# Supplementary material for: Gene expression analysis in EBV-infected ataxia-telangiectasia cell lines by RNA-sequencing reveals protein synthesis defect and immune abnormalities
Source: Orphanet J Rare Dis. 2021 Jun 28;16:288. doi: 10.1186/s13023-021-01904-3 (PMC8237493; doi:10.1186/s13023-021-01904-3)
Supplement: Supplementary file 2 — Additional file 2: Table S1 List of 1899 differentially expressed genes. [file 13023_2021_1904_MOESM2_ESM.xlsx]

## Sheet: DElist
hgnc_symbol	ensembl	log2FoldChange	padj
FAM71F1	ENSG00000135248	-4.94954761658988	6.88197474190234E-18
LAIR1	ENSG00000276053	-3.87084422352462	2.63528106901151E-16
FBXO17	ENSG00000269190	-3.83443636333941	7.7481831218986E-33
FBXO17	ENSG00000282954	-3.83443636333941	7.7481831218986E-33
ALDH1L1	ENSG00000144908	-3.40125254487653	4.51885612250119E-11
LAIR1	ENSG00000274110	-3.35298113752865	4.69040065144872E-09
MYO5B	ENSG00000167306	-3.29570069553685	9.67037356092808E-11
TMEM178B	ENSG00000261115	-3.22513934069975	6.73732041782392E-12
TERT	ENSG00000164362	-3.21790244860157	4.12196957893893E-08
LAIR1	ENSG00000276163	-3.19633163996503	7.88674210149249E-08
SIRPG	ENSG00000089012	-3.18750367038484	1.4104869079373E-08
ELFN1	ENSG00000225968	-3.16842755863633	1.16228529820811E-07
OTX1	ENSG00000115507	-3.16276405849624	1.0641469286638E-11
TNFRSF10A	ENSG00000104689	-3.14815577681174	6.73732041782392E-12
LIN28B	ENSG00000187772	-3.08249842853033	1.27371289964178E-08
SCN3A	ENSG00000153253	-3.04292053171965	3.27931365833336E-07
PTPRR	ENSG00000153233	-3.00786227656649	8.26117248826678E-07
ANKFN1	ENSG00000153930	-2.98599077913016	6.78159393968565E-07
CACNA2D1	ENSG00000153956	-2.92485960158641	1.61811757538964E-06
PLS3	ENSG00000102024	-2.90113445449567	5.37911468798135E-07
IGF2BP1	ENSG00000159217	-2.8980736367435	2.71287300769942E-07
MAGEA3	ENSG00000221867	-2.8820967393742	1.22427123246727E-06
EPHA3	ENSG00000044524	-2.83842325647116	5.97175191245374E-08
CD36	ENSG00000135218	-2.82213088725337	9.74437733359904E-07
	ENSG00000166104	-2.80863343247202	4.55318767756678E-06
SIRPB1	ENSG00000101307	-2.80445149820901	5.06860793992011E-07
GRIN2A	ENSG00000183454	-2.79246820970089	1.33434765702668E-06
CD9	ENSG00000010278	-2.78881093269749	4.1497940101762E-07
PTGFRN	ENSG00000134247	-2.76842482316168	7.66865545404203E-06
PSD3	ENSG00000156011	-2.75849781004893	9.34114035589683E-07
	ENSG00000284559	-2.74822283941005	0.0000347815104431856
SPINK5	ENSG00000133710	-2.74245405494445	0.0000227610463457349
EYA2	ENSG00000064655	-2.73336733532073	4.42520426140212E-07
STAT4	ENSG00000138378	-2.70218324086853	7.59011266319006E-07
PTPN3	ENSG00000070159	-2.67600270991951	9.78346644233087E-06
NPAS3	ENSG00000151322	-2.63230159092859	0.00002886971647879
MSR1	ENSG00000038945	-2.60355229510744	5.31714397416572E-08
LSAMP	ENSG00000185565	-2.58550665011589	5.00047397823954E-06
SIRPD	ENSG00000125900	-2.56375846540218	0.0000961768586685321
ETV1	ENSG00000006468	-2.55496624910361	0.0000333147248272771
ADGRL3	ENSG00000150471	-2.54480883690452	0.0000133209822605911
NTS	ENSG00000133636	-2.53649669379184	0.0000464840634021182
WHRN	ENSG00000095397	-2.53025525778215	0.0000442167039018556
LAIR1	ENSG00000278154	-2.52930701390497	6.48788769848161E-06
CHRM3	ENSG00000133019	-2.51061808498525	0.0000409877628807207
CUX2	ENSG00000111249	-2.48708327398823	0.0000242903368545489
	ENSG00000248583	-2.47978116384757	0.000119772977339269
UNC13C	ENSG00000137766	-2.47789804897312	0.0000368585270458321
TSPAN2	ENSG00000134198	-2.4742464320085	0.0000891210439847599
DHX16	ENSG00000206486	-2.46466330643333	0.000133719003925926
ROBO2	ENSG00000185008	-2.46029433251609	0.0000149484997500231
PRAME	ENSG00000275013	-2.43536532299981	0.0000271646464202781
NCAM2	ENSG00000154654	-2.43437258423587	0.00014230809068377
CCL20	ENSG00000115009	-2.43292542755208	0.0000827332858841054
KCNN2	ENSG00000080709	-2.42568377699275	0.0000643856411903386
CRLF2	ENSG00000205755	-2.40511993271606	0.000014342731892371
THSD7B	ENSG00000144229	-2.3922643018545	0.000144545678387432
MCAM	ENSG00000076706	-2.37432927557086	7.03350718998285E-07
FBXO27	ENSG00000161243	-2.36369608071876	0.0000133805207009822
FBXO27	ENSG00000283021	-2.36369608071876	0.0000133805207009822
TUBB	ENSG00000183311	-2.35619122245045	0.000218875720173753
PRAME	ENSG00000185686	-2.35026106464901	0.000075327468971926
TNFRSF10D	ENSG00000173530	-2.34606483777014	4.18292092033187E-10
SLCO3A1	ENSG00000176463	-2.33447127258588	0.00034848642004641
CCR9	ENSG00000173585	-2.32985063337367	6.4796128223032E-09
	ENSG00000242324	-2.32647643191073	0.000845518730230765
NLRP11	ENSG00000179873	-2.31725448914907	0.000433788672956447
LAIR1	ENSG00000167613	-2.30893155901206	0.000144149991452558
TUSC3	ENSG00000104723	-2.30754303953709	0.000332797593833551
GOLGA2P11	ENSG00000260062	-2.30666304620851	3.14689850535222E-17
PTPN13	ENSG00000163629	-2.30102218618303	5.32220659449246E-06
CALN1	ENSG00000183166	-2.29536240840928	0.000517244211007293
PROX1	ENSG00000117707	-2.29070514310818	0.000466765336396519
MAPK13	ENSG00000156711	-2.28915188438747	9.49612196408246E-06
ITGBL1	ENSG00000198542	-2.27932090114134	0.000075327468971926
JAKMIP2	ENSG00000176049	-2.27901061691696	0.00026177159422462
OR14I1	ENSG00000189181	-2.25951613997015	0.000417954194607649
SGCZ	ENSG00000185053	-2.22971423442565	0.0000942651544723626
PCDH10	ENSG00000138650	-2.21019402823682	0.000624000711202334
HLA-DRB9	ENSG00000196301	-2.19818779815289	0.00274099637317159
PLAU	ENSG00000122861	-2.19425119182547	0.000410065917520574
	ENSG00000251550	-2.18800038802726	0.000689015610511953
SUSD4	ENSG00000143502	-2.18678572928287	0.00100749248614654
WT1	ENSG00000184937	-2.18440729745106	0.000333121278855987
	ENSG00000279208	-2.17985204863213	0.000016416074026739
FERMT1	ENSG00000101311	-2.17248351478891	0.00118534504695665
DPYSL3	ENSG00000113657	-2.17053638856104	0.000450842284051127
ELAVL2	ENSG00000107105	-2.16575562265862	0.00124391616550237
TMEM173	ENSG00000184584	-2.15069381111597	4.29267646938828E-09
CEACAM1	ENSG00000079385	-2.14404729277403	1.44470589454619E-09
DNAJC12	ENSG00000108176	-2.13539025323255	0.00153775592086224
PPP1R1AP2	ENSG00000261084	-2.1346159322233	0.00102003344546707
GPM6A	ENSG00000150625	-2.1276512411691	0.000899933204245775
DCT	ENSG00000080166	-2.12002023239063	0.00126089033116692
WNT10B	ENSG00000169884	-2.10478864473331	0.000682286056266578
FSTL3	ENSG00000070404	-2.0991685949807	0.0000247294411871267
CARD17	ENSG00000255221	-2.09910856400127	0.00133022249149864
ASCL1	ENSG00000139352	-2.09757030810689	0.00184941150036929
ADGRL1	ENSG00000072071	-2.09060505106765	0.000393814124331168
EFNB2	ENSG00000125266	-2.0830766452997	0.00191469247232955
PRKAR2B	ENSG00000005249	-2.07809106603602	0.000821280582932926
PRKAR2B	ENSG00000284096	-2.07809106603602	0.000821280582932926
	ENSG00000271701	-2.07695323412971	0.00559362399322899
CHN2	ENSG00000106069	-2.05097069005446	0.00301447166724649
ZNF618	ENSG00000157657	-2.04375057309017	0.00293053218250281
HLX	ENSG00000136630	-2.03396648579227	0.00249952785095562
	ENSG00000234282	-2.03373066352495	0.0037633032245274
CSTA	ENSG00000121552	-2.02194211540225	0.000014342731892371
PELI2	ENSG00000139946	-2.01611682918117	0.00236780998918378
	ENSG00000176134	-2.01467532137321	0.00360298938995342
C1QTNF1	ENSG00000173918	-2.00507118169528	0.000959425298568288
JUP	ENSG00000173801	-2.00487828615186	0.00251384368495599
NAV3	ENSG00000067798	-2.00377907295839	0.0000247294411871267
KCNQ2	ENSG00000281151	-2.00361406906615	0.00390529198407798
NKG7	ENSG00000105374	-1.98585490637917	0.00153775592086224
PRRC2A	ENSG00000204469	-1.98323439007188	0.00112644668855742
LZTFL1	ENSG00000163818	-1.98040089939153	0.0000871948993303381
CFAP47	ENSG00000165164	-1.96744295872362	0.00470692737853412
CDH11	ENSG00000140937	-1.96689682976877	0.00462417575450126
CTSE	ENSG00000196188	-1.96633256664344	0.00228422236189044
BNC2	ENSG00000173068	-1.9657066433367	0.00418819016367877
CPS1	ENSG00000021826	-1.96293559677915	5.75519346441963E-12
MAGEB4	ENSG00000120289	-1.95543192348734	0.00521252250752776
FSTL5	ENSG00000168843	-1.93500694000701	0.00351668105401766
SPRR2F	ENSG00000244094	-1.93240068632412	0.00453451160209837
CSGALNACT1	ENSG00000147408	-1.92675519655194	0.00436594358693145
PTPRD	ENSG00000282932	-1.91977012060158	0.0047293882490384
TSPAN15	ENSG00000099282	-1.91759913642264	1.39106614862906E-06
	ENSG00000232471	-1.90788179054123	0.00790723753800373
ATP2B4	ENSG00000058668	-1.89992423840711	0.0017363561495855
IGHV3-53	ENSG00000211967	-1.89917595228862	7.86010186781768E-12
IGHV3-53	ENSG00000282593	-1.89917595228862	7.86010186781768E-12
PTPRD	ENSG00000153707	-1.89126444055058	0.00567056509685999
AGMO	ENSG00000187546	-1.88875358529639	0.00643714388481958
NES	ENSG00000132688	-1.88862156784609	0.00554629652156625
CREB5	ENSG00000146592	-1.88228755800861	0.00155540365774853
MARCO	ENSG00000019169	-1.8820125688686	0.00828547462662681
NOV	ENSG00000136999	-1.88135334304878	0.00790645924027646
SPRR2A	ENSG00000241794	-1.87739077374383	0.00127555569954241
SEMA3E	ENSG00000170381	-1.87399294196715	0.00026187055730168
	ENSG00000284956	-1.86831582395492	0.0124448622603992
CD4	ENSG00000010610	-1.86822705531605	0.00618980684326304
CCL1	ENSG00000108702	-1.86299679323667	0.00846855134714619
TENM2	ENSG00000145934	-1.86178109376044	0.008251338948014
SELPLG	ENSG00000110876	-1.85430096560048	6.48788769848161E-06
RASAL2	ENSG00000075391	-1.85056140928789	0.00871600096889475
BCHE	ENSG00000114200	-1.83652402762869	0.00992098704116203
KAZALD1	ENSG00000107821	-1.8354185790883	0.000615621532918833
MTUS1	ENSG00000129422	-1.83457874113219	0.0102930985908207
OR2T10	ENSG00000184022	-1.83362193118275	0.000271211652556718
EPHB6	ENSG00000275482	-1.81339641168502	0.0116386607810432
DHRS13	ENSG00000167536	-1.81106695597764	0.0000106468394002708
TFAP2A	ENSG00000137203	-1.81038829809441	0.00624026777119987
HS3ST3A1	ENSG00000153976	-1.80771519974174	0.00511045027716093
SCART1	ENSG00000214279	-1.80394056458253	0.0101987633996806
PERP	ENSG00000112378	-1.79987240249145	0.00409213457805222
CAPN8	ENSG00000203697	-1.79595485541869	0.00634711269976566
ERC1	ENSG00000283017	-1.79019000307164	4.45449665062065E-06
ERC1	ENSG00000082805	-1.79006763647934	4.45449665062065E-06
	ENSG00000260590	-1.78058568263059	0.000307853661390414
SIGLEC17P	ENSG00000171101	-1.77902635826887	0.016611571214421
ONECUT2	ENSG00000119547	-1.77642111809498	0.0138479425739954
CLDN18	ENSG00000066405	-1.77406689670699	0.0103711620163841
MYBPC2	ENSG00000086967	-1.77371999078063	0.0139114424182277
HHEX	ENSG00000152804	-1.77277779782793	0.0126345491449508
	ENSG00000232166	-1.77178445801275	0.0198365497322543
DGKB	ENSG00000136267	-1.76624822600031	0.00659222966686686
C1orf115	ENSG00000162817	-1.75752932822804	0.0102979950671917
EEPD1	ENSG00000122547	-1.74786499011008	0.00135409089340622
MYO16	ENSG00000041515	-1.74733340427126	0.00545806634062589
MYO16	ENSG00000282848	-1.74733340427126	0.00545806634062589
SLC25A24	ENSG00000085491	-1.74714461932826	0.00960734612069314
SLC25A24	ENSG00000284468	-1.74714461932826	0.00960734612069314
BTG4	ENSG00000137707	-1.74671259295334	0.0159118273412885
PALM	ENSG00000099864	-1.74613512500891	0.00538423887967281
CAMK2N2	ENSG00000163888	-1.72961844235171	0.0165534354764737
VWDE	ENSG00000146530	-1.72869476819307	0.0127758739683105
MTND4P34	ENSG00000262322	-1.72582708134298	0.0211245415121813
FBXL7	ENSG00000183580	-1.72542944311544	0.000492308924930974
KANK1	ENSG00000107104	-1.71638004617583	0.00202483168156645
FOXP2	ENSG00000128573	-1.71521190455079	0.0157111496413274
MMP20	ENSG00000137674	-1.71180950584255	0.0189635695651876
TEKT5	ENSG00000153060	-1.70196565972136	0.0116904713091288
TRDC	ENSG00000211829	-1.70035510242361	0.0130621552070992
TFEC	ENSG00000105967	-1.69672914899662	0.0193518445503334
SLC12A3	ENSG00000070915	-1.68923459665059	0.0172749102063556
IER5L	ENSG00000188483	-1.68721224763969	0.000942280327949591
PDE7B	ENSG00000171408	-1.68121086378112	0.0230514756029523
KIAA1210	ENSG00000250423	-1.6808411577535	0.0224285080769389
ZNF423	ENSG00000102935	-1.67950698674419	0.0213844590963449
MARC2	ENSG00000117791	-1.6789364770133	0.0143943117072444
SEZ6L2	ENSG00000174938	-1.67806470820856	0.0144208213692191
NFYAP1	ENSG00000237849	-1.6757606998471	0.0236547038596462
OR2T11	ENSG00000279301	-1.67027725990692	0.00044847689353088
	ENSG00000284686	-1.67003360082234	0.0219308574169305
RIN2	ENSG00000132669	-1.66824124213786	0.0218951163096735
SLC23A2	ENSG00000089057	-1.66735634335843	0.00123987480908631
RAB32	ENSG00000118508	-1.66490960656816	0.0237688527069591
BTBD11	ENSG00000151136	-1.66378167279878	0.0135727753405068
CSAG1	ENSG00000198930	-1.66264435792644	0.000517244211007293
TRAT1	ENSG00000163519	-1.66026169295663	0.0155971109451448
	ENSG00000263264	-1.6593471854412	0.00102003344546707
	ENSG00000271021	-1.65849794836793	0.0219308574169305
CABP1	ENSG00000157782	-1.65678142878128	0.0162952911355268
LAMB3	ENSG00000196878	-1.65280624767982	0.0165534354764737
MDC1	ENSG00000206481	-1.65264943829679	0.0234952331534234
FLOT2	ENSG00000132589	-1.65126539330809	0.00247593667169137
VCX3A	ENSG00000169059	-1.64817995435249	0.0243275470987692
BHLHE23	ENSG00000125533	-1.64512573846993	0.0302338446038072
DUSP14	ENSG00000276023	-1.64459132892169	0.0264559065220859
CXCR4	ENSG00000121966	-1.64272637389862	0.00020582490166067
SULF1	ENSG00000137573	-1.64228518365726	0.0255549121317643
SLC9A2	ENSG00000115616	-1.63973677615905	0.0266457764461512
PARD3B	ENSG00000116117	-1.63937119088588	0.0240630879424824
FAM133A	ENSG00000179083	-1.63679154952522	0.0000705949949581678
KLHL6	ENSG00000172578	-1.63621271742537	1.05635008451385E-08
NDST4	ENSG00000138653	-1.63211890044001	0.0292164035183659
C6orf222	ENSG00000189325	-1.62227631928888	0.0205082292466663
MAP4K4	ENSG00000071054	-1.61820118932826	0.0238983172542763
FBN2	ENSG00000138829	-1.61633208417277	0.0111212908916206
TLDC2	ENSG00000101342	-1.60604349213855	0.0321021265243639
SPRR2D	ENSG00000163216	-1.60001639456161	0.0225139507787165
MYEOV	ENSG00000172927	-1.59985409428958	0.0328883889524488
MARK2P4	ENSG00000250372	-1.59103504879901	0.0115069296354943
IL13RA1	ENSG00000131724	-1.58804984790726	0.0244221687140216
UTS2R	ENSG00000181408	-1.58558396040739	0.0346173955992101
VWA7	ENSG00000204396	-1.5832736816074	0.0091055639840176
VWA7	ENSG00000223757	-1.5832736816074	0.0091055639840176
VWA7	ENSG00000230048	-1.5832736816074	0.0091055639840176
VWA7	ENSG00000234433	-1.5832736816074	0.0091055639840176
VWA7	ENSG00000238203	-1.5832736816074	0.0091055639840176
MEIS1	ENSG00000143995	-1.58239688361601	0.0312867342979559
FOXD4	ENSG00000170122	-1.58181186653643	0.0332625255729137
	ENSG00000236930	-1.58178489717102	0.0224285080769389
	ENSG00000281518	-1.58107216650482	0.0352070268415985
PBX1	ENSG00000185630	-1.57936218594259	0.0140761538749408
CSAG3	ENSG00000268916	-1.57919588386023	0.0344340749295425
BACE2	ENSG00000182240	-1.57719702286865	0.0358671613725698
GEM	ENSG00000164949	-1.5702240292564	0.0261442483663216
MAGEA6	ENSG00000197172	-1.56707646914639	0.00167934738230799
TTYH2	ENSG00000141540	-1.56419722918415	0.000463538754076935
SNAI1	ENSG00000124216	-1.56358893954442	0.0000102633031675481
TRDJ3	ENSG00000211828	-1.56298202095102	0.0157358419419799
GNAQ	ENSG00000156052	-1.56294961851845	0.0327848037794535
CAMK1G	ENSG00000008118	-1.56269490653773	0.00696908168853318
	ENSG00000225286	-1.56085305261307	0.0417599626288499
PYROXD2	ENSG00000119943	-1.55974794489845	0.033529040555425
SESN3	ENSG00000149212	-1.55799627617147	0.0103711620163841
SLC26A9	ENSG00000174502	-1.55788485982832	0.0379937349494484
TRAJ39	ENSG00000211850	-1.55702051120997	0.0396822744041053
FZD2	ENSG00000180340	-1.55614248264724	0.00205504313559064
CDH17	ENSG00000079112	-1.55474708897355	0.0379179821450933
GJA4	ENSG00000187513	-1.55238630157675	0.0151086896094407
SYBU	ENSG00000147642	-1.54965738814226	0.0107261108634305
TMEM92	ENSG00000167105	-1.54697947312559	0.00540741485938627
	ENSG00000268861	-1.54387498507483	0.01888405126944
CDH8	ENSG00000150394	-1.5427286155989	0.00428999645011022
VSIG10L	ENSG00000186806	-1.54269086738799	0.000626475108436517
NR2F1	ENSG00000175745	-1.54043337516113	0.0360693527537901
EPB41L4B	ENSG00000095203	-1.54019480151529	0.024849097641024
SNX18P12	ENSG00000279718	-1.53949730766275	0.017292552535613
SLC8A1	ENSG00000183023	-1.53699904748494	0.0382284171506461
HRH1	ENSG00000196639	-1.53412984695546	0.0427010399677739
TRAJ55	ENSG00000250688	-1.53378886235713	0.0351656934777657
IGLV1-62	ENSG00000253823	-1.53320952809154	0.0375498492894385
ANOS1	ENSG00000011201	-1.53154838488642	0.043194428596591
PCLO	ENSG00000186472	-1.53152151199288	0.0343685986321561
COL1A1	ENSG00000108821	-1.52799055259436	0.00219300158497446
DLC1	ENSG00000285265	-1.52548644548253	0.0442148174030028
TMEM190	ENSG00000160472	-1.52107260849323	0.0308149949786202
YRDCP2	ENSG00000236745	-1.5208672343236	0.0412314877464932
CPVL	ENSG00000106066	-1.51682285870504	0.000935046619642621
PDGFRL	ENSG00000104213	-1.51270191912465	0.035339981303667
ARHGEF3	ENSG00000163947	-1.5113064550638	0.0000106468394002708
CSF1R	ENSG00000182578	-1.50698971537903	0.00698108282689578
HLA-DRB1	ENSG00000196126	-1.50677252820559	0.0136528712485657
IFNB1	ENSG00000171855	-1.50164474783356	0.0489491421455017
EPB41L1	ENSG00000088367	-1.50156641660982	0.035339981303667
FGF14	ENSG00000102466	-1.49884902293369	0.00635714689886994
NGFR	ENSG00000064300	-1.49759038507146	0.0327848037794535
HOXA1	ENSG00000105991	-1.49247018369237	0.034193331726987
IGLV6-57	ENSG00000211640	-1.49212671475121	0.0000501798052026527
PON2	ENSG00000105854	-1.49135014369474	0.000154700268326262
GXYLT2	ENSG00000172986	-1.49046255372033	0.0357063714178223
TMEM74	ENSG00000164841	-1.48504908073162	0.0232747890256851
NXN	ENSG00000167693	-1.48361624093188	0.0330964496562818
PKD1L1	ENSG00000158683	-1.48236781018169	0.0299258658612413
SEC16B	ENSG00000120341	-1.4822500718864	0.0463562448813794
PLPP4	ENSG00000203805	-1.47762258992823	0.0364223709184846
MTND4P23	ENSG00000225796	-1.47645502063455	0.0435442509168912
MTMR11	ENSG00000014914	-1.47169230587868	0.00231317773979773
CACNA1A	ENSG00000141837	-1.46512447500279	0.000614102440864847
RPH3A	ENSG00000089169	-1.45572999406788	0.01603088178072
ABCD2	ENSG00000173208	-1.45373776660617	0.0000187993025939844
BHMG1	ENSG00000237452	-1.45362319890902	0.00647974278359365
OTOA	ENSG00000155719	-1.45165694868494	0.00127732483467181
CNN3	ENSG00000117519	-1.44737277945111	0.0133272140773807
MPZL2	ENSG00000149573	-1.44595356325747	0.000161153639163258
STEAP3	ENSG00000115107	-1.44429770853752	0.000207212914825673
ITGB3	ENSG00000259207	-1.44254538254051	0.0116904713091288
CCDC85A	ENSG00000055813	-1.44065896810447	0.0336203087614496
FMO3	ENSG00000007933	-1.43515339840473	0.0429221188504432
PCDH18	ENSG00000189184	-1.43464802219338	0.0396822744041053
HSPD1P4	ENSG00000257576	-1.43009665913294	0.0297416903493935
PTGFR	ENSG00000122420	-1.42907993391484	0.012189038440597
GABRG1	ENSG00000163285	-1.4165764160699	0.00821768889484914
MYO3B	ENSG00000071909	-1.4113254058124	0.0419097480194823
CLDND2	ENSG00000160318	-1.40814933886461	0.0000015387968494705
ANKRD30A	ENSG00000148513	-1.4059051504285	0.0000950533181992306
NKAIN2	ENSG00000188580	-1.40491668344592	0.04312344609783
UPB1	ENSG00000100024	-1.40363289113218	0.0174055577737535
CELSR3	ENSG00000008300	-1.4028368153096	0.0498120467627003
CETP	ENSG00000087237	-1.40154872236328	0.0054277977416784
FRG2HP	ENSG00000260846	-1.39654167657325	0.0231127379586021
CDK14	ENSG00000058091	-1.39196312409308	0.0000187891944296421
NXF3	ENSG00000147206	-1.3910722501376	0.00177217932486557
ZSWIM5	ENSG00000162415	-1.38576334878258	0.0292164035183659
CSF2	ENSG00000164400	-1.38425264571006	0.0426126325650993
ECE1	ENSG00000117298	-1.38158299054408	0.0153750858242396
SLC6A13	ENSG00000010379	-1.37737344383527	0.0419159311771996
MATN4	ENSG00000124159	-1.37466367560656	0.0429221188504432
DNAI2	ENSG00000171595	-1.37204715826886	0.0474194335998207
MUM1L1	ENSG00000157502	-1.36554015085175	0.0407114069912624
VCAM1	ENSG00000162692	-1.35907636730654	0.00686623518258756
TRIM39	ENSG00000206495	-1.35504575270004	0.0231125873192203
CRACR2B	ENSG00000177685	-1.35385457722233	0.0189902164014197
MICAL3	ENSG00000243156	-1.35273671411812	0.00420712542203331
ITM2A	ENSG00000078596	-1.34924184189726	0.0407151506949841
NCF4	ENSG00000100365	-1.34888212458242	0.0000891210439847599
ITGAL	ENSG00000005844	-1.34672671827567	0.000625275268099776
RTKN	ENSG00000114993	-1.34562088490696	0.00964775554089771
SLC13A3	ENSG00000158296	-1.33812773694183	0.0257424286352958
PPP1R9A	ENSG00000158528	-1.33779038099638	0.0256175918809632
TVP23A	ENSG00000166676	-1.33583694715231	0.0013808788193952
RAET1K	ENSG00000218358	-1.32870837987561	0.0073156376128656
CD101	ENSG00000134256	-1.31730590193709	0.00593388636007357
INPP5F	ENSG00000198825	-1.31708517724325	0.044895129815782
OCA2	ENSG00000104044	-1.30888658961057	0.039414242866172
WNK4	ENSG00000126562	-1.30421865862212	0.0133787332890054
ID2	ENSG00000115738	-1.30307376843141	0.0140761538749408
MAGEC1	ENSG00000155495	-1.29853936568091	0.0246883883935192
BHLHE40	ENSG00000134107	-1.29763810556944	0.000517244211007293
ST3GAL6	ENSG00000064225	-1.29435433434411	0.0209227325832695
DUSP14	ENSG00000275932	-1.29247281685182	0.0211214988244977
TUBB3	ENSG00000258947	-1.28968922366323	0.0183023992768125
LRRC4B	ENSG00000131409	-1.28837455942617	0.0187184562926564
CD83	ENSG00000112149	-1.28597479560268	0.0000577139000714951
P4HA2	ENSG00000072682	-1.28555256709875	0.0391862062675046
SLC6A20	ENSG00000163817	-1.28496657859264	0.0164264937349579
ENDOU	ENSG00000111405	-1.27898916031462	0.00540741485938627
NEDD4L	ENSG00000049759	-1.27731149623672	0.0157111496413274
AMH	ENSG00000104899	-1.27570090353689	0.0469014300075395
HERC2P7	ENSG00000281909	-1.2668249086112	0.0192629805492656
TRABD2A	ENSG00000186854	-1.25116958604989	0.0053318308487559
CLINT1	ENSG00000113282	-1.24958961473042	0.0000120338169086622
FGD4	ENSG00000139132	-1.24867113008192	0.0119305848433935
PPM1N	ENSG00000213889	-1.23893540360585	0.00503104790535848
ST8SIA1	ENSG00000111728	-1.22813924502875	0.0203493572360592
CCBE1	ENSG00000183287	-1.22069001154429	0.04312344609783
C3	ENSG00000125730	-1.21827517723933	0.0280405311405966
GBP4	ENSG00000162654	-1.21728193157715	0.00507181240816606
MLXIP	ENSG00000175727	-1.21692077915327	0.00179877786081941
MLXIP	ENSG00000281178	-1.21692077915327	0.00179877786081941
TLR5	ENSG00000187554	-1.20711889162296	0.0471568607643759
DMKN	ENSG00000161249	-1.19855353021828	0.0305325347493589
LRIG3	ENSG00000139263	-1.19520629940227	0.0266625373033408
LINC00888	ENSG00000240024	-1.19229096030086	0.0000287390610795327
SLC7A7	ENSG00000155465	-1.19144320703031	0.006774959426883
FAM160A1	ENSG00000164142	-1.19141965948606	0.00528902905586708
ST3GAL1	ENSG00000008513	-1.18996787420278	0.0159917859478551
RADX	ENSG00000147231	-1.18983597348682	0.0229342358383482
HSPB1	ENSG00000106211	-1.18587811391898	0.0101987633996806
PAWR	ENSG00000177425	-1.18330241595618	5.50247685562603E-12
NPIPB2	ENSG00000234719	-1.18168225753489	0.0000354980380217564
MAGEA12	ENSG00000213401	-1.17984352423375	0.00272302313139785
ITPR1	ENSG00000150995	-1.1782291435314	0.0140761538749408
ACACB	ENSG00000076555	-1.17513170463911	0.0344340749295425
RHOV	ENSG00000104140	-1.16769831537181	0.026319899113914
ACP5	ENSG00000102575	-1.16274336971241	0.0317858092090966
TNFRSF9	ENSG00000049249	-1.16262331924385	0.015513928562716
LPIN1	ENSG00000134324	-1.15941676379968	7.57086299247595E-11
NBPF19	ENSG00000271383	-1.15776886432198	0.0000448592601611626
SDSL	ENSG00000139410	-1.15644955013054	0.031140852727886
LRRIQ1	ENSG00000133640	-1.15641238247494	0.0127389731031578
DHRS2	ENSG00000100867	-1.14252355888263	0.0115293403324117
SPRED3	ENSG00000188766	-1.14179793048421	0.0115069296354943
GRAMD1B	ENSG00000023171	-1.14132903454818	0.0310411952952746
FRG2IP	ENSG00000260598	-1.13897499027519	0.0369482610682979
AUTS2	ENSG00000158321	-1.13714719382303	0.00866357679914145
	ENSG00000256913	-1.13105034588248	0.0473706435775856
CIB2	ENSG00000136425	-1.12408550815292	0.0249972589685947
RPL7P50	ENSG00000268785	-1.11821674828686	0.0203563425144962
CCDC116	ENSG00000161180	-1.11357784273461	0.0360675588025862
NAPSB	ENSG00000131401	-1.10451243053128	0.0199665992933564
INPP4A	ENSG00000040933	-1.09886936280412	0.000113252312436536
STX3	ENSG00000166900	-1.09628919070395	0.0433356805663875
PAG1	ENSG00000076641	-1.09193999488186	0.0122242271103042
BMS1P13	ENSG00000231701	-1.08641940627686	0.0317858092090966
ATXN1	ENSG00000124788	-1.08419216285233	0.0200039822833317
CYP27B1	ENSG00000111012	-1.07934224053325	0.0135551792089677
	ENSG00000249773	-1.07832198159729	0.0437023331349103
HIST3H2A	ENSG00000284841	-1.07118688069675	0.0162674993173918
SPRED2	ENSG00000198369	-1.07110550465178	0.0133787332890054
HIST3H2A	ENSG00000181218	-1.07091622689098	0.0162522179203289
SRGAP1	ENSG00000196935	-1.06907732783813	0.044895129815782
FLNB	ENSG00000136068	-1.052046168549	0.00127732483467181
OR10AD1	ENSG00000172640	-1.04978113574983	0.0491598026800235
TOM1	ENSG00000100284	-1.04354112970281	0.001634403961341
DPY19L1	ENSG00000173852	-1.02627686667725	0.0162003971095913
NOL4L	ENSG00000197183	-1.02421928900756	0.0307706003098368
CCDC136	ENSG00000128596	-1.02010352864231	0.0282017458160102
ACVR2B	ENSG00000114739	-1.0199462716285	0.00378706572591425
HLA-DRA	ENSG00000277263	-1.01164562906066	0.00571679358961457
RPL7P42	ENSG00000241825	-1.00671167245765	0.047047608993767
LSR	ENSG00000105699	-0.996598146909872	0.0151086896094407
SAPCD2	ENSG00000186193	-0.992506635743117	0.0236868134794241
DUXAP9	ENSG00000225210	-0.991680015168165	0.0240630879424824
B4GALT5	ENSG00000158470	-0.989053857360363	0.0000237504462534754
TUBGCP5	ENSG00000276856	-0.987264689961802	0.00920906464345341
TESMIN	ENSG00000132749	-0.986845522742988	0.0047293882490384
ANKRD24	ENSG00000089847	-0.978084302231463	0.0134974259683431
EPB41	ENSG00000159023	-0.974579829560325	0.000221102816690298
PTMS	ENSG00000159335	-0.974179650143025	0.0485327910590106
SNAI3	ENSG00000185669	-0.972799690635811	0.00180989985366634
SPINT1	ENSG00000166145	-0.972411506908192	0.0477491281664713
GDF11	ENSG00000135414	-0.963877946909887	0.0474900170377867
SLC8B1	ENSG00000089060	-0.960568314803793	0.000193177978068942
BTBD8	ENSG00000189195	-0.950476130566348	0.0332801724162298
PHACTR3	ENSG00000087495	-0.941924813743798	0.0325192060052435
RPS6KA5	ENSG00000100784	-0.931354759627937	0.0000204454880088638
MAGEA1	ENSG00000198681	-0.921288780653237	0.0116639779635397
TBC1D2	ENSG00000095383	-0.92123660013627	0.0113864873748679
ZIC3	ENSG00000156925	-0.92044998563917	0.0482108554496487
ARL15	ENSG00000185305	-0.91263049926746	0.00409213457805222
SSBP3	ENSG00000157216	-0.907302139429326	0.0354678112163236
ACVR2A	ENSG00000121989	-0.906919891563801	0.0322862883584275
MAPKAPK3	ENSG00000114738	-0.894344653233629	0.0362517040064116
ACSS2	ENSG00000131069	-0.891202887648098	0.0405625841995
CIITA	ENSG00000179583	-0.88699620126243	0.0364766601054633
RND1	ENSG00000172602	-0.886755060263837	0.00409213457805222
TLE4	ENSG00000106829	-0.881251129852142	0.00783639736982735
HOXC4	ENSG00000198353	-0.871545787171074	0.0331494924916018
POC1B-GALNT4	ENSG00000259075	-0.87138330047049	0.0250652666682178
PPCDC	ENSG00000138621	-0.87096010279129	0.0000690161220800622
EXOC6	ENSG00000138190	-0.869357617932918	0.000120578080408835
PDE1B	ENSG00000123360	-0.868126067885589	0.00389803830417688
HELB	ENSG00000127311	-0.860839418803591	0.00747306861679849
RIPK2	ENSG00000104312	-0.859125150474379	2.83601735291614E-06
FER	ENSG00000151422	-0.85788572507541	1.18895346787494E-09
KIF1B	ENSG00000054523	-0.851261752969539	0.000237964747832817
ITGB7	ENSG00000139626	-0.850671828261896	0.0123007030374671
DCTPP1	ENSG00000179958	-0.849518337207988	2.3906898699874E-08
HEBP2	ENSG00000051620	-0.846975511814867	0.0189489288697161
SPIN4	ENSG00000186767	-0.837513212152091	0.00666306660257599
OR5H1	ENSG00000231192	-0.835485196297726	0.0257359968481589
FKBP4	ENSG00000004478	-0.832998818897827	0.00141292594494426
LZTS2	ENSG00000107816	-0.826682810325762	0.000696318115347423
PLBD2	ENSG00000151176	-0.824665593269584	0.00228070979655633
NR2F6	ENSG00000160113	-0.82348791660898	0.0230796757041998
KATNAL1	ENSG00000102781	-0.817031851672667	0.000060082839438466
CDH4	ENSG00000179242	-0.805987534969705	0.0489491421455017
NOP2	ENSG00000111641	-0.796576405298782	1.4839703402029E-08
CASP8	ENSG00000064012	-0.795671762499823	0.00153775592086224
JUNB	ENSG00000171223	-0.793497887258846	0.00123330448110405
CUX1	ENSG00000257923	-0.788573326829132	0.0426203820489489
GPATCH11	ENSG00000152133	-0.781300675929916	0.0264190674716221
NIPSNAP3A	ENSG00000136783	-0.776849325299716	0.0109712721520307
SLC29A3	ENSG00000198246	-0.773117901810995	0.00162221547131322
ZFAND6	ENSG00000086666	-0.770493853872649	0.0306821746273536
SLC5A6	ENSG00000138074	-0.768577192359801	0.00969532582587104
PNP	ENSG00000198805	-0.765555099249704	0.00559532284349222
	ENSG00000257941	-0.760919319685894	0.0359705485088658
PGAM5	ENSG00000247077	-0.757394044250465	0.00593388636007357
CHMP7	ENSG00000147457	-0.75553090562626	0.000193641408512922
HIST4H4	ENSG00000197837	-0.754127172084647	0.0091055639840176
HDAC4	ENSG00000068024	-0.748409457598012	0.000440876979203608
CCT2	ENSG00000166226	-0.744318455028287	2.05157957752547E-06
METTL9	ENSG00000197006	-0.741922065669022	0.0000028321945761362
CLIP1	ENSG00000130779	-0.739218238302634	0.0322308703613569
CD3EAP	ENSG00000117877	-0.737839856599802	0.000427924776831338
HEATR5A	ENSG00000129493	-0.736594083901948	2.83601735291614E-06
CRADD	ENSG00000169372	-0.734377192289853	0.0328751810560339
NIPA1	ENSG00000170113	-0.727991406315582	0.0208142845961649
PTGES3	ENSG00000110958	-0.724593844724261	0.000158663516587308
ARHGAP21	ENSG00000107863	-0.722712766626689	0.0396822744041053
TSEN54	ENSG00000182173	-0.719471548934675	0.0288491435882666
LRRC8B	ENSG00000197147	-0.718579826366647	0.00662170978390405
MYOM3	ENSG00000142661	-0.714550396319577	0.0396822744041053
ECM1	ENSG00000143369	-0.712820326752135	0.0475679176389908
UTP20	ENSG00000120800	-0.712610304263275	3.79996291948276E-07
VPS33A	ENSG00000139719	-0.710312878754262	0.00139453676107766
ZBTB39	ENSG00000166860	-0.710240470459736	0.00706489577895973
ZSCAN5A	ENSG00000131848	-0.709157432423657	0.00594846846553752
TROAP	ENSG00000135451	-0.70806311145051	0.000131190705962551
PA2G4	ENSG00000170515	-0.704958390886574	5.57058094355116E-10
QPRT	ENSG00000103485	-0.703622763670647	0.0312633882077177
MLEC	ENSG00000110917	-0.70314385862829	0.000332797593833551
TRIAP1	ENSG00000170855	-0.702595904669323	0.000042241560745034
ANKLE1	ENSG00000160117	-0.700777941481036	0.0133272140773807
GALNT6	ENSG00000139629	-0.700293310451863	0.00395294783602356
BCL2A1	ENSG00000140379	-0.696662962940607	0.00686623518258756
NAP1L1	ENSG00000187109	-0.69524870661477	0.00737590716114118
ALKBH2	ENSG00000189046	-0.690192670316736	3.93253767116114E-06
TUBA1B	ENSG00000123416	-0.688420926014709	0.0010162436352834
AKAP2	ENSG00000241978	-0.678994812048532	0.0273757117008156
PUS1	ENSG00000177192	-0.678832287038437	0.00468173152476263
CGAS	ENSG00000164430	-0.677671477954266	0.00990979195489169
CXXC1	ENSG00000154832	-0.676532155943589	0.00351668105401766
ATP23	ENSG00000166896	-0.670787221417789	0.0328883889524488
ATP23	ENSG00000262145	-0.670787221417789	0.0328883889524488
CMAS	ENSG00000111726	-0.667595708531231	0.00633187862003494
TARBP2	ENSG00000139546	-0.667171306310468	0.00127167697012703
FAM222B	ENSG00000173065	-0.666874001223074	0.00453140141621917
SNX15	ENSG00000110025	-0.665981611368112	0.0218313312047913
RRS1	ENSG00000179041	-0.664240906261968	0.000118780626507769
ELOVL5	ENSG00000012660	-0.660014545283198	0.00456740398014886
ACOT2	ENSG00000119673	-0.659645032698463	0.0355344207804386
TXNRD1	ENSG00000198431	-0.659408632602659	7.30886805495872E-20
POP5	ENSG00000167272	-0.658650036555739	0.00350610639667853
CA14	ENSG00000118298	-0.655084067564321	0.0336041740178034
IER3	ENSG00000206478	-0.653934982002174	0.000633927358561802
TTF2	ENSG00000116830	-0.653811568901582	0.0116904713091288
DHX37	ENSG00000150990	-0.649699470075156	0.000021007551193964
KLHL24	ENSG00000114796	-0.649121336160632	0.0115069296354943
HSPA4L	ENSG00000164070	-0.647480303395022	0.0342263269182592
RAD52	ENSG00000002016	-0.647313202806514	0.0242501834016166
KDM2B	ENSG00000089094	-0.64663135907661	0.00511705415604997
DDX54	ENSG00000123064	-0.644991696735138	2.98322716245795E-06
SLC25A37	ENSG00000147454	-0.642950717757847	0.0426203820489489
C11orf95	ENSG00000188070	-0.642945328781362	0.0369575658037423
ISOC2	ENSG00000063241	-0.642559271006041	0.0144865242620055
ZBTB46	ENSG00000130584	-0.641736781300521	0.0347458321128487
ATP5MC2	ENSG00000135390	-0.640781728567788	0.000883066700418817
BORCS5	ENSG00000165714	-0.640347798257737	0.0106264266455563
BORCS5	ENSG00000280689	-0.640347798257737	0.0106264266455563
HIST2H3D	ENSG00000183598	-0.635397192292673	0.012189038440597
NACA	ENSG00000196531	-0.634874099585114	0.00319677081712031
DIABLO	ENSG00000184047	-0.634513991069146	0.0000244725340160629
TSFM	ENSG00000123297	-0.633817749132666	0.000598149004076814
ATP5F1B	ENSG00000110955	-0.63379553753399	4.70333951421727E-07
UBE2N	ENSG00000177889	-0.631201451500598	0.0139114424182277
POLR3B	ENSG00000013503	-0.630357446416704	0.00119389177358331
LLPH	ENSG00000139233	-0.625932926833776	2.73798292845527E-06
SEPHS2	ENSG00000179918	-0.621189676521766	0.000113252312436536
MTHFS	ENSG00000136371	-0.617634275881883	0.00134064434210637
ZNF593	ENSG00000142684	-0.616343908739128	0.000399269172864476
PHF14	ENSG00000106443	-0.61050951010959	0.0000333147248272771
ALDH1A1	ENSG00000165092	-0.608139666862603	0.044895129815782
PIP4K2C	ENSG00000166908	-0.607537123292347	0.0231127379586021
PEX5	ENSG00000139197	-0.607255813184093	0.00119389177358331
C12orf49	ENSG00000111412	-0.606178017012485	0.0000138354579711933
CSRP1	ENSG00000159176	-0.603523905861756	0.00340534102892995
TMPO	ENSG00000120802	-0.603157599342723	0.0000906704552622453
LRRC59	ENSG00000108829	-0.602536426136843	0.000477184911315567
NT5DC3	ENSG00000111696	-0.601034147096928	0.00132985734837331
FBXL14	ENSG00000171823	-0.596438294176962	0.0292878354255657
PTP4A2	ENSG00000184007	-0.596435290496399	0.044895129815782
LAGE3	ENSG00000196976	-0.595196925505464	0.000863454899900234
MRPL42	ENSG00000198015	-0.592202699932744	0.000433788672956447
PPTC7	ENSG00000196850	-0.592031353973468	0.00249448202787736
SLC25A22	ENSG00000177542	-0.591322851515696	0.0292748961216369
HECTD4	ENSG00000173064	-0.588941136101949	0.0362517040064116
COX6A1	ENSG00000111775	-0.588759165215967	0.0000051665705035332
KMT2D	ENSG00000167548	-0.582762094603842	0.00538423887967281
COPG2	ENSG00000158623	-0.582133850517997	0.021241605879384
C2orf76	ENSG00000186132	-0.577269553205903	0.00351668105401766
ERAL1	ENSG00000132591	-0.577039563538432	0.00490219657246787
NABP2	ENSG00000139579	-0.576041089620941	4.49837061458086E-07
LARP4	ENSG00000161813	-0.573485611149025	0.0011757057063477
CRAMP1	ENSG00000007545	-0.571858899131824	0.0120303969262408
CHORDC1	ENSG00000110172	-0.5710464051754	0.0259924667685724
CHORDC1	ENSG00000285023	-0.5710464051754	0.0259924667685724
USP5	ENSG00000111667	-0.570435438517447	0.0000416491881329973
TUBA1C	ENSG00000167553	-0.569369114305623	0.0011757057063477
TGFBR1	ENSG00000106799	-0.569282499350036	0.0426203820489489
MRPL51	ENSG00000111639	-0.569249776188027	0.012184666708312
SREBF1	ENSG00000072310	-0.568797266034605	0.0256119695680628
TRIM28	ENSG00000130726	-0.567569588347671	0.0128954691689055
NOC4L	ENSG00000184967	-0.567454825496548	0.00113545049009048
WBP11	ENSG00000084463	-0.567002876227267	0.000821991762098636
TM7SF3	ENSG00000064115	-0.564290333576108	0.0267121470451545
FITM2	ENSG00000197296	-0.563658979497366	0.0156670932407284
C12orf10	ENSG00000139637	-0.562691966239962	1.35682378673766E-07
NAA50	ENSG00000121579	-0.562668608345401	6.47792706732507E-07
METTL25	ENSG00000127720	-0.561356151806361	0.0137649340998827
SMIM10L1	ENSG00000256537	-0.554987491472735	0.00495782403551768
SNRPF	ENSG00000139343	-0.55443319951191	0.00633187862003494
STRAP	ENSG00000023734	-0.553500007006902	0.00052700639545303
MRPS35	ENSG00000061794	-0.552303548164094	7.1226706719615E-10
SH2B3	ENSG00000111252	-0.55175185690703	0.00231101524093373
TPRN	ENSG00000176058	-0.549812536427144	0.00355848385634641
NOCT	ENSG00000151014	-0.549601593870657	0.00945558302511151
SAC3D1	ENSG00000168061	-0.548733194869724	0.0157358419419799
ETV6	ENSG00000139083	-0.546736359997908	0.008251338948014
MFSD5	ENSG00000182544	-0.544905569520208	0.000526737951131552
CIT	ENSG00000122966	-0.544788340625287	0.0000504458559000067
SUDS3	ENSG00000111707	-0.544381005078931	0.0174583755343382
RPL6	ENSG00000089009	-0.543594490494349	0.0177198670672994
EEF1AKNMT	ENSG00000010165	-0.543527487692987	4.86314671550681E-06
NUP107	ENSG00000111581	-0.542035763907695	0.00076943413453969
SENP1	ENSG00000079387	-0.539574878019335	0.00545467538287049
RAB35	ENSG00000111737	-0.538149059748048	0.000285570442120001
CLPTM1L	ENSG00000049656	-0.536932434813317	0.0490353995727784
RAN	ENSG00000132341	-0.536298990115507	0.0350163723371366
SUOX	ENSG00000139531	-0.535989338612396	0.0130014662898781
TDG	ENSG00000139372	-0.534921418584423	0.0224285080769389
HIC2	ENSG00000169635	-0.53478553353698	0.0301611704436684
MT-ND1	ENSG00000198888	-0.533040049501203	0.0115145592670387
RBM19	ENSG00000122965	-0.532242250334341	0.0367117626505571
ZCCHC7	ENSG00000147905	-0.531460117042889	0.00465933481411087
NSFL1C	ENSG00000088833	-0.530343382836854	0.0000170052306411115
CCNT1	ENSG00000129315	-0.530031700615719	0.00179621435961466
AFMID	ENSG00000183077	-0.529107587261875	0.0053318308487559
MON1A	ENSG00000164077	-0.528274843335635	0.0088561958090335
MRPS36	ENSG00000134056	-0.527949605197892	0.00288586301199346
SERPINB2	ENSG00000197632	-0.527332319254303	0.0171887836542162
YARS2	ENSG00000139131	-0.527164940141831	0.0000115123584598653
RRP15	ENSG00000067533	-0.526243663223663	0.00110218511296793
RPL41	ENSG00000229117	-0.524894861175866	0.0193235220824583
C9orf78	ENSG00000136819	-0.524383630024645	0.000169479244232655
C12orf29	ENSG00000133641	-0.524378602034824	0.0000244149002067561
METTL9	ENSG00000284548	-0.524326983524957	0.00341613570669411
PARP11	ENSG00000111224	-0.523511804128081	0.00280241002237479
CDCA3	ENSG00000111665	-0.520832968502052	0.0465534077446703
CDC42EP3	ENSG00000163171	-0.520112592045868	0.0287574955521458
POLR3K	ENSG00000161980	-0.518896583667731	0.0119767541858225
DDX23	ENSG00000174243	-0.517538844725447	0.00172698468246041
CS	ENSG00000062485	-0.516285079724761	0.000626475108436517
INTS13	ENSG00000064102	-0.514671261575862	0.0377840536498823
PPIF	ENSG00000108179	-0.514296207966225	0.0273632289194861
NDUFA12	ENSG00000184752	-0.512852312524976	0.000347507605637956
PAQR3	ENSG00000163291	-0.512729254166184	0.0483107092269143
NOP58	ENSG00000055044	-0.511467738045165	2.14566119655546E-08
PWP1	ENSG00000136045	-0.511246283650474	0.0000171065551768628
MRPL33	ENSG00000243147	-0.510955995930811	0.00374155760901161
CEP83	ENSG00000173588	-0.509718688184129	0.0202665341177387
NSDHL	ENSG00000147383	-0.50646517021531	0.0239496606705079
FOXM1	ENSG00000111206	-0.505611766442143	0.000554267504197951
EIF4B	ENSG00000063046	-0.505516935309318	0.0160616175888415
RPAP3	ENSG00000005175	-0.50533624098851	0.00223737047896186
CCDC28B	ENSG00000160050	-0.502622886077724	0.0420774516049327
BRAP	ENSG00000089234	-0.501752162725423	0.0221475242499685
LPCAT3	ENSG00000111684	-0.500341871171443	0.00137999201395147
C12orf43	ENSG00000157895	-0.499903517538778	0.00139453676107766
AEBP2	ENSG00000139154	-0.499633271254761	0.019009438095623
THG1L	ENSG00000113272	-0.49928064516063	0.000122920187271273
PGRMC1	ENSG00000101856	-0.49864812044158	0.00938739842458724
SNX29	ENSG00000048471	-0.498496729155305	0.0413182811219558
CASP6	ENSG00000138794	-0.498288060187363	0.0314250824149788
KAT2A	ENSG00000108773	-0.497654079300452	0.0474194335998207
LUZP1	ENSG00000169641	-0.496450492158877	0.0423823403891415
TMEM160	ENSG00000130748	-0.495614682153055	0.0000701774488522734
TUBB4B	ENSG00000188229	-0.495240278741151	0.00307488228964921
TRMT112	ENSG00000173113	-0.495128832874474	0.0116386607810432
PUS7L	ENSG00000129317	-0.49491386797831	0.000383125863326382
DUS3L	ENSG00000141994	-0.494545990588152	0.00295624179552026
MSH6	ENSG00000116062	-0.493124705632303	0.000908206605106993
CCDC59	ENSG00000133773	-0.492839333113795	0.0000634512758682821
PRICKLE3	ENSG00000012211	-0.490123524289644	9.41722808740543E-07
ZNF672	ENSG00000171161	-0.489369129535869	0.00133460472516702
YOD1	ENSG00000180667	-0.488175133614408	0.000332797593833551
IER2	ENSG00000160888	-0.486701066270614	0.0119688056097876
PINX1	ENSG00000254093	-0.486034505216606	0.00207120299293427
MARS2	ENSG00000247626	-0.485882560576013	0.00200858042144238
CRACR2A	ENSG00000130038	-0.485720167714461	0.0116386607810432
ELOF1	ENSG00000130165	-0.484447056179116	0.000321474996198689
C12orf66	ENSG00000174206	-0.484237656638143	0.0228573196606912
ARHGDIB	ENSG00000111348	-0.483308713467627	0.0266659490577545
COX14	ENSG00000178449	-0.482288606143897	0.0336203087614496
SNAPC2	ENSG00000104976	-0.481020042112377	0.00280853744141216
UQCRH	ENSG00000173660	-0.479953923834803	0.0119724066436436
PPP1CC	ENSG00000186298	-0.479278282555217	0.014521386202263
SVIP	ENSG00000198168	-0.479205250481883	0.0000189572431217813
AKAP1	ENSG00000121057	-0.478935438047873	0.0312867342979559
RHNO1	ENSG00000171792	-0.478809347633347	9.97094984423441E-06
GPATCH4	ENSG00000160818	-0.478684704085223	0.000819476651966616
VAMP8	ENSG00000118640	-0.477926243585862	0.00319677081712031
ETNK1	ENSG00000139163	-0.476904540381862	0.0469014300075395
PEBP1	ENSG00000089220	-0.476839225162197	0.0000175432233839723
ZNF518A	ENSG00000177853	-0.475468465688747	0.00358451825710333
GPN3	ENSG00000111231	-0.475454081831207	0.0375393663303689
ADIPOR2	ENSG00000285070	-0.473503823339658	0.0185796791893487
ADIPOR2	ENSG00000006831	-0.473391971484671	0.0186416609114597
PLK1	ENSG00000166851	-0.472753524961755	0.0205082292466663
GXYLT1	ENSG00000151233	-0.472547867194489	0.0308424180678588
SCARB1	ENSG00000073060	-0.470678457767385	0.0443415521197052
SLC11A2	ENSG00000110911	-0.47019767428857	0.0422226277035757
GTF3A	ENSG00000122034	-0.468176746862703	0.0203493572360592
KRR1	ENSG00000111615	-0.467113676565312	0.000935435295413679
ATG101	ENSG00000123395	-0.466347293247159	0.00414092315208917
AURKA	ENSG00000087586	-0.465861400292611	0.0412181862282467
TWNK	ENSG00000107815	-0.464485253785867	0.0271056524394764
PRDM4	ENSG00000110851	-0.463214591742302	0.0347992680369453
AGPS	ENSG00000018510	-0.462921622889811	0.000333295328954407
ATXN7L3B	ENSG00000253719	-0.461964326225863	0.0434741588839919
NDUFA9	ENSG00000139180	-0.461524476504694	0.00192743443605407
SEPT6	ENSG00000125354	-0.461453284754622	0.0258991734776576
RXYLT1	ENSG00000118600	-0.460916078261709	0.00823231871893088
BUB1	ENSG00000169679	-0.460770430944533	0.0186416609114597
AAAS	ENSG00000094914	-0.460590338867668	0.0426648938199221
NAA25	ENSG00000111300	-0.459836246273782	0.00285078323597898
DERA	ENSG00000023697	-0.458356548004448	0.0151086896094407
R3HCC1	ENSG00000104679	-0.458054290635739	0.00614122887630877
ALDH16A1	ENSG00000161618	-0.457671749819009	0.00151806686989581
NCAPD2	ENSG00000010292	-0.456921017903107	0.0122241065627678
SCAF11	ENSG00000139218	-0.45647217880808	0.0430455702515338
METAP2	ENSG00000111142	-0.456166837656003	0.0486271002777341
DDX10	ENSG00000178105	-0.455688845830671	0.000393814124331168
SLC25A3	ENSG00000075415	-0.455201261730687	0.00257954321524233
SBNO1	ENSG00000139697	-0.454916791161264	0.00634711269976566
RRP7A	ENSG00000189306	-0.453209643028198	0.031140852727886
CLEC16A	ENSG00000038532	-0.452136820476173	0.00131604073180087
SMARCA4	ENSG00000127616	-0.451761820855265	0.00907811647159011
RNF26	ENSG00000173456	-0.449465048650854	0.00528522942450061
LACTB	ENSG00000103642	-0.449395663265241	0.0430455702515338
C12orf73	ENSG00000204954	-0.448499148500604	0.0165534354764737
PAPSS1	ENSG00000138801	-0.448379206224608	0.0178822045525478
PDCL3	ENSG00000115539	-0.447465732313719	0.00193885152789431
ZBTB17	ENSG00000116809	-0.44742015944838	0.00474636235336079
TMEM182	ENSG00000170417	-0.446907399747161	0.0113901131565795
NUDC	ENSG00000090273	-0.445597375410441	0.00527775086436227
ZNF384	ENSG00000126746	-0.444828577055005	0.00336273545259081
IGHV3-66	ENSG00000211972	-0.444475530388923	0.0223213249656778
CNPY2	ENSG00000257727	-0.442826839440581	0.00351668105401766
MDM1	ENSG00000111554	-0.442466986363251	0.0213844590963449
SMARCC2	ENSG00000139613	-0.441280675433747	0.00145867774362491
LCOR	ENSG00000196233	-0.441010883413946	0.0116904713091288
ARF3	ENSG00000134287	-0.440912534379579	0.0218313312047913
MT-ND3	ENSG00000198840	-0.439585430538481	0.0244257484523293
SERTAD1	ENSG00000197019	-0.438226673535803	0.0212035974116207
SLC35F2	ENSG00000110660	-0.437555694651752	0.0134533975545276
RRP9	ENSG00000114767	-0.437225421927873	0.0317858092090966
DENR	ENSG00000139726	-0.43672893657567	0.0179337230405459
SARNP	ENSG00000205323	-0.434558757466674	0.00521252250752776
POLR1B	ENSG00000125630	-0.433086521739383	0.0317858092090966
MAGOHB	ENSG00000111196	-0.432430336893132	0.0401578640339836
GSE1	ENSG00000131149	-0.431817739337343	0.0000685644126185771
HSPD1	ENSG00000144381	-0.431423353159273	0.0202809719342462
PSMD9	ENSG00000110801	-0.430807575968048	0.00925434328259787
SRFBP1	ENSG00000151304	-0.428638920947126	0.00376594920450243
SIK3	ENSG00000160584	-0.426050562446788	0.00102003344546707
UBE2S	ENSG00000108106	-0.425830699106049	0.00366787692716465
DDX55	ENSG00000111364	-0.425182975668141	0.000154700268326262
GRWD1	ENSG00000105447	-0.424797095748948	0.0000350418631974366
NECAP1	ENSG00000089818	-0.4228927437628	0.0193192683799226
NUP62	ENSG00000213024	-0.422428111533579	0.035339981303667
UBE3B	ENSG00000151148	-0.421372754055447	0.0119102921889856
WDR43	ENSG00000163811	-0.421011134131227	0.0194869354423537
KAT6B	ENSG00000156650	-0.420502341510345	0.045825283438896
KAT6B	ENSG00000281813	-0.420489750793604	0.045825283438896
PATZ1	ENSG00000100105	-0.420435028291137	0.043348607229302
ANAPC5	ENSG00000089053	-0.420195334348283	0.00355403733214946
PFKM	ENSG00000152556	-0.419298471300686	0.0358581032263034
RCL1	ENSG00000120158	-0.418248738089271	0.0469971761527491
TBCA	ENSG00000171530	-0.418238913699871	0.0133369801288368
EI24	ENSG00000149547	-0.417754171227531	0.0117839092278346
TIGAR	ENSG00000078237	-0.417658928849854	0.0401178369297737
NDUFB9	ENSG00000147684	-0.415605757913362	0.00399138683289391
POLR2J	ENSG00000005075	-0.41482002821377	0.000626164835228658
RPL38	ENSG00000172809	-0.413203734899903	0.000639207600346889
STIP1	ENSG00000168439	-0.412401171947868	0.017482359765985
ATP2A2	ENSG00000174437	-0.411612447144177	0.0369913817792274
SUGT1	ENSG00000165416	-0.411225230807448	0.0221475242499685
DOHH	ENSG00000129932	-0.410957504583498	0.01693934845323
LANCL1	ENSG00000115365	-0.410074456500105	0.00105256351107379
NOC2L	ENSG00000188976	-0.409966199457606	0.00960124410832026
PNO1	ENSG00000115946	-0.409902953192921	0.0192843517138363
RAB5C	ENSG00000108774	-0.409594569577498	0.00351668105401766
TCHP	ENSG00000139437	-0.408732337936195	0.00076943413453969
TERF1	ENSG00000147601	-0.407193693786275	0.0206292284620259
KRI1	ENSG00000129347	-0.407184867401589	0.0299506926377969
NUFIP1	ENSG00000083635	-0.407028520508605	0.0419097480194823
CSE1L	ENSG00000124207	-0.406372538735619	0.0259360476949108
ATF1	ENSG00000123268	-0.40619473824864	0.0312908718369218
UQCRC2	ENSG00000284493	-0.40546523071931	5.97348226626103E-06
UQCRC2	ENSG00000140740	-0.405453664668993	5.97348226626103E-06
PHB2	ENSG00000215021	-0.404310183983009	0.0283429652572391
TWISTNB	ENSG00000105849	-0.403879738129423	0.00153775592086224
NUBP1	ENSG00000103274	-0.40297923002953	0.00200858042144238
TBCB	ENSG00000105254	-0.402860290895907	0.00174510059909448
DDX39A	ENSG00000123136	-0.402615466732275	0.000268681467764291
MFSD9	ENSG00000135953	-0.401774313699817	0.00871921532816928
MRPS12	ENSG00000128626	-0.401372283769312	0.0243275470987692
MRPS12	ENSG00000283018	-0.401372283769312	0.0243275470987692
TSN	ENSG00000211460	-0.40110277746549	0.000310222531813192
MPHOSPH9	ENSG00000051825	-0.399432825040172	0.000218875720173753
BRIX1	ENSG00000113460	-0.398811783172768	0.0318357733439653
POLR2A	ENSG00000181222	-0.398760312513421	0.0174583755343382
YEATS2	ENSG00000163872	-0.397452012400444	0.00217305993290045
PAFAH1B3	ENSG00000079462	-0.397355405447641	0.00276891440144772
PHF5A	ENSG00000100410	-0.39310375898794	0.0000464840634021182
STARD7	ENSG00000084090	-0.392834167763992	0.0207847233555384
ZNF326	ENSG00000162664	-0.39265945772553	0.046555592294988
MAPKAPK5	ENSG00000089022	-0.3915218859299	0.0489491421455017
ISG20L2	ENSG00000143319	-0.391313511667833	0.00762653406202469
TAB2	ENSG00000055208	-0.391177976365594	0.0157111496413274
AGFG1	ENSG00000173744	-0.387786960602582	0.0125506038547565
RBM14	ENSG00000239306	-0.386358567527503	0.000271211652556718
PGD	ENSG00000142657	-0.384794895782541	0.00495782403551768
FARP2	ENSG00000006607	-0.381946395137671	0.0429353706188286
CSTF2	ENSG00000101811	-0.381105240621711	0.00219540219559386
DYNLL1	ENSG00000088986	-0.38057303843245	0.00122941331613837
KPNA2	ENSG00000182481	-0.380503198678461	0.0234952331534234
DPH2	ENSG00000132768	-0.37994076953587	0.00398544182801646
PCBP2	ENSG00000197111	-0.379801004338616	0.043323375880982
PAK4	ENSG00000130669	-0.378028025947464	0.00920906464345341
GNL2	ENSG00000134697	-0.377939595049485	0.000382915992378903
CHUK	ENSG00000213341	-0.37637882531365	0.0346173955992101
NKRF	ENSG00000186416	-0.376250989991847	0.0140757008399793
NEDD1	ENSG00000139350	-0.37603436813549	0.00339070703021799
RAP1B	ENSG00000127314	-0.375829293786115	0.0255922203440252
ESPL1	ENSG00000135476	-0.375583403056614	0.0116904713091288
TOP2B	ENSG00000077097	-0.374723966770323	0.00790645924027646
NAA20	ENSG00000173418	-0.374500614646778	0.0410009818959649
CACYBP	ENSG00000116161	-0.374153571259565	0.00762653406202469
HNRNPA1	ENSG00000135486	-0.374020980869641	0.00083998167329908
RP2	ENSG00000102218	-0.37397406236689	0.0307595754578438
ARL6IP5	ENSG00000144746	-0.373264122483309	0.0266012446492923
CEBPZ	ENSG00000115816	-0.372271701387896	0.00210219526353537
NFKBIB	ENSG00000104825	-0.371324048366801	0.0265297049301178
NFKBIB	ENSG00000282905	-0.371049290050591	0.0267004244520308
ZNF689	ENSG00000156853	-0.370547721068335	0.00584002025032916
THYN1	ENSG00000151500	-0.369495225910127	0.0473706435775856
UBQLN4	ENSG00000160803	-0.368824534277295	0.0287574955521458
DYRK4	ENSG00000010219	-0.368602189589639	0.0313507895192515
DDX1	ENSG00000079785	-0.368471851704965	0.00358451825710333
TRMT6	ENSG00000089195	-0.367461080296921	0.00273682856493155
PDRG1	ENSG00000088356	-0.367079301962151	0.00779018177803436
SEMA4C	ENSG00000168758	-0.365972343345359	0.0498161506915706
EP300	ENSG00000100393	-0.365870893566093	0.000113252312436536
TMX2	ENSG00000213593	-0.364543804810491	0.0396822744041053
SPIN1	ENSG00000106723	-0.364034690098984	0.00614122887630877
EIF2B1	ENSG00000111361	-0.363930201929525	0.0243983840376759
NFS1	ENSG00000244005	-0.363853128318209	0.0259149683931475
STAU2	ENSG00000040341	-0.363133628179415	0.0225909069351993
WDR3	ENSG00000065183	-0.36175654984721	0.0334954369000768
	ENSG00000274144	-0.361276473029336	0.0362517040064116
	ENSG00000274651	-0.361276473029336	0.0362517040064116
	ENSG00000274894	-0.361276473029336	0.0362517040064116
	ENSG00000275117	-0.361276473029336	0.0362517040064116
	ENSG00000276421	-0.361276473029336	0.0362517040064116
	ENSG00000277154	-0.361276473029336	0.0362517040064116
	ENSG00000277707	-0.361276473029336	0.0362517040064116
	ENSG00000277953	-0.361276473029336	0.0362517040064116
NDUFA13	ENSG00000186010	-0.359755836172606	0.00021073828654348
CCT5	ENSG00000150753	-0.35940236367425	0.000456466198596363
ZNF574	ENSG00000105732	-0.359261759204871	0.0204270290556116
CPSF6	ENSG00000111605	-0.358703688423696	0.00835168950061569
GTPBP4	ENSG00000107937	-0.358509848241578	0.00923671444950535
SAMD1	ENSG00000141858	-0.358476382374334	0.00330804889218305
UTP6	ENSG00000108651	-0.35539431148644	0.0182565361787187
C19orf24	ENSG00000228300	-0.355164385674809	0.0120956009557082
ENY2	ENSG00000120533	-0.354305283051737	0.0404172777085879
NHP2	ENSG00000145912	-0.354177971003714	0.00988126908287917
LAS1L	ENSG00000001497	-0.353386778441459	0.0163943553623466
CHD4	ENSG00000111642	-0.352797834633029	0.0169831426619416
HNRNPH1	ENSG00000284254	-0.351737246105272	0.0217535451835302
MFN2	ENSG00000116688	-0.350029248732079	0.0163532342608179
UBTF	ENSG00000108312	-0.348582852561998	0.00726884594889392
BICD2	ENSG00000185963	-0.348056204865629	0.00168209457249235
COPS8	ENSG00000198612	-0.348022029843863	0.000345158356231561
NFATC3	ENSG00000072736	-0.347813957283217	0.000456466198596363
SHPK	ENSG00000197417	-0.347720402716744	0.00540741485938627
BCCIP	ENSG00000107949	-0.346804221752895	0.0381717212611272
NOP9	ENSG00000196943	-0.346417572982677	0.0435279777552882
NOP9	ENSG00000285326	-0.346417572982677	0.0435279777552882
SETMAR	ENSG00000170364	-0.346321889190216	0.0100787863210614
COA1	ENSG00000106603	-0.345114302881734	0.00925434328259787
PRIM1	ENSG00000198056	-0.343283570462253	0.0442120700700017
TPGS2	ENSG00000134779	-0.342878011479144	0.0157825007604976
RSRC2	ENSG00000111011	-0.342828976531934	0.043194428596591
AATF	ENSG00000275700	-0.340959224714666	0.0334607902959271
AATF	ENSG00000276072	-0.340959224714666	0.0334607902959271
MACF1	ENSG00000127603	-0.340306418339569	0.022170203871394
ZNF668	ENSG00000167394	-0.340021741137954	0.000997138276350113
SMYD5	ENSG00000135632	-0.339843584292006	0.00483872573832122
ADNP2	ENSG00000101544	-0.339253573310568	0.00175840442154329
MRPL35	ENSG00000132313	-0.338715599023062	0.00692962631536069
C1D	ENSG00000197223	-0.33850776186024	0.0309611680088153
IMPAD1	ENSG00000104331	-0.336989206703553	0.0437023331349103
NOD1	ENSG00000106100	-0.33611295981926	0.000836450495352717
POLR2F	ENSG00000100142	-0.33548543066043	0.0362517040064116
ZNF35	ENSG00000169981	-0.334827304888611	0.015317848880806
ZNF35	ENSG00000281306	-0.334827304888611	0.015317848880806
MTX3	ENSG00000177034	-0.332692829582	0.0458969051545058
PUF60	ENSG00000179950	-0.332247067853533	0.0275373779603664
RANBP2	ENSG00000153201	-0.330800753412571	0.0287574955521458
ABL2	ENSG00000143322	-0.330728510413721	0.0313507895192515
MTX2	ENSG00000128654	-0.329809201963084	0.00894183217344121
RPL17	ENSG00000265681	-0.326794377772444	0.00456740398014886
TMEM135	ENSG00000166575	-0.325107750919482	0.00964775554089771
NFYC	ENSG00000066136	-0.324500953315389	0.00653261124863367
JPT1	ENSG00000189159	-0.324090735629996	0.032348745814392
PPHLN1	ENSG00000134283	-0.323929568655718	0.0387917111550283
NRROS	ENSG00000174004	-0.322377664336389	0.0198593322665456
NCL	ENSG00000115053	-0.322336205046386	0.0390905841745558
SMARCAL1	ENSG00000138375	-0.321997942244791	0.0442120700700017
LIMS1	ENSG00000169756	-0.321048117004335	0.0490797682624901
CEP290	ENSG00000198707	-0.320565691314041	0.0244764898903353
ZNF2	ENSG00000275111	-0.318693444392174	0.0262453810108969
RPL11	ENSG00000142676	-0.317145348639969	0.0163552253953931
SIRT6	ENSG00000077463	-0.316525557609644	0.00116569060922685
SAFB	ENSG00000160633	-0.316246757518909	0.00517750362419097
NOL10	ENSG00000115761	-0.315013562789694	0.00969532582587104
SNRPD3	ENSG00000100028	-0.314953265644694	0.00106890651464032
ARL2BP	ENSG00000102931	-0.31102093037241	0.0414506337978009
DNTTIP2	ENSG00000067334	-0.311013736099307	0.0333060862835472
IMP4	ENSG00000136718	-0.310946280315903	0.0133787332890054
IGSF3	ENSG00000143061	-0.31026329149416	0.00119389177358331
CCT3	ENSG00000163468	-0.310183114535186	0.0314250824149788
LMNB2	ENSG00000176619	-0.309301893858416	0.016643128209531
NDUFS6	ENSG00000145494	-0.307853694646153	0.0182682008711086
DNTTIP1	ENSG00000101457	-0.3071215286632	0.0376043688637749
HNRNPU	ENSG00000153187	-0.305763899485989	0.00288586301199346
PDE12	ENSG00000174840	-0.304231718646133	0.0212035974116207
PHB	ENSG00000167085	-0.304136448072128	0.0223213249656778
PRDX6	ENSG00000117592	-0.303915586764917	0.0101987633996806
PTMA	ENSG00000187514	-0.302642503212616	0.0162374662853157
VBP1	ENSG00000155959	-0.301441324267819	0.00936954835587595
RPUSD4	ENSG00000165526	-0.299348986602217	0.00355403733214946
DRG1	ENSG00000185721	-0.299237643577704	0.0264559065220859
CHERP	ENSG00000085872	-0.298491973419784	0.0286446956973329
RRP8	ENSG00000132275	-0.297330042221049	0.0479446261935373
HNRNPC	ENSG00000092199	-0.296477386580351	0.00131580919161338
WASHC5	ENSG00000164961	-0.295738431678375	0.0228467328095591
SLC25A44	ENSG00000160785	-0.294955408957916	0.0404172777085879
HNRNPAB	ENSG00000197451	-0.292433965227234	0.0055867297741491
C12orf45	ENSG00000151131	-0.291067511580907	0.0376336462407043
ZNF408	ENSG00000175213	-0.290762730019825	0.0177981011453626
CEBPZOS	ENSG00000218739	-0.28902899437974	0.00133022249149864
IL4R	ENSG00000077238	-0.288700542022401	0.0469014300075395
UBQLN1	ENSG00000135018	-0.286336022260217	0.0129387942072412
PPIG	ENSG00000138398	-0.286100235662246	0.0472456879190479
PLEKHB2	ENSG00000115762	-0.28392573759417	0.0262453810108969
PSMC5	ENSG00000087191	-0.283062118017462	0.0223150754062922
MTREX	ENSG00000039123	-0.283029902733782	0.00540741485938627
TOMM22	ENSG00000100216	-0.279885927845508	0.0010197617729034
PES1	ENSG00000100029	-0.278419682622861	0.0331635343468849
CALM2	ENSG00000143933	-0.278395132201409	0.0101987633996806
RBBP7	ENSG00000102054	-0.276767127002022	0.000133719003925926
MAIP1	ENSG00000162972	-0.276563603741476	0.0312817927186707
SRRT	ENSG00000087087	-0.276391221338646	0.0147258334586591
TMEM199	ENSG00000244045	-0.275539939817964	0.0137649340998827
ATP6V0C	ENSG00000185883	-0.275300817700098	0.00297649421648267
TIMM50	ENSG00000105197	-0.275255310241025	0.0313970853278476
SGO1	ENSG00000129810	-0.275095359001561	0.0331494924916018
RINL	ENSG00000187994	-0.2739266846512	0.0491598026800235
RINL	ENSG00000282895	-0.2739266846512	0.0491598026800235
EIF3A	ENSG00000107581	-0.272953240956599	0.0351656934777657
PSME3	ENSG00000131467	-0.271789754975141	0.000278506553966395
PTBP1	ENSG00000011304	-0.271593456069888	0.0354067612447833
PCGF1	ENSG00000115289	-0.27142879130053	0.00193740556800438
SF3B4	ENSG00000143368	-0.270705919322327	0.0329451644745395
RNPS1	ENSG00000205937	-0.269853041959307	0.0209227223752671
HMGXB4	ENSG00000100281	-0.269841727176518	0.0222457159831303
SEPT9	ENSG00000184640	-0.269798194472236	0.0322576431886636
MCM5	ENSG00000100297	-0.268962113625259	0.0358789012475755
UCK2	ENSG00000143179	-0.268380513415605	0.0302288426595933
RSL1D1	ENSG00000171490	-0.267766055689811	0.00264590661087316
NELFA	ENSG00000185049	-0.267278273676474	0.0333060862835472
SSSCA1	ENSG00000173465	-0.266976853988823	0.0264842369232231
PELP1	ENSG00000141456	-0.264929309396131	0.0162003971095913
DHX30	ENSG00000132153	-0.264280774656723	0.0270763017394142
MRM2	ENSG00000122687	-0.263828393445181	0.0246892096614717
PRMT1	ENSG00000126457	-0.263342879855419	0.0205453809796148
ZFR	ENSG00000056097	-0.262061806318032	0.00142387424838638
BABAM2	ENSG00000158019	-0.261217055170667	0.0200039822833317
MRPL15	ENSG00000137547	-0.258542364263782	0.032348745814392
BLMH	ENSG00000108578	-0.25786809054672	0.00870452209615649
MAZ	ENSG00000103495	-0.257099158950378	0.0424946465325703
AAMP	ENSG00000127837	-0.255227430959976	0.00522050417252378
SURF2	ENSG00000148291	-0.254956491441499	0.04312344609783
SURF2	ENSG00000281024	-0.254956491441499	0.04312344609783
ODF2	ENSG00000136811	-0.254173631888753	0.00157379645526329
HNRNPA0	ENSG00000177733	-0.25341383301542	0.0180412429438876
DHX9	ENSG00000135829	-0.2533422266155	0.0023307047509527
MIEF1	ENSG00000100335	-0.252530468960818	0.0468731501213076
SAFB2	ENSG00000130254	-0.251167113337602	0.00863975127274744
DDX49	ENSG00000105671	-0.251110650223051	0.021241605879384
RTCB	ENSG00000100220	-0.250884291577761	0.0469014300075395
DUSP12	ENSG00000081721	-0.249574539771665	0.00142345740015679
LAMP2	ENSG00000005893	-0.247960816863263	0.0419097480194823
HDGF	ENSG00000143321	-0.246164096799218	0.000396738365478595
DKC1	ENSG00000130826	-0.245214290319156	0.0361220276730903
PPP1R8	ENSG00000117751	-0.242997418615211	0.0341507296303538
TCERG1	ENSG00000113649	-0.241152888177627	0.0485327910590106
VPS72	ENSG00000163159	-0.239237854887898	0.00560118765991915
PCBP1	ENSG00000169564	-0.238979310171058	0.00913591151880876
BTF3	ENSG00000145741	-0.238635943669308	0.0202846820561595
BMS1	ENSG00000165733	-0.238290133324925	0.00257411832917662
GPR107	ENSG00000148358	-0.238216514021505	0.0492605947372176
RAD54L2	ENSG00000164080	-0.23579217825308	0.0417625483508145
MRPS5	ENSG00000144029	-0.235298118014953	0.0457493056797228
GPS1	ENSG00000169727	-0.234479928338373	0.00100962594052803
URM1	ENSG00000167118	-0.234201913493301	0.0369482610682979
CFL1	ENSG00000172757	-0.226729143173697	0.00269235578620887
DOLPP1	ENSG00000167130	-0.22499538281489	0.0309306595969101
CCDC124	ENSG00000007080	-0.222685428939887	0.0367833158627167
CWF19L1	ENSG00000095485	-0.221885842645264	0.04312344609783
RBM42	ENSG00000126254	-0.221423022765855	0.000801589085331218
HNRNPM	ENSG00000099783	-0.219548374679636	0.00774494078994402
HTATSF1	ENSG00000102241	-0.219495434637809	0.0261586590290638
KHDRBS1	ENSG00000121774	-0.216969008037778	0.0257359968481589
MAPRE1	ENSG00000101367	-0.214920943436291	0.0200039822833317
SAP18	ENSG00000150459	-0.210406776850363	0.0463574823457402
COX6B1	ENSG00000126267	-0.206834028218263	0.0281067582730671
KAT7	ENSG00000136504	-0.204472775747001	0.0495873720319844
SMARCE1	ENSG00000073584	-0.202521560568165	0.0237688527069591
PAFAH1B2	ENSG00000168092	-0.199081686798368	0.00123709455298353
MRPL20	ENSG00000242485	-0.19724949923415	0.0308577907877939
FOXK1	ENSG00000164916	-0.19339784953631	0.0134974259683431
CBLL1	ENSG00000105879	-0.191686653376374	0.0366719056450913
UBE2Q1	ENSG00000160714	-0.188619949893593	0.0155751702862358
RBMX	ENSG00000147274	-0.18632461654798	0.0255523657391671
SUMO2	ENSG00000188612	-0.183972366299893	0.00273682856493155
ZNF638	ENSG00000075292	-0.181481406319472	0.0138097890549296
SMARCD2	ENSG00000108604	-0.175042680408127	0.00024867154167325
PSMC3	ENSG00000165916	-0.17375748915321	0.0260653370955715
CCAR2	ENSG00000158941	-0.170035857872301	0.0199653579196921
BAZ1B	ENSG00000009954	-0.169370907032534	0.0177079375110407
SERPINA1	ENSG00000197249	-0.159952327548871	0.0342235565994825
SMU1	ENSG00000122692	-0.154876005284021	0.0472567341736283
VAPA	ENSG00000101558	-0.136198423169058	0.0375606614841428
AAR2	ENSG00000131043	-0.133371074810157	0.0243597223744664
CDC16	ENSG00000130177	0.175127215248185	0.0370230452153258
ACOT13	ENSG00000112304	0.212283563646729	0.0355673055786132
AK3	ENSG00000147853	0.219829703251419	0.0491598026800235
MPRIP	ENSG00000133030	0.220189605960093	0.0145019667118915
HMBOX1	ENSG00000147421	0.222635203312042	0.0422226277035757
VRK3	ENSG00000105053	0.222963324544047	0.024841177719838
MVB12A	ENSG00000141971	0.22335769139743	0.0367117626505571
ZC3H11A	ENSG00000058673	0.224971257752442	0.0165961540571786
PYGO2	ENSG00000163348	0.231676720960022	0.0385992329581675
KLHL12	ENSG00000117153	0.237728104963568	0.0156670932407284
NPAT	ENSG00000149308	0.239860684065234	0.00672337695670626
UHRF2	ENSG00000147854	0.251979378556155	0.036893780029083
ZDHHC16	ENSG00000171307	0.259642788599715	0.0404172777085879
RAP2C	ENSG00000123728	0.266956763391387	0.031387357900788
CRBN	ENSG00000113851	0.267538552361467	0.0000685644126185771
ERVW-1	ENSG00000242950	0.275474534505317	0.0210411674127889
ELMOD3	ENSG00000115459	0.279210162441701	0.033529040555425
SZT2	ENSG00000198198	0.279245979009639	0.0106620603535698
PPP1R35	ENSG00000160813	0.280079569121835	0.0498049463558549
B4GALNT2	ENSG00000167080	0.285011420830171	0.0347049729555077
CCNL1	ENSG00000163660	0.285628443687156	0.00624026777119987
ZMYM5	ENSG00000132950	0.287354591141189	0.0214980271401346
PNISR	ENSG00000132424	0.288824479543519	0.0369573700597435
MTMR1	ENSG00000063601	0.289133503078199	0.019686402204653
CCNE1	ENSG00000105173	0.289226236766033	0.0266457764461512
ZNF780B	ENSG00000128000	0.290128213059246	0.0116386607810432
ZNF780B	ENSG00000281601	0.290128213059246	0.0116386607810432
SNX13	ENSG00000071189	0.290706125586518	0.0165949871084584
GPALPP1	ENSG00000133114	0.292313627786635	0.0287457196423122
USO1	ENSG00000138768	0.293646286702141	0.0486883103718809
MED22	ENSG00000281022	0.295916647418469	0.0008279241609022
MED22	ENSG00000148297	0.296135924547597	0.000820486455037621
FAM193B	ENSG00000146067	0.296501389281535	0.0236868134794241
MAPK9	ENSG00000050748	0.298056938176787	0.0213730695733552
PRPF39	ENSG00000185246	0.299093736597632	0.000270611238650371
FAM228B	ENSG00000219626	0.299768869007045	0.0493861847379714
TMSB4Y	ENSG00000154620	0.316894777537962	0.0466900979537886
ZBTB12	ENSG00000206366	0.317037444286127	3.85221389593639E-08
B3GALT4	ENSG00000206285	0.317534333248006	7.1710985218362E-10
IGHJ1P	ENSG00000227335	0.317997599232797	2.39794360047097E-10
IGHJ1P	ENSG00000282672	0.317997599232797	2.39794360047097E-10
IGKV1-12	ENSG00000243290	0.318353812543298	0.0130662294686794
IGKV1-12	ENSG00000282694	0.318353812543298	0.0130662294686794
NIPSNAP2	ENSG00000146729	0.3183539912382	0.0294413841653898
IGHV5-51	ENSG00000277574	0.318671680357954	2.61278955446773E-10
IGHV4-39	ENSG00000282579	0.318679141129426	8.63141525794768E-12
IGHV3-21	ENSG00000282281	0.31868351636247	1.0641469286638E-11
IGHV1-18	ENSG00000282716	0.319030478947165	1.81501177312673E-17
RECQL5	ENSG00000108469	0.323800441464755	0.0154228722937125
VIPAS39	ENSG00000151445	0.328429487062714	0.0312349302235874
SLC38A10	ENSG00000157637	0.330380526673308	0.0237688527069591
PPCS	ENSG00000127125	0.330579131561672	0.00317122811766067
ARMCX6	ENSG00000198960	0.330646466695861	0.031140852727886
SH3GLB1	ENSG00000097033	0.333010495594934	0.015258562759528
MICB	ENSG00000234218	0.333361052325813	0.0192180936942755
	ENSG00000267640	0.335542390404373	0.04710766716276
PNKP	ENSG00000039650	0.335607255679122	0.0141582450151801
SH3BGRL3	ENSG00000142669	0.336121107090963	0.0224984214327747
LMF2	ENSG00000100258	0.336854954888554	0.0286842764754408
C14orf28	ENSG00000179476	0.338082137794066	0.0305325347493589
ZNF19	ENSG00000157429	0.341206583904463	0.0163694492802594
INTS6	ENSG00000102786	0.345798978997159	0.0199846021670149
CEP89	ENSG00000121289	0.346879243345009	0.0118881784319282
ARHGEF1	ENSG00000076928	0.348892978467169	0.0441043231625773
	ENSG00000243554	0.351323790880252	0.0314250824149788
STYX	ENSG00000198252	0.351896742869941	0.0266264295178267
DPY19L3	ENSG00000178904	0.352232164996241	0.0155751702862358
UFSP2	ENSG00000109775	0.353305727129008	0.0348747565404876
RFNG	ENSG00000169733	0.355993909152642	0.0189635695651876
SLC37A3	ENSG00000157800	0.359860632534087	0.0235613007422077
IDNK	ENSG00000148057	0.360656030266348	0.0317209228328497
ANKRD26	ENSG00000107890	0.36212028757402	0.0466454237624452
SDR39U1	ENSG00000100445	0.36337485766182	0.0169831426619416
GTF2IP13	ENSG00000272556	0.364455700893994	0.0414506337978009
RCBTB1	ENSG00000136144	0.365158373754309	0.0276002252534868
PINK1	ENSG00000158828	0.365684475333102	0.0370896317104005
TBC1D9B	ENSG00000197226	0.371403036057911	3.16194816386152E-07
TBC1D9B	ENSG00000284400	0.371403036057911	3.16194816386152E-07
DENND4B	ENSG00000198837	0.371531183761057	4.00997560929831E-06
TAB3	ENSG00000157625	0.37192102352878	0.0337929867682726
PRKAA1	ENSG00000132356	0.374770814526145	0.0260349698888564
SASH3	ENSG00000122122	0.376480259038224	0.044895129815782
TMEM214	ENSG00000119777	0.377351686322543	0.0000573539342477803
C11orf24	ENSG00000171067	0.377511594984128	0.0219271895351434
UQCC2	ENSG00000137288	0.377939286815467	0.0155751702862358
PRKD2	ENSG00000105287	0.378996160933859	0.00917574109711704
ZFP41	ENSG00000181638	0.380941535950531	0.00030978452163977
SRD5A1	ENSG00000145545	0.384688531408971	0.046299552446065
PIGL	ENSG00000108474	0.386017637271194	0.000909956754456611
MED23	ENSG00000112282	0.388441989993912	0.00708143218177958
PGS1	ENSG00000087157	0.389702400536128	0.000391632736401958
OR7E38P	ENSG00000183444	0.39027497691117	0.0259924667685724
GALT	ENSG00000213930	0.39425474696945	0.0485327910590106
WASHC2C	ENSG00000172661	0.395787113090877	0.0123007030374671
KLC4	ENSG00000137171	0.397098437783516	0.0287457196423122
GTF2IRD2	ENSG00000196275	0.398832947670038	0.0183023992768125
WDR59	ENSG00000103091	0.40230059724008	0.0000377470638568509
BCL2L13	ENSG00000099968	0.410924752722512	0.0121239216084397
NAGLU	ENSG00000108784	0.411778440096918	0.00498818349596112
TBC1D32	ENSG00000146350	0.412282366758137	0.00466235102664368
GTDC1	ENSG00000121964	0.413532641763313	0.00716745157934294
TUBGCP6	ENSG00000128159	0.413629585730621	0.0325775206834907
RCSD1	ENSG00000198771	0.415778805975771	0.0112613446348481
PEX10	ENSG00000157911	0.416777125838839	0.0492780486434848
NFAT5	ENSG00000102908	0.417712523092976	0.00828397780298995
EFHC1	ENSG00000096093	0.418175395906633	0.00154651844546573
BTBD6	ENSG00000184887	0.420050282269882	0.0438531612518225
RNF146	ENSG00000118518	0.420431526117316	0.0238529371574483
ARRDC1	ENSG00000197070	0.42329984047768	0.0367117626505571
ATG2B	ENSG00000066739	0.42431092767563	0.0165949871084584
KCTD18	ENSG00000155729	0.425710531158458	0.0489547839048287
VPS53	ENSG00000141252	0.428896430110866	0.0255549121317643
VPS53	ENSG00000283883	0.428896430110866	0.0255549121317643
CD164	ENSG00000135535	0.428948938293882	0.00237912496797465
VAMP2	ENSG00000220205	0.430183512123521	0.0107757627247651
ACADVL	ENSG00000072778	0.434716927839538	0.0313507895192515
IGHJ3	ENSG00000282471	0.436672297725896	0.00201667784198729
PPA2	ENSG00000138777	0.4368412456368	0.0277570240861066
FERMT3	ENSG00000149781	0.438179845004378	4.46948919985211E-07
SH2D3C	ENSG00000095370	0.441195125821219	0.0349630094945987
IGF2R	ENSG00000197081	0.443174101566803	0.0162674993173918
ZNF594	ENSG00000180626	0.444761596998316	0.00740796036856001
UBA7	ENSG00000182179	0.448297743569583	0.0297387990548916
FASTK	ENSG00000164896	0.450227026739605	0.025914381814363
L3MBTL1	ENSG00000185513	0.458174148749403	0.00829932120934588
MPC1	ENSG00000060762	0.46036899828567	0.0466161942493858
ZNF276	ENSG00000158805	0.465267590528318	0.0466762511721379
MAP1LC3B	ENSG00000140941	0.470761082883079	0.0377145045411388
SNX8	ENSG00000106266	0.471954228204063	0.0018845950342807
TTC13	ENSG00000143643	0.473668732273559	0.000307073448620126
ASAH1	ENSG00000104763	0.474570444910663	0.0369575658037423
IFT88	ENSG00000032742	0.475265786718964	0.00266726150564256
SIRT3	ENSG00000142082	0.478649678887143	0.0335067650946537
SLC41A3	ENSG00000114544	0.48175375178396	0.00132985734837331
NUDT6	ENSG00000170917	0.482223493957534	0.00390412145726068
	ENSG00000263620	0.482360999345983	0.0347458321128487
TMEM131L	ENSG00000121210	0.485849552036718	0.00220247326994185
RNF227	ENSG00000179859	0.486950691913572	0.0246871851612553
B3GNT2	ENSG00000170340	0.487102185720268	0.0472298936400626
EFCAB7	ENSG00000203965	0.488513588944355	0.0246871851612553
IFT43	ENSG00000119650	0.491421532613959	0.0110093899757207
ZFY	ENSG00000067646	0.492302666571962	0.00948866756383378
UGCG	ENSG00000148154	0.495345513629773	0.00237519633492552
IGLV1-47	ENSG00000211648	0.49571755919486	0.00250354052445013
DOCK11	ENSG00000147251	0.497027247123153	0.00447291347527812
OGT	ENSG00000147162	0.498283645276024	0.0224984214327747
CHPF2	ENSG00000033100	0.49861441595976	0.0469971761527491
C22orf46	ENSG00000184208	0.49943829674547	0.00127732483467181
RHBDF2	ENSG00000129667	0.501289480664481	0.0287574955521458
BTBD18	ENSG00000233436	0.501425575526143	0.0412502954126552
FAM8A1	ENSG00000137414	0.507414975198312	0.0316008677868644
ZFPM1	ENSG00000179588	0.50798964927299	0.0361220276730903
CROCC	ENSG00000058453	0.509933074599774	0.046150995274576
ZFAND3	ENSG00000156639	0.510806540747997	0.0313970853278476
FAF1	ENSG00000185104	0.512630299371027	0.0385992329581675
GNG10	ENSG00000242616	0.512974313584652	0.0059202950290574
ZNF181	ENSG00000197841	0.515098844626885	0.033987968491417
ASB4	ENSG00000005981	0.517907630081154	0.0354355085634068
ARMCX3	ENSG00000102401	0.520410592196082	0.000819476651966616
CAPS	ENSG00000105519	0.524088939564621	0.0211553063772174
ACOX3	ENSG00000087008	0.524168189789009	0.00353286165827473
SLC35B3	ENSG00000124786	0.526048718082315	0.0422226277035757
SMIM29	ENSG00000186577	0.52854327138983	0.00100962594052803
MICAL1	ENSG00000135596	0.529859380675129	0.0297111557775874
DNPH1	ENSG00000112667	0.529875247401338	0.0108603359274155
GPR89B	ENSG00000188092	0.532071624396111	0.0119102921889856
SFT2D1	ENSG00000198818	0.532322068062011	0.0223184829321006
CHRNB1	ENSG00000170175	0.533363912095257	0.0203493572360592
CHRNB1	ENSG00000283946	0.533363912095257	0.0203493572360592
IGHV3-69-1	ENSG00000282421	0.535075980836593	0.000322967095453319
EDRF1	ENSG00000107938	0.538498651145176	0.0429221188504432
ADGRF3	ENSG00000173567	0.539200425243338	0.0212431049004257
TCAF2	ENSG00000170379	0.540264703904414	0.0224984214327747
DNAL4	ENSG00000100246	0.540946253541344	0.0273846926241441
ABCB6	ENSG00000115657	0.542036789453514	0.018918430832243
SEC62	ENSG00000008952	0.542126273708082	0.0158962600880322
CPLANE1	ENSG00000197603	0.545142691153238	0.0130621552070992
PIK3C2B	ENSG00000133056	0.545885231135948	0.038637891202627
SEC24D	ENSG00000150961	0.547418899556934	0.0125470293952219
EMC9	ENSG00000100908	0.548842184952282	0.0144335807032748
EMC9	ENSG00000285377	0.548842184952282	0.0144335807032748
PIEZO1	ENSG00000103335	0.549146436268451	9.34569434036507E-08
GFAP	ENSG00000131095	0.549147848915589	0.0309072823997703
AMDHD2	ENSG00000162066	0.550209378400787	0.0237688527069591
MCRIP1	ENSG00000225663	0.553536076720888	0.0000773898990170959
E2F5	ENSG00000133740	0.554460831464871	0.0331494924916018
FLRT2	ENSG00000185070	0.556210721825696	0.045451403314189
C11orf65	ENSG00000166323	0.556581181743784	0.00740796036856001
CCDC183	ENSG00000213213	0.55806674505293	0.0245987783087509
ARFGAP3	ENSG00000242247	0.559454088964694	0.0376920519255912
ADCY3	ENSG00000138031	0.560179386538223	0.00614122887630877
ARHGEF7	ENSG00000102606	0.563355557540341	0.00131604073180087
TBC1D1	ENSG00000065882	0.564396636203207	0.0391862062675046
ADGB	ENSG00000118492	0.565000052626174	0.00835168950061569
TFEB	ENSG00000112561	0.569785021451558	0.0225055035087676
PIK3R6	ENSG00000276231	0.570263628911279	0.00668070013972343
IGHV3-33	ENSG00000211955	0.573835024088252	0.000745743362684838
TAGLN	ENSG00000149591	0.575918144501018	0.044895129815782
PKD1P6	ENSG00000282086	0.579398021875047	0.0330607367478796
NPHP3	ENSG00000113971	0.582390170573285	0.00167934738230799
DNASE1L1	ENSG00000013563	0.587692961626789	0.00570233087112279
IGKV1-6	ENSG00000239855	0.590653967339302	0.000883235140185075
IGKV1-6	ENSG00000282163	0.590653967339302	0.000883235140185075
KCNMB3	ENSG00000171121	0.595616042297732	0.0385992329581675
CCND3	ENSG00000112576	0.597437589255268	0.0180014937698455
TCIRG1	ENSG00000110719	0.599064797943592	0.00644189573019321
ZC3H6	ENSG00000188177	0.599152367526338	0.0116386607810432
SDAD1P1	ENSG00000228451	0.606298775469334	0.00731480818016147
NEDD4	ENSG00000069869	0.609496743804124	0.0334607902959271
GTPBP2	ENSG00000172432	0.610207673790606	0.000819476651966616
BRD3OS	ENSG00000235106	0.614071059898069	0.00846855134714619
IGLV2-14	ENSG00000211666	0.615380297000441	0.000009691112564746
SPIN3	ENSG00000204271	0.621972433545705	0.043194428596591
EME2	ENSG00000197774	0.622868820539168	0.00358451825710333
SLC25A15	ENSG00000102743	0.622897893878761	0.0451363614885109
WDR27	ENSG00000184465	0.626631568297537	0.00769813998543919
TCTEX1D2	ENSG00000213123	0.627281609301547	0.0408478090041019
DNAJC25-GNG10	ENSG00000244115	0.630265050531689	0.0203493572360592
CENPBD1	ENSG00000177946	0.631931685251276	0.0153371835523803
GFOD1	ENSG00000145990	0.644361536063334	0.0242501834016166
ZFAT	ENSG00000066827	0.650127094423127	0.0211214988244977
ZNRD1ASP	ENSG00000204623	0.650533499379284	2.83601735291614E-06
TMEM42	ENSG00000169964	0.650653055511251	0.00153775592086224
TMEM42	ENSG00000280516	0.650653055511251	0.00153775592086224
ZBTB4	ENSG00000174282	0.65224601863523	0.000610755473959651
ZBTB4	ENSG00000283868	0.65224601863523	0.000610755473959651
ETS1	ENSG00000134954	0.655292408595466	0.0426126325650993
SETDB2	ENSG00000136169	0.659503254330616	0.00122941331613837
EFCAB6	ENSG00000186976	0.659699503230389	0.016873550924557
C17orf100	ENSG00000256806	0.660380803314062	0.0137226133765345
OR5BA1P	ENSG00000255303	0.661980054762397	0.0385992329581675
TET2	ENSG00000168769	0.665448577848602	0.000721344078333624
MSRB2	ENSG00000148450	0.669405988786917	0.00823231871893088
ICAM3	ENSG00000076662	0.672970033838887	0.0202923262709565
RWDD2A	ENSG00000013392	0.673027414153039	0.000271211652556718
SEC31B	ENSG00000075826	0.677371626386304	0.0488887346397436
DMPK	ENSG00000104936	0.677472056989333	0.0104603780039361
CCT6B	ENSG00000132141	0.680499935680348	0.0130395523858308
CD19	ENSG00000177455	0.683509981941974	0.0193192683799226
SDHAF4	ENSG00000154079	0.684937535109117	0.00742040012556591
MCOLN3	ENSG00000055732	0.687581227417145	0.0119305848433935
EFEMP2	ENSG00000172638	0.68882145943165	0.0350379002511626
PPP1R3E	ENSG00000235194	0.68960714372355	0.0000460260023376215
C1orf56	ENSG00000143443	0.693042470122648	0.01908539079949
RGL2	ENSG00000224841	0.696854715721984	0.00127555569954241
RGL2	ENSG00000228736	0.696854715721984	0.00127555569954241
RGL2	ENSG00000237825	0.696854715721984	0.00127555569954241
	ENSG00000205236	0.707523529132334	0.0463562448813794
TMEM44	ENSG00000145014	0.708780769484099	0.0317209228328497
RGL2	ENSG00000206282	0.709926409957765	0.000482374537166037
RGL2	ENSG00000237441	0.709926409957765	0.000482374537166037
NPM1P25	ENSG00000229417	0.710746648163134	0.0147060487508693
MXD3	ENSG00000213347	0.723388311444347	0.00110071152501577
RPS4Y1	ENSG00000129824	0.723432840972967	0.0000906704552622453
AK9	ENSG00000155085	0.724500758932821	0.015258562759528
ZNF345	ENSG00000251247	0.728440446157343	0.0383973450950839
ZSCAN30	ENSG00000186814	0.728635394935593	3.04863507345378E-06
YWHAQP5	ENSG00000236564	0.728773490591121	0.0398475045023493
CD37	ENSG00000104894	0.729719608840255	0.00341709789645834
SLC9A4	ENSG00000180251	0.731530597452118	0.0342263269182592
IGHJ2P	ENSG00000237547	0.732087708226894	0.0352070268415985
IGHJ2P	ENSG00000282778	0.732087708226894	0.0352070268415985
TFAP2B	ENSG00000008196	0.733552446644528	0.043194428596591
SCGB3A1	ENSG00000161055	0.736446299322801	0.0214021817264222
PCED1A	ENSG00000132635	0.74189255779344	0.000193177978068942
ATP6V0E2	ENSG00000171130	0.745504296327463	0.0223150754062922
GNPDA1	ENSG00000113552	0.745766268369867	0.04312344609783
KLHL22	ENSG00000099910	0.748973715468088	0.0000950533181992306
CHKB	ENSG00000100288	0.749719619511943	9.34114035589683E-07
SLC17A5	ENSG00000119899	0.751649687269769	0.0000156703455783972
NUDT17	ENSG00000186364	0.753014343706257	0.00856694001055448
SLC39A13	ENSG00000165915	0.753244673903555	0.0000346813197767687
IGHV3-7	ENSG00000211938	0.75406559565074	0.031140852727886
SCAPER	ENSG00000140386	0.755766969784342	0.0169991319476496
SLC14A1	ENSG00000141469	0.757224282393593	0.0300206776020149
	ENSG00000276565	0.764742914442727	0.03042065871999
	ENSG00000236155	0.770382461458218	0.0474900170377867
C6orf163	ENSG00000203872	0.778338612958465	0.0170365992961061
PGGHG	ENSG00000142102	0.78188518331632	0.0163771657950926
CCM2	ENSG00000136280	0.782400542000094	0.00496978338325728
TACR2	ENSG00000075073	0.785648407864157	0.0383121862203153
SH3YL1	ENSG00000035115	0.797879212829427	0.00357308404107634
TNXB	ENSG00000231608	0.798189685964433	0.044895129815782
FAM81A	ENSG00000157470	0.799310544085821	0.0360675588025862
MAP2K6	ENSG00000108984	0.799865892676486	0.044518266055511
TSGA10	ENSG00000135951	0.806431079036344	0.0257010035936509
LYSMD4	ENSG00000183060	0.807677574771736	0.00122941331613837
HNRNPA1P49	ENSG00000233231	0.808288101211608	0.00465440230214919
	ENSG00000285253	0.811401659456503	0.0324188909581999
GVINP1	ENSG00000254838	0.816504064418882	0.0106264266455563
RIDA	ENSG00000132541	0.82100922341445	0.00643714388481958
	ENSG00000253923	0.825183455217203	0.0489547839048287
WDR31	ENSG00000148225	0.828313082390931	0.0000060642940522438
GIMAP2	ENSG00000106560	0.829122910325246	0.0390905841745558
LY96	ENSG00000154589	0.836172509091404	0.0415290518701938
SERPIND1	ENSG00000099937	0.844564794012391	0.0085576711580058
SYNGAP1	ENSG00000197283	0.846782899764201	0.018918430832243
VWCE	ENSG00000167992	0.84832300749084	0.0334607902959271
SH3D21	ENSG00000214193	0.851354346493231	0.0363117149877288
TMEM91	ENSG00000142046	0.852515184784959	0.0242647005776245
CCDC191	ENSG00000163617	0.853044290700407	0.00997489765685568
HMCES	ENSG00000183624	0.86167530924241	2.69346747159608E-06
GOLGA8B	ENSG00000215252	0.863149564073903	0.044148767285696
SLC24A4	ENSG00000140090	0.863257450002965	0.0157930428390427
GALNT10	ENSG00000164574	0.868586461848792	0.0277238504916492
TCEAL3	ENSG00000196507	0.870604637233811	0.0227195944577431
	ENSG00000229853	0.874448380196115	0.0401630263069192
IRAK1BP1	ENSG00000146243	0.878382185974726	0.000088818662296841
HNRNPA3P7	ENSG00000253119	0.880437028865466	0.0257359968481589
ZBED8	ENSG00000221886	0.880826738702889	0.00635736375470527
OR7E7P	ENSG00000238228	0.889898362237792	0.0222711256791119
MBNL2	ENSG00000139793	0.893658875373694	0.00122941331613837
POLR2J2	ENSG00000228049	0.89607763460754	0.049972625983956
LRRFIP1P1	ENSG00000240429	0.896884616674421	0.0186295543170476
KCND2	ENSG00000184408	0.897163195558852	0.0422226277035757
LILRB5	ENSG00000105609	0.911758193197283	0.0455457148713631
ANKRD23	ENSG00000163126	0.913770548904373	0.024578438232539
DDX3Y	ENSG00000067048	0.91424395391511	0.0000467185544901547
FLOT1	ENSG00000223654	0.914312051314277	0.0362546747590032
SEMA4A	ENSG00000196189	0.915160821012714	0.0423375804348842
ADCY4	ENSG00000129467	0.916974255914845	0.0243248940457311
ADCY4	ENSG00000284814	0.916974255914845	0.0243248940457311
SLC44A2	ENSG00000129353	0.928626253026783	0.00486449437767044
	ENSG00000274615	0.931974422964129	0.0000961768586685321
IGHV1-69D	ENSG00000280411	0.933056336259926	0.00372357038484886
LILRB1	ENSG00000277807	0.936212185146537	0.0321021265243639
	ENSG00000243696	0.940528858509438	0.00453451160209837
PFKFB1	ENSG00000158571	0.946843728387083	0.00559362399322899
SLC27A3	ENSG00000143554	0.950777775545373	0.049972625983956
SLC27A3	ENSG00000263163	0.950777775545373	0.049972625983956
TRAM2	ENSG00000065308	0.95527705083002	0.00271176501794498
WDFY1	ENSG00000085449	0.956393879450544	0.0268312066030373
ZNF862	ENSG00000106479	0.964068489727381	0.00686623518258756
ENPP4	ENSG00000001561	0.96411129419562	0.0138798192952351
	ENSG00000284874	0.964357536414552	0.0367117626505571
SLAMF7	ENSG00000026751	0.966476455531506	0.00211158232814865
ARL10	ENSG00000175414	0.968450379001277	0.0254485717566669
C2orf15	ENSG00000273045	0.97598912323365	0.0422226277035757
	ENSG00000269755	0.97614627213081	0.00518711441302529
RBFOX3	ENSG00000167281	0.985967781892794	0.0426126325650993
SPTSSB	ENSG00000196542	0.987528753869546	0.044895129815782
CLBA1	ENSG00000140104	0.98882696537558	0.0201742499204193
MATN2	ENSG00000132561	0.989226837401635	0.0359291245688969
C9orf116	ENSG00000160345	0.991812271567474	0.0328883889524488
MARCH1	ENSG00000145416	0.992449139160763	0.031140852727886
	ENSG00000213204	0.993729458471908	0.0394621777899288
LRRC37A17P	ENSG00000263142	0.998560636933632	0.0162674993173918
TRPV1	ENSG00000196689	0.999871792614178	0.0174842033573913
	ENSG00000220506	1.00202931100166	0.0231233764808323
GALNS	ENSG00000141012	1.00328324441126	0.000375338952343969
CEP85L	ENSG00000111860	1.003989690376	3.85221389593639E-08
CDIP1	ENSG00000089486	1.00766299936362	0.0404172777085879
GSTM3	ENSG00000134202	1.01503934882783	0.0208414572548445
	ENSG00000229689	1.02315904001148	0.00255431799191495
TSPAN6	ENSG00000000003	1.02342500569676	0.0330439905042489
OR2A9P	ENSG00000285362	1.02761547155193	0.00760751275380155
RASGEF1B	ENSG00000138670	1.02947779096069	0.0189291282794136
TNF	ENSG00000204490	1.02976134608285	0.00706489577895973
TNF	ENSG00000206439	1.02976134608285	0.00706489577895973
TNF	ENSG00000223952	1.02976134608285	0.00706489577895973
TNF	ENSG00000228321	1.02976134608285	0.00706489577895973
TNF	ENSG00000228849	1.02976134608285	0.00706489577895973
TNF	ENSG00000230108	1.02976134608285	0.00706489577895973
TNF	ENSG00000232810	1.02976134608285	0.00706489577895973
	ENSG00000215493	1.0362970552402	0.0126815870478033
LHPP	ENSG00000107902	1.04302475718533	0.00453451160209837
KDELR3	ENSG00000100196	1.04469076363563	0.011141298873501
SNX24	ENSG00000064652	1.05085843939558	0.032419864469121
MANSC1	ENSG00000111261	1.05315669821029	0.0116904713091288
MANSC1	ENSG00000281818	1.05315669821029	0.0116904713091288
C9orf66	ENSG00000183784	1.05431128610828	0.0188559242387234
IGLV2-23	ENSG00000211660	1.05693943790316	0.0226344604338491
TTC12	ENSG00000149292	1.0608804647569	0.00379407375395302
LRRIQ3	ENSG00000162620	1.06203449009715	0.0367117626505571
IL24	ENSG00000162892	1.06309343495507	5.83435157161948E-06
GARNL3	ENSG00000136895	1.06349345331107	0.047626014304141
STPG1	ENSG00000001460	1.06719414439976	0.00767829093422406
HLA-DRB1	ENSG00000228080	1.06919883135557	1.38236095467872E-09
UNC93B1	ENSG00000110057	1.07209501563919	0.00554629652156625
ACP6	ENSG00000162836	1.07407540761093	0.00871600096889475
	ENSG00000226945	1.08116376869705	0.0422226277035757
ALDH3A2	ENSG00000072210	1.08986189111289	0.00117773787645689
FCMR	ENSG00000162894	1.09339831587024	2.87959255559267E-06
DPY19L2P1	ENSG00000189212	1.09517017379074	0.00559362399322899
CHIA	ENSG00000134216	1.09537844453479	0.0189902164014197
NEDD9	ENSG00000111859	1.09618972998591	0.0330439905042489
LBX2	ENSG00000179528	1.09620030606442	0.032419864469121
CCDC113	ENSG00000103021	1.09941236459849	0.0022094764918625
KLF13	ENSG00000169926	1.10143765952813	0.0130322701230575
STK31	ENSG00000196335	1.10160414652339	0.00676970067311206
DOK6	ENSG00000206052	1.10255264921457	0.0157825007604976
HLA-DQB1	ENSG00000225824	1.10370114137856	0.0000438283842124358
ENC1	ENSG00000171617	1.10774868185933	0.00777244107961975
MRC2	ENSG00000011028	1.11212116601066	0.0405580895864562
FAM83H	ENSG00000180921	1.11527075556465	0.0419159311771996
FAM83H	ENSG00000273889	1.11527075556465	0.0419159311771996
PCBP4	ENSG00000090097	1.11753197136979	0.00593388636007357
SYNGAP1	ENSG00000227460	1.1220284861557	0.0292164035183659
HEATR4	ENSG00000187105	1.12443338180973	0.00936954835587595
UTY	ENSG00000183878	1.13295602990145	0.0000773898990170959
GNB4	ENSG00000114450	1.13716485028285	0.0412315085750027
CLEC7A	ENSG00000172243	1.13805612746233	0.031140852727886
CARD14	ENSG00000141527	1.13855180955511	0.00848240124767966
PPP3CA	ENSG00000138814	1.13909228335372	0.022170203871394
SEMA7A	ENSG00000138623	1.14308991831342	0.0000239487884746338
	ENSG00000253623	1.14464498953636	0.0262481808376259
ZNF433	ENSG00000197647	1.15225362572012	0.000019446432878522
ALDH8A1	ENSG00000118514	1.1532407527082	0.00358451825710333
GALNT11	ENSG00000178234	1.1559676386587	0.0156700983320213
CRYL1	ENSG00000165475	1.16118567872249	0.0268312066030373
KRT8P34	ENSG00000264663	1.16546606255097	0.0370230452153258
PLA2G4C	ENSG00000105499	1.1736002227111	0.0320785117697048
	ENSG00000285635	1.17586093022965	0.00102003344546707
IQANK1	ENSG00000203499	1.18043604845282	3.32670444237734E-07
KIAA1324	ENSG00000116299	1.18160639948969	0.011731696344638
CASS4	ENSG00000087589	1.18380966708165	0.0133124535603867
IGHJ2	ENSG00000282342	1.18565365858707	0.0000156573850231919
FBXO44	ENSG00000132879	1.18744402440335	0.00393468876490445
NLRC4	ENSG00000091106	1.19245477534248	0.00241695892773628
OPN3	ENSG00000054277	1.19617144690398	0.0157777267436592
HTR1F	ENSG00000179097	1.19936004313602	0.0369204760476023
ZNF677	ENSG00000197928	1.20735168252876	0.0179337230405459
VLDLR	ENSG00000147852	1.20833964237777	0.0355211948889816
QRFP	ENSG00000188710	1.2127197465515	0.0291184077832285
CFD	ENSG00000197766	1.21304225492285	0.0334607902959271
CFD	ENSG00000274619	1.21304225492285	0.0334607902959271
	ENSG00000255111	1.22143657563986	0.0358789012475755
CAMKK1	ENSG00000004660	1.22210400059292	0.0089577462852548
PXDN	ENSG00000130508	1.22316421748233	0.00081998470140355
CLIP3	ENSG00000105270	1.22350938249192	0.0150302383804834
HLA-DQB1	ENSG00000206237	1.22534167599777	0.000942280327949591
HLA-DQB1	ENSG00000206302	1.22534167599777	0.000942280327949591
SPATA9	ENSG00000145757	1.22548597981232	0.0375498492894385
NLRP7	ENSG00000167634	1.22616475378685	0.0328638259513202
NLRP7	ENSG00000274571	1.22616475378685	0.0328638259513202
GBP3	ENSG00000117226	1.23587999390388	0.0224285080769389
FOSL1	ENSG00000175592	1.23801279532277	0.035339981303667
ZNF610	ENSG00000167554	1.23825766205957	0.0278265168080649
	ENSG00000284820	1.24158316640055	0.0115069296354943
CAMK1	ENSG00000134072	1.24377962627997	0.0207058295521622
TLR2	ENSG00000137462	1.2465576729437	0.0189902164014197
IGHV1-69	ENSG00000211973	1.24743368490587	0.0272216120252727
DDX60L	ENSG00000181381	1.24861235521079	0.0300287486787335
PITX2	ENSG00000164093	1.24869779884552	0.0335067650946537
ZNF608	ENSG00000168916	1.24914755669611	0.0342263269182592
ARHGAP23	ENSG00000275832	1.249482495373	0.0171086377329313
ARHGAP22	ENSG00000128805	1.24990043712609	0.0059494780488805
CCL3	ENSG00000274221	1.25550648943198	0.00073816283579218
GBGT1	ENSG00000148288	1.25941201105101	0.0354678112163236
UPK3BL1	ENSG00000267368	1.26272235757138	0.00907811647159011
KLK2	ENSG00000167751	1.26354893093692	0.0313301680675074
MAP3K7CL	ENSG00000156265	1.27293649204848	0.0449333072629716
	ENSG00000226690	1.27699347166593	0.031627613007954
RAB3B	ENSG00000169213	1.27861246446315	0.0409577086867399
SCNN1D	ENSG00000162572	1.27900720512782	0.00274005546775187
IGLV2-8	ENSG00000278196	1.28424734533948	0.0410009818959649
CCL3	ENSG00000277632	1.28844084134062	0.000403638054830538
CCL3	ENSG00000278567	1.28871652373203	0.000403638054830538
ZNF470	ENSG00000197016	1.29751365551875	9.25449115770296E-06
SOX5	ENSG00000134532	1.30217469610547	0.0447342946163809
ZC2HC1B	ENSG00000118491	1.30414351103573	0.032348745814392
GOLGA8A	ENSG00000175265	1.30709195469581	0.00668070013972343
ZC4H2	ENSG00000126970	1.30944228225364	0.0324951653349124
VPS28	ENSG00000160948	1.31271203437784	0.0406191282272228
LMO2	ENSG00000135363	1.31430328933181	0.0255033265916814
LTB	ENSG00000204487	1.31471314257634	0.04312344609783
LTB	ENSG00000223448	1.31471314257634	0.04312344609783
LTB	ENSG00000231314	1.31471314257634	0.04312344609783
LTB	ENSG00000236237	1.31471314257634	0.04312344609783
LTB	ENSG00000206437	1.31572551185608	0.04312344609783
LTB	ENSG00000236925	1.31572551185608	0.04312344609783
LTB	ENSG00000238114	1.31572551185608	0.04312344609783
USP9Y	ENSG00000114374	1.31722456320937	9.16049562645993E-06
PIGZ	ENSG00000119227	1.32138714421992	0.0144876792509654
OR7E102P	ENSG00000168992	1.32478411503146	0.0350163723371366
C4orf47	ENSG00000205129	1.32889903697904	0.00398544182801646
ARHGAP6	ENSG00000047648	1.32958567857661	0.048928872056652
CELSR2	ENSG00000143126	1.33030024275559	0.044895129815782
KIAA0408	ENSG00000189367	1.33130603568918	0.0244098482486655
	ENSG00000283270	1.33248264038741	0.0380592678562124
RAPGEF5	ENSG00000136237	1.33835839783811	0.00966406277312905
CRHR2	ENSG00000106113	1.33861172286515	0.0170316948833595
KATNAL2	ENSG00000167216	1.33909756079262	0.00782979564287392
IL18BP	ENSG00000137496	1.3457089107091	0.00453598934205799
GAREM2	ENSG00000157833	1.34821322182943	0.0204154776729401
SH2D4A	ENSG00000104611	1.35311012391682	0.0355673055786132
MAATS1	ENSG00000183833	1.35705832567934	0.0119809801159011
BIN1	ENSG00000136717	1.36036095990537	0.0414506337978009
PMFBP1	ENSG00000118557	1.36820745509188	0.00894183217344121
	ENSG00000280852	1.36862464880162	0.00995738499060114
SLCO2A1	ENSG00000174640	1.37138940519094	0.04312344609783
CRAT	ENSG00000095321	1.37144089155582	0.00618849148665724
CCL4	ENSG00000277943	1.3728709965089	0.0120671634841778
TCL1B	ENSG00000213231	1.377007569825	0.0330439905042489
C17orf107	ENSG00000205710	1.37712282397777	0.0398475045023493
HLA-DQB1	ENSG00000231939	1.38355543901498	4.36916791764312E-06
KIF6	ENSG00000164627	1.3886595908748	0.00208066069982953
NPW	ENSG00000183971	1.39070148798327	0.044895129815782
FGFR1	ENSG00000077782	1.39073683481443	0.0375393663303689
RAB15	ENSG00000139998	1.39275035783756	0.0147060487508693
MTCO1P28	ENSG00000262118	1.39350399570785	0.0426203820489489
CHL1	ENSG00000134121	1.39534157426212	0.0223213249656778
XIRP1	ENSG00000168334	1.39555983581216	0.0427190221708032
FAM129B	ENSG00000136830	1.39794485946247	0.0328638259513202
IGLC5	ENSG00000254030	1.39828189249729	0.0466762511721379
IGLV3-9	ENSG00000211670	1.39886941524002	0.00711085975650828
PHYHIPL	ENSG00000165443	1.39990432116772	0.0387917111550283
PLAC1	ENSG00000170965	1.40064307378036	0.0450581217490639
AURKC	ENSG00000105146	1.40170257104163	0.0206630202530005
DISC1	ENSG00000162946	1.40192189035893	0.0360675588025862
ZNF841	ENSG00000197608	1.40205898477747	0.0337929867682726
CECR2	ENSG00000099954	1.40782164870109	0.00738214613729408
KCNJ12	ENSG00000184185	1.40815223385542	0.0328922170265249
RBMS3	ENSG00000144642	1.40860570134882	0.0353439772076004
	ENSG00000268088	1.40998135774153	0.0243300398396035
LGALS9B	ENSG00000170298	1.41390564961906	0.0491471806561119
SNTG2	ENSG00000172554	1.41486241607434	0.0490353995727784
SYTL4	ENSG00000102362	1.41518813368402	0.0173853013836336
HLA-C	ENSG00000225691	1.41564223513556	0.00102003344546707
CCDC151	ENSG00000198003	1.41804492523783	0.0442994658294831
IL17RB	ENSG00000056736	1.41852035415811	0.0360693527537901
ANKRD6	ENSG00000135299	1.4191623060864	0.0000616523651417203
	ENSG00000267733	1.42150596606722	0.0445177838063152
	ENSG00000230953	1.42316509587334	0.0204913018368384
DSC1	ENSG00000134765	1.42698024049058	0.0237688527069591
TRIM36	ENSG00000152503	1.42894469542987	0.0215319965366614
CES4A	ENSG00000172824	1.43143646493972	0.021430819193525
NETO1	ENSG00000166342	1.43442632559393	0.00162631076337693
SUCNR1	ENSG00000198829	1.43447393631199	0.0336203087614496
SAMD7	ENSG00000187033	1.4355173799347	0.0314801959643145
TSPO	ENSG00000100300	1.43686512079654	0.00281443793214757
EDNRB	ENSG00000136160	1.43693860381951	0.0321469808463234
CSF3	ENSG00000108342	1.43807357416084	0.0444756465960596
ZNF285	ENSG00000267508	1.44017174428108	0.0317858092090966
	ENSG00000273791	1.44239374766965	0.0398475045023493
FXYD2	ENSG00000137731	1.4426874924912	0.0425105983963012
MACROD2	ENSG00000172264	1.44616716422174	0.0400662407261828
CCL4L2	ENSG00000275313	1.44758525593897	0.0406538145583608
ETV3L	ENSG00000253831	1.45081133447574	0.0404172777085879
FCGRT	ENSG00000104870	1.45122697437317	0.0426203820489489
HLA-DQA1	ENSG00000228284	1.45429876423339	0.0401591884577485
GATA4	ENSG00000136574	1.45463120102577	0.00559362399322899
THNSL2	ENSG00000144115	1.45598804100492	0.0396822744041053
RAD17P2	ENSG00000223724	1.45665180678991	0.000486795148341479
PRKACB	ENSG00000142875	1.46344110242972	0.0158708239298769
SPATC1	ENSG00000186583	1.46799790726164	0.0401578640339836
KBTBD11	ENSG00000176595	1.47012747314678	0.0429221188504432
KBTBD11	ENSG00000273645	1.47012747314678	0.0429221188504432
ERRFI1	ENSG00000116285	1.47066336713665	0.0185724766039268
CD226	ENSG00000150637	1.47312872179426	0.000204215337032611
RGS20	ENSG00000147509	1.47343296806537	0.0336203087614496
ZNF879	ENSG00000234284	1.47438176554874	0.0332814138855018
OR7E14P	ENSG00000184669	1.4768272762001	0.0420447786588424
FLT1	ENSG00000102755	1.47684899158039	0.0353664896771559
CCL3L3	ENSG00000277768	1.47827384247602	0.0328751810560339
AKAP6	ENSG00000151320	1.47977693653161	0.0199846021670149
CAB39L	ENSG00000102547	1.48376117653356	0.00077567635862415
ZNF629	ENSG00000102870	1.48446644748701	0.0309611680088153
CLEC4A	ENSG00000111729	1.48514287838586	0.032419864469121
	ENSG00000226952	1.48519175394363	0.028925290221249
PPP1R17	ENSG00000106341	1.48639652455943	0.00725518974699936
FAM89A	ENSG00000182118	1.4867717653401	0.0357638540223371
CCSAP	ENSG00000154429	1.48875957782459	0.00238534963630981
GDA	ENSG00000119125	1.48961838964877	0.0346173955992101
WIF1	ENSG00000156076	1.4904964518509	0.0308619477456878
	ENSG00000284395	1.49223067248844	0.0432343790386266
NAP1L2	ENSG00000186462	1.49318110995056	0.0169280120055222
ASAH2B	ENSG00000204147	1.49321669312733	0.00310218814709123
SRPX2	ENSG00000102359	1.49371083850047	0.0396822744041053
BEX3	ENSG00000166681	1.4979651904718	0.0115978729608866
RHOD	ENSG00000173156	1.49812611384202	0.0271056524394764
SGMS1	ENSG00000198964	1.49945970824366	0.0203493572360592
CCL4L2	ENSG00000276070	1.4994631551818	0.031342595884397
CD24	ENSG00000272398	1.50038260722937	0.0287156571409799
CCL4L2	ENSG00000276125	1.50065686989825	0.0312349302235874
AMOTL2	ENSG00000114019	1.50078013867275	0.0373307748004599
BTBD19	ENSG00000222009	1.50171657744676	0.00811618044324933
ADCY1	ENSG00000164742	1.50205219775642	0.0268312066030373
SPRY4	ENSG00000187678	1.50277338410266	0.0219021921504417
ZBED2	ENSG00000177494	1.50576885504404	0.0326415947868158
WSCD1	ENSG00000179314	1.50641325919443	0.042283960883321
SMOC1	ENSG00000198732	1.5088776116911	0.00869114071581503
TJP1	ENSG00000277401	1.51108821739837	0.00607974314803153
ADGRG2	ENSG00000173698	1.51315043497338	0.0313301680675074
SLC16A5	ENSG00000170190	1.51511012647625	0.0291710032635028
	ENSG00000277304	1.51562062644197	0.0419159311771996
BMP4	ENSG00000125378	1.51576823205252	0.03042065871999
GPAT2	ENSG00000186281	1.51685191399306	0.00439002272457304
SGK1	ENSG00000118515	1.51801488360702	0.0291385324632347
WDR46	ENSG00000206284	1.52265805856984	0.0000545288142583744
LRRC31	ENSG00000114248	1.52285983225497	0.0325602956006362
PDGFD	ENSG00000170962	1.524172110401	0.0158962600880322
ANKK1	ENSG00000170209	1.5254539260136	0.0317858092090966
HBA1	ENSG00000206172	1.52602878988536	0.00812270720375008
ULK2	ENSG00000083290	1.52694474198047	0.0150070685146727
LMF1	ENSG00000103227	1.5303053300472	4.01019923118045E-07
CA2	ENSG00000104267	1.53039160556926	0.0287574955521458
PTGR1	ENSG00000106853	1.53094301925582	0.00167934738230799
PDZD2	ENSG00000133401	1.53275980775885	0.0254115066072523
SLC12A8	ENSG00000221955	1.53452717146437	0.000920988736437941
ZNF502	ENSG00000196653	1.5347319888397	0.033529040555425
ZNF502	ENSG00000281448	1.5347319888397	0.033529040555425
TVP23C	ENSG00000175106	1.53573036292134	0.00390529198407798
CACNA1D	ENSG00000157388	1.53601555492301	0.00509317621615591
	ENSG00000277196	1.53617801263414	0.0228785726800981
TC2N	ENSG00000165929	1.53636641462627	0.0273632289194861
TRIM2	ENSG00000109654	1.53744609449798	0.0171946935745818
BDP1	ENSG00000273873	1.53856479684446	0.0200039822833317
GALNTL6	ENSG00000174473	1.53966843653663	0.0358789012475755
KIAA1671	ENSG00000197077	1.54077349545696	0.0266625373033408
RIC3	ENSG00000166405	1.54733469126981	0.0157111496413274
TNFSF11	ENSG00000120659	1.550856070229	0.0224285080769389
VIPR1	ENSG00000114812	1.55495748983028	0.0383121862203153
BDP1	ENSG00000145734	1.55511342524028	0.0186416609114597
SPATA45	ENSG00000185523	1.55524398039896	0.0440970690530796
NINL	ENSG00000101004	1.55649879795908	0.0223925912933657
	ENSG00000232392	1.55685504643816	0.0239014560602329
STK19	ENSG00000206342	1.55745078368263	0.0113079876214785
ZNF439	ENSG00000171291	1.55865987337108	0.000218875720173753
SNCG	ENSG00000173267	1.5589349830843	0.0209227223752671
PPIC	ENSG00000168938	1.56055283914702	0.0171086377329313
ZNF492	ENSG00000229676	1.56687559009483	0.0255549121317643
USP6NL	ENSG00000148429	1.57015246293106	0.0000670449624944861
LTBR	ENSG00000111321	1.57174615058906	0.0115145592670387
RPS27AP13	ENSG00000244159	1.57406185941568	0.0168350878967368
ZNF354C	ENSG00000177932	1.57438540211831	0.0189291282794136
AS3MT	ENSG00000214435	1.57454429907214	0.0240630879424824
GJA3	ENSG00000121743	1.57501397567788	0.0178520594043994
PTPN14	ENSG00000152104	1.5768547847853	0.0155751702862358
GPRASP1	ENSG00000198932	1.58277075243395	0.0189902164014197
IGDCC4	ENSG00000103742	1.58443123700779	0.0168197114725725
TINAG	ENSG00000137251	1.59222911462649	0.00105721041896044
BCAR1	ENSG00000285460	1.59481725661506	0.0000891484534491554
TCHH	ENSG00000159450	1.59594626600025	0.0182685749904407
MAP1LC3A	ENSG00000101460	1.5975964731647	0.0149771163863843
ALOX5	ENSG00000275565	1.59798592314925	0.0122242271103042
PDCL3P4	ENSG00000244119	1.60284468662773	0.0182548067740434
DLGAP3	ENSG00000116544	1.60403005217714	0.000961825098972302
PLBD1	ENSG00000121316	1.60792946705154	0.0118998849152971
BCAR1	ENSG00000050820	1.60999326497045	1.31893342887643E-06
NOXA1	ENSG00000188747	1.61803347747922	0.0260349698888564
RUBCNL	ENSG00000102445	1.61845159050416	0.0151979537380298
MXI1	ENSG00000119950	1.61988833400171	6.89340250797437E-07
CDKL2	ENSG00000138769	1.62018072792678	0.0302338446038072
IGKV1D-39	ENSG00000251546	1.62261016452925	5.49222120486659E-06
C11orf21	ENSG00000110665	1.63080393680393	0.0178442571043794
SLC35D2	ENSG00000130958	1.63807162099116	0.0156670932407284
CRABP1	ENSG00000166426	1.63863180716533	0.0223925912933657
	ENSG00000270402	1.63909997229663	0.021502233045526
TC2N	ENSG00000276776	1.6411475318936	0.0157825007604976
ARHGEF35	ENSG00000284790	1.64425594995846	0.0000240869786721982
CLEC9A	ENSG00000197992	1.64502527914007	0.00187380879521261
CNKSR3	ENSG00000153721	1.64739899617792	0.00215156189958895
IL19	ENSG00000142224	1.64742616021258	0.000639207600346889
ZNF334	ENSG00000198185	1.64833686714707	0.0158467155931203
PPP1R3G	ENSG00000219607	1.65055795300102	0.0116904713091288
STEAP1B	ENSG00000105889	1.65176114492456	0.0120283409290212
	ENSG00000244039	1.65324827550726	0.0107266215399688
TMEM144	ENSG00000164124	1.65379957577324	0.0011517785837531
IL4	ENSG00000113520	1.65673389884319	0.00733479688001055
KMO	ENSG00000117009	1.65991993026817	0.0000133209822605911
RASGEF1A	ENSG00000198915	1.66085597879858	0.0109776723901961
FBXO10	ENSG00000147912	1.66574731911065	0.000296717966874171
C1R	ENSG00000159403	1.66683888618104	0.00903869331843933
ZNF214	ENSG00000149050	1.66846755754581	0.0163552253953931
TPM2	ENSG00000198467	1.66986495445509	0.000420177437448916
WDR64	ENSG00000162843	1.67295534715151	0.0167169483391892
TMEM176B	ENSG00000106565	1.67865469241827	0.0148020123938472
SDC1	ENSG00000115884	1.67876865859546	0.00790645924027646
ZNF880	ENSG00000221923	1.67989389579831	0.00671809026307102
RCBTB2	ENSG00000136161	1.68106430528636	0.0000403874670226033
VPS52	ENSG00000206286	1.68147391205469	0.00427695222326934
NLGN4Y	ENSG00000165246	1.68171650478947	0.00474400995320746
	ENSG00000255330	1.68217879196247	0.0114931602269153
GLUD2	ENSG00000182890	1.68652524407803	0.0210547923554154
SRGAP3	ENSG00000196220	1.69042690123928	0.0088561958090335
ITGA1	ENSG00000213949	1.69128698742737	0.0116904713091288
MLC1	ENSG00000100427	1.69204782095896	0.00668035608253407
RHPN1	ENSG00000158106	1.69247190517595	0.00868088788769275
TXLNGY	ENSG00000131002	1.70075792079599	0.000026508122559221
MLF1	ENSG00000178053	1.702023977705	0.0117288289631479
HLA-L	ENSG00000243492	1.70238266840576	0.0090717776386024
TMEM255A	ENSG00000125355	1.70603803006527	0.0109776723901961
TRIM71	ENSG00000206557	1.70659732475639	0.0101658855572222
SCNN1B	ENSG00000168447	1.70693585756563	0.00725518974699936
CR1L	ENSG00000197721	1.70828773847982	0.00878772898662373
KDM5D	ENSG00000012817	1.70868798472656	0.000252777549051505
CYSLTR2	ENSG00000152207	1.70913524202602	0.00371962219564535
LHFPL3	ENSG00000187416	1.71038248167954	0.00077567635862415
	ENSG00000259316	1.71249402584797	0.0101872006590873
PRELID2	ENSG00000186314	1.71445563239707	0.00179190580159927
SLITRK4	ENSG00000179542	1.71671529057488	0.0104153313089478
PLXNA2	ENSG00000076356	1.71721905501355	0.00996253110150642
ADIRF	ENSG00000148671	1.72080375572019	0.0088561958090335
RAPGEF2	ENSG00000109756	1.72227705309308	0.00704233312412503
	ENSG00000230495	1.72468890529102	0.0313301680675074
MICU3	ENSG00000155970	1.73026710619221	0.0000135613206113352
DEFB109F	ENSG00000244050	1.73029352555831	0.0185002163785733
NCR3	ENSG00000236315	1.73427786531748	0.00119602994792024
NCR3	ENSG00000236979	1.73427786531748	0.00119602994792024
NCR3	ENSG00000237103	1.73427786531748	0.00119602994792024
NCR3	ENSG00000204475	1.73587963248467	0.00120511272884941
NCR3	ENSG00000206430	1.73587963248467	0.00120511272884941
GCGR	ENSG00000215644	1.73762104708079	0.0000347815104431856
ALOX12B	ENSG00000179477	1.74041222744968	0.00668035608253407
PLEKHH1	ENSG00000054690	1.74378148282688	0.00848240124767966
LPAR6	ENSG00000139679	1.74680160231792	0.00251973314581721
SDR16C6P	ENSG00000253542	1.75740051174577	0.0124230684047009
SOGA3	ENSG00000214338	1.76001177958908	0.00635714689886994
CCL4L2	ENSG00000282604	1.77038432353994	0.00695640193455173
EIF1AY	ENSG00000198692	1.77121752042818	0.00015071212589593
OGDHL	ENSG00000197444	1.7725128523605	0.00399255418219455
F13A1	ENSG00000124491	1.7748069376059	0.00420712542203331
PRRC2A	ENSG00000225164	1.77765078860528	0.000588067306659252
MPRIPP1	ENSG00000214820	1.77993938177741	0.0266264295178267
MPRIPP1	ENSG00000280795	1.77993938177741	0.0266264295178267
EFNA1	ENSG00000169242	1.78008069481232	0.00243777970888824
DNAH8	ENSG00000124721	1.78409469233744	0.00678549754276736
SLC45A1	ENSG00000162426	1.79223490399844	0.0128482985597564
ARMCX1	ENSG00000126947	1.79450882014157	0.00812270720375008
USP17L6P	ENSG00000205946	1.7950777378921	0.00453140141621917
CD200R1	ENSG00000163606	1.79782074313272	0.00576121844848502
SNX29P1	ENSG00000158482	1.80320592362052	0.00436594358693145
ZNF833P	ENSG00000267343	1.80657165328743	0.0116904713091288
PODXL2	ENSG00000114631	1.80866087310616	0.00518815831223392
	ENSG00000227813	1.81014388459998	0.0165949871084584
PLAC9	ENSG00000189129	1.81084792448371	0.0234071796931366
HEBP1	ENSG00000013583	1.81548041156885	0.00418819016367877
CCSER1	ENSG00000184305	1.81992287562452	0.0017214776183514
NCOA4P2	ENSG00000249934	1.82565847776378	0.0235067310410799
TIGIT	ENSG00000181847	1.8322960823121	0.00390893012318131
ZNF229	ENSG00000278318	1.83646241713478	0.000717076349917791
ACVR1B	ENSG00000135503	1.84413521986456	0.000614102440864847
MYOCD	ENSG00000141052	1.84735618926983	0.00124430686463396
CDRT4	ENSG00000239704	1.85333558153645	0.00686623518258756
	ENSG00000269896	1.85811438529347	0.000254159005053115
FCAMR	ENSG00000162897	1.86287503650234	0.00345318903041725
DNAH17	ENSG00000187775	1.86722082925308	0.00372357038484886
HES5	ENSG00000273529	1.86832617989492	0.0154620069148175
GYPE	ENSG00000197465	1.8722761598576	0.00126424499324434
CYP3A4	ENSG00000160868	1.87417326700411	0.00289529316684548
C19orf18	ENSG00000177025	1.87533134955052	0.00514627836647944
UPK2	ENSG00000110375	1.88281273233797	0.00024867154167325
TRPM2	ENSG00000142185	1.88523814433475	0.00280241002237479
ARRDC5	ENSG00000205784	1.89082189238528	0.000491890327431628
NPTX1	ENSG00000171246	1.89093725545392	0.00250354052445013
	ENSG00000253326	1.89429716165943	0.00047796589103584
CASP17P	ENSG00000235505	1.89508653918627	0.00350610639667853
SLC16A10	ENSG00000112394	1.89705012967795	0.00106971707155819
CCR6	ENSG00000112486	1.90938896213556	0.00077567635862415
LRRC14B	ENSG00000185028	1.91192115704895	0.00390151508360203
LDLRAD2	ENSG00000187942	1.91780742784093	0.000477184911315567
	ENSG00000256966	1.92506964007008	0.000383125863326382
SERPINF2	ENSG00000167711	1.92980627285087	0.0122727676831283
MUC20	ENSG00000274843	1.93112880614968	0.00327716224118337
CDKN2C	ENSG00000123080	1.93235040597721	0.000399269172864476
WASF3	ENSG00000132970	1.93268540398636	0.00423697474451487
JAZF1	ENSG00000153814	1.93639318701792	0.00153775592086224
ARID5B	ENSG00000150347	1.93710968791105	0.000978166170103374
MTHFD1P1	ENSG00000231831	1.93959886594029	0.00132985734837331
CXCL14	ENSG00000145824	1.94812575402066	0.00133237899468083
TANC2	ENSG00000170921	1.95019539512745	0.000417891489654129
BNIP3P26	ENSG00000268705	1.95326040055921	0.00706489577895973
NUDT9P1	ENSG00000234043	1.95718479238209	0.00270952253636511
PEX5L	ENSG00000114757	1.95974881653456	0.00127699134094842
KIF13A	ENSG00000137177	1.9646109062717	0.00134064434210637
EPHA4	ENSG00000116106	1.96465319630215	0.000908206605106993
GLIS3	ENSG00000107249	1.96899881655999	0.00152308405689963
IGLJ2	ENSG00000211676	1.97140385718975	0.0000237910831137448
SPTBN2	ENSG00000173898	1.97408914461719	0.000721344078333624
MUC20	ENSG00000277753	1.97598138236692	0.0033682624332473
PRKY	ENSG00000099725	1.9776887152952	0.000598149004076814
PCSK1	ENSG00000175426	1.97978543093428	0.00154651844546573
ADM	ENSG00000148926	1.99684286850606	0.00101435964100731
ANK1	ENSG00000029534	1.99722202477984	0.00116398275850959
CEMIP2	ENSG00000135048	1.99875810716551	0.00127234007734308
B3GALNT1	ENSG00000169255	2.0017490435167	0.000624000711202334
MUC22	ENSG00000261272	2.00593531819913	0.00821768889484914
KL	ENSG00000133116	2.00923628997172	0.000399262025448693
SLC9A3R2	ENSG00000065054	2.01496078266257	0.00057649372445101
KLHL14	ENSG00000197705	2.01586083131795	0.000500348622169732
ADRA2A	ENSG00000150594	2.02653189062841	0.00133316546031805
SHROOM3	ENSG00000138771	2.02881589928697	0.000711138722312422
IGHD	ENSG00000211898	2.03717019869623	0.000639207600346889
CD276	ENSG00000103855	2.03735497753418	0.00108056002337959
DAAM2	ENSG00000146122	2.04093717823264	0.000319492022947592
PACSIN1	ENSG00000124507	2.04163307541255	0.000711138722312422
LRRC3	ENSG00000160233	2.04338102826854	0.000304823331962074
RPL10P9	ENSG00000233913	2.04459732870614	0.000170914649823689
WDFY3	ENSG00000163625	2.0529385650501	0.00100962594052803
MPIG6B	ENSG00000204420	2.05338971109393	0.00330804889218305
LYPD6	ENSG00000187123	2.06837453857145	0.000885474492311351
NCAM1	ENSG00000149294	2.07597383841176	0.00368521712709666
SLC10A2	ENSG00000125255	2.07607960852925	0.000869085709894763
TBX15	ENSG00000092607	2.08225408326341	5.46964819129823E-06
IGHV3-23	ENSG00000211949	2.08745895181712	0.0326415947868158
IGHV3-23	ENSG00000281962	2.08745895181712	0.0326415947868158
TCEAL2	ENSG00000184905	2.09571770348667	0.000268110004560058
TCL1A	ENSG00000100721	2.09681844224297	0.000638523462071794
RNF130	ENSG00000113269	2.10661399798312	0.000586853377518433
GMPR	ENSG00000137198	2.11832476496509	0.000472386629083159
TMEM176A	ENSG00000002933	2.13077506247193	0.000383125863326382
AKAP12	ENSG00000131016	2.14418349194529	0.0000571924589879459
FAM184A	ENSG00000111879	2.14629625728552	0.000690242385159021
POMC	ENSG00000115138	2.15232151197371	9.34569434036507E-08
STEAP2	ENSG00000157214	2.15518127882772	0.000399109426425125
FKBP9	ENSG00000122642	2.17599463905367	7.88674210149249E-08
EEF1A2	ENSG00000101210	2.18398076396754	0.000238320846193149
HIST1H1A	ENSG00000124610	2.19823813742199	0.000276829544519676
FGL2	ENSG00000127951	2.20367447793574	7.85329326799747E-12
KCNA1	ENSG00000111262	2.20478765705816	0.000113252312436536
BCL11A	ENSG00000119866	2.22268033049698	0.00015082062557441
SGMS2	ENSG00000164023	2.233508942066	0.0000653867572062425
LIPN	ENSG00000204020	2.23642938086476	0.00139453676107766
IGHD	ENSG00000278801	2.24384954189765	0.000115512111048646
GRM5	ENSG00000168959	2.2453831305233	0.0010162436352834
ZNF663P	ENSG00000215452	2.25318558646854	0.00151432458485551
ZNF418	ENSG00000196724	2.25829425564128	0.0000439180789674488
LDOC1	ENSG00000182195	2.25918205122378	0.000723700399850415
DCDC2	ENSG00000146038	2.26620400240199	0.0365647224203211
ZNF135	ENSG00000176293	2.26988104375179	0.000877716271123484
NSG1	ENSG00000168824	2.28649615495059	0.000123906933950078
PBX2	ENSG00000206315	2.29868947012392	6.41529575242999E-08
RPS6KA2	ENSG00000071242	2.30812736055013	0.0000609488189857233
BTBD7P1	ENSG00000203414	2.32570510908714	7.91666966743744E-06
BHLHB9	ENSG00000198908	2.32746111744006	4.56632635205371E-11
CTAGE15	ENSG00000271079	2.3434498059758	0.000482374537166037
CTAGE15	ENSG00000285172	2.3434498059758	0.000482374537166037
NEFH	ENSG00000100285	2.34601186548003	0.0000330342267720219
SLC47A1	ENSG00000142494	2.35529180610451	0.0000204574587693351
ZSCAN18	ENSG00000121413	2.36812362903403	8.41765685645647E-06
BHLHE41	ENSG00000123095	2.37089262272729	0.0000498560452561309
GNAO1	ENSG00000087258	2.3817993022872	0.0000417350261539661
ATF6B	ENSG00000168468	2.38263257125197	0.0000296310497653445
OXCT2P1	ENSG00000237624	2.39793002718055	0.0000733145911890516
RIBC2	ENSG00000128408	2.40617375320778	3.68514294491167E-06
IGLV3-21	ENSG00000211662	2.41356026379106	0.0249972589685947
GPR160	ENSG00000173890	2.41855356376467	4.45449665062065E-06
ZNF112	ENSG00000062370	2.41896941691807	0.0000829885941591211
ZKSCAN7	ENSG00000196345	2.43886477267713	6.89340250797437E-07
ZKSCAN7	ENSG00000281894	2.43886477267713	6.89340250797437E-07
SASH1	ENSG00000111961	2.4500319775508	0.0000255350864207332
CDH2	ENSG00000170558	2.45252854020618	1.22427123246727E-06
GRPR	ENSG00000126010	2.45521812532491	0.0000223898012719059
INA	ENSG00000148798	2.46729139476071	5.40359958020333E-06
EFR3B	ENSG00000084710	2.47730642543586	0.000012386204702953
MMP17	ENSG00000198598	2.50861800946413	0.0000420253042818299
ADAMTS7	ENSG00000136378	2.57597384485776	2.87959255559267E-06
ZNF660	ENSG00000144792	2.60231274179303	6.43754397435408E-08
ZNF660	ENSG00000280661	2.60231274179303	6.43754397435408E-08
ZNF469	ENSG00000225614	2.60335628403311	4.73153191130524E-06
ERICH3	ENSG00000178965	2.60847638697444	4.48564049394899E-06
CCL4	ENSG00000275302	2.61002297491313	1.64333694808917E-15
CNNM1	ENSG00000119946	2.6229116496008	0.0000055055623471132
KIAA1324L	ENSG00000164659	2.62489118223361	2.37748854910657E-06
TSPYL5	ENSG00000180543	2.65124868556691	6.41529575242999E-08
DHRS9	ENSG00000073737	2.65427008713213	9.78298626816397E-06
HID1	ENSG00000167861	2.66419096323381	3.05608282199428E-07
COL9A3	ENSG00000092758	2.72044726387848	3.77818836324726E-06
ZNF385C	ENSG00000187595	2.72134603972527	0.0181525549434207
ZFP28	ENSG00000196867	2.74326681562233	9.41722808740543E-07
FNIP2	ENSG00000052795	2.76241834710945	6.89340250797437E-07
APLN	ENSG00000171388	2.77967887986541	0.0000149484997500231
RECK	ENSG00000122707	2.86027826682304	4.5684297382766E-11
IL10	ENSG00000136634	2.94818843001109	4.28996150027963E-11
ENPP5	ENSG00000112796	2.94924189398212	1.75019191784608E-08
ECHDC3	ENSG00000134463	2.98366980224182	9.97834063670228E-09
STK32B	ENSG00000152953	3.04577768551066	7.54002271229143E-09
SNX9	ENSG00000130340	3.05087023174115	2.71570875534306E-12
EGLN3	ENSG00000129521	3.12989328856045	1.64827214128053E-09
SERPINB1	ENSG00000021355	3.22782190167764	1.00811881612563E-10
HSF5	ENSG00000176160	3.42273345169252	4.28996150027963E-11
ESPNL	ENSG00000144488	3.63796044418423	2.8431189271326E-18
C11orf74	ENSG00000166352	4.57836816295336	1.39944677923251E-11
MOXD1	ENSG00000079931	4.83050713285904	5.39651168891931E-30
