# Supplementary material for: Gene expression analysis in EBV-infected ataxia-telangiectasia cell lines by RNA-sequencing reveals protein synthesis defect and immune abnormalities
Source: Orphanet J Rare Dis. 2021 Jun 28;16:288. doi: 10.1186/s13023-021-01904-3 (PMC8237493; doi:10.1186/s13023-021-01904-3)
Supplement: Supplementary file 4 — Additional file 4: Table S2 List of Mitochondrial, RNA-related and ribosome-related differentially expressed genes. [file 13023_2021_1904_MOESM4_ESM.xlsx]

## Sheet: Mitochondrial
hgnc_symbol	ensembl_gene_id	log2FC	pvalue	padj
ABCB6	ENSG00000115657	-0.556316639110531	0.00103277994018478	0.0188450338689737
ACACB	ENSG00000076555	1.4016010403876	0.00253020285422262	0.034409552449891
ACADVL	ENSG00000072778	-0.443098395127952	0.00215017998468742	0.0312151379199881
AKAP1	ENSG00000121057	0.489789838628429	0.00215049040515364	0.0312151379199881
ARMCX1	ENSG00000126947	-3.55934789387789	0.000320747334701626	0.00813939064852896
ARMCX3	ENSG00000102401	-0.527622019366558	0.0000157996784946354	0.00081497057769965
ARMCX6	ENSG00000198960	-0.334353115608332	0.00211884609961677	0.0310475978619007
ATP5F1B	ENSG00000110955	0.640121880159511	1.78238005763791E-09	4.71846612048515E-07
ATP5MC2	ENSG00000135390	0.654081217552878	0.0000177474088673615	0.000880920574867666
BCL2A1	ENSG00000140379	0.720981159936619	0.000256501986301093	0.0068495293801424
BCL2L13	ENSG00000099968	-0.416521310873258	0.000556157339179863	0.0120342304167152
CASP8	ENSG00000064012	0.824308625408889	0.0000381975675370812	0.0015367102210343
CEBPZOS	ENSG00000218739	0.290127767109165	0.0000318609040073506	0.00133092731877928
COX14	ENSG00000178449	0.493717953851292	0.00245657404072331	0.0336374949905683
CYP27B1	ENSG00000111012	1.19949558886233	0.000651364274074671	0.0135661913078714
DMPK	ENSG00000104936	-0.702241823981525	0.000451818205495576	0.0104287812491299
EPHA4	ENSG00000116106	-4.21321503919357	0.0000184015285293047	0.000904718045543409
GPAT2	ENSG00000186281	-4.6463087464951	0.000142039516116329	0.00438869357936953
KMO	ENSG00000117009	-1.8411271368976	9.84742858260359E-08	0.0000132804032136333
LPIN1	ENSG00000134324	1.18585419805501	9.94964158267978E-14	7.35690222266905E-11
MARC2	ENSG00000117791	2.46914956648386	0.000702084481705931	0.0143515705826695
MFN2	ENSG00000116688	0.353419610337211	0.000849981001955525	0.0163756896899662
MIEF1	ENSG00000100335	0.254137569462668	0.00404022641988777	0.0469818737102243
MLXIP	ENSG00000175727	1.33438273155731	0.0000469030422137689	0.0018024048999818
MT-ND1	ENSG00000198888	0.544730796275879	0.000513695327098862	0.0115462986362483
MT-ND3	ENSG00000198840	0.447321879170458	0.00151993275941167	0.0244684070270753
MTX2	ENSG00000128654	0.332226008952394	0.000367102043971859	0.0089553687473135
MTX3	ENSG00000177034	0.336622863803099	0.00392758730921257	0.0460466127235895
NDUFA13	ENSG00000186010	0.36152972136873	2.84962679948558E-06	0.000210705336073687
NDUFA9	ENSG00000139180	0.466898942255912	0.0000508837189157729	0.00193457373175695
NIPSNAP2	ENSG00000146729	-0.321646045690401	0.00194502032901528	0.0291657838566955
PGAM5	ENSG00000247077	0.78820674857191	0.00021178756465328	0.0059235482020073
PHB2	ENSG00000215021	0.410519168159913	0.00187208658569501	0.0284098744919025
PINK1	ENSG00000158828	-0.370976064521347	0.00284624780219647	0.0368996926375447
PPP1CC	ENSG00000186298	0.488130802700279	0.000714432865642608	0.0145485127616092
RAB32	ENSG00000118508	3.32747916390818	0.00145384081028347	0.0237612107430705
SH3GLB1	ENSG00000097033	-0.336182634601136	0.000750595713891028	0.0151269021550426
SLC11A2	ENSG00000110911	0.481558757856058	0.00344527311203307	0.0422879171959502
SLC27A3	ENSG00000143554	-1.07443347549422	0.00440567539531924	0.0498677518718161
STARD7	ENSG00000084090	0.398029624567345	0.00119396553195512	0.0207978902532199
TIGAR	ENSG00000078237	0.425353758733976	0.00318808462599379	0.0401186024854371
TMEM135	ENSG00000166575	0.327454799881209	0.00040859998640712	0.00965533494553164
TMEM173	ENSG00000184584	2.38529178178851	8.43672524780257E-12	4.20717905787513E-09
TOMM22	ENSG00000100216	0.280818061249955	0.0000215968637453909	0.00101780560284048
TSPO	ENSG00000100300	-1.67604771054844	0.0000808875108455565	0.002806587208837

## Sheet: RNA related
hgnc_symbol	ensembl_gene_id	log2FC	pvalue	padj
AATF	ENSG00000275700	0.344773082537139	0.00242798383135731	0.033459676925318
AATF	ENSG00000276072	0.344773082537139	0.00242798383135731	0.033459676925318
AGFG1	ENSG00000173744	0.392189315985017	0.00058924745874215	0.0125723714008039
AKAP1	ENSG00000121057	0.489789838628429	0.00215049040515364	0.0312151379199881
ARHGEF1	ENSG00000076928	-0.353753073334316	0.00367495164859454	0.043827579644501
ATXN1	ENSG00000124788	1.2209669669122	0.00112551817090093	0.0200286192021815
BCCIP	ENSG00000107949	0.351016297083643	0.00298549034245671	0.0382106910706775
BMS1	ENSG00000165733	0.238898674090673	0.000073229341320485	0.00260407423869844
BRIX1	ENSG00000113460	0.404962772041177	0.00222991047677191	0.0318985792884724
BTF3	ENSG00000145741	0.239637257367875	0.00115214381427076	0.0203058069901036
C1D	ENSG00000197223	0.342120565559749	0.00211197244463811	0.0310185103632706
C2orf15	ENSG00000273045	-1.10024269181404	0.0034223387014442	0.042100928720549
CCAR2	ENSG00000158941	0.17027906564886	0.00112113667641486	0.0200004440535472
CCDC124	ENSG00000007080	0.223635804107301	0.00283015837934449	0.0368023566575402
CCDC59	ENSG00000133773	0.497138087506192	6.89186875702174E-07	0.0000636992852400074
CCNL1	ENSG00000163660	-0.287364394320638	0.00022309628657359	0.00617923147123986
CCT3	ENSG00000163468	0.312933253289504	0.00218075166915441	0.0314048744403478
CD3EAP	ENSG00000117877	0.756553171638993	6.95248417899012E-06	0.000428396891523233
CEBPZ	ENSG00000115816	0.375021065505379	0.0000567650002394228	0.00211689026110251
CHERP	ENSG00000085872	0.30084518140184	0.00189476653759456	0.0286324727735307
COA1	ENSG00000106603	0.347946558982878	0.000387394399010265	0.00928145038880123
CPSF6	ENSG00000111605	0.361838942205524	0.000336488787075773	0.00842912273512359
CS	ENSG00000062485	0.522747067072027	0.0000114355477942918	0.000627141819317132
CSRP1	ENSG00000159176	0.617109709159327	0.00010127635955703	0.0034038698714442
CSTF2	ENSG00000101811	0.384087647332855	0.0000594818920722181	0.00219908657190444
CXorf57	ENSG00000147231	1.39159016711929	0.00138083366538704	0.0229173500672556
DDX1	ENSG00000079785	0.371372600040346	0.000110117370265575	0.00359891487802092
DDX10	ENSG00000178105	0.45977827988424	6.16365517585438E-06	0.000393811170373912
DDX23	ENSG00000174243	0.525113089433388	0.0000444857691851382	0.00173437881570349
DDX39A	ENSG00000123136	0.405243853447224	3.81498736616532E-06	0.00026821237407437
DDX3Y	ENSG00000067048	-8.80241258151677	4.81572623895245E-07	0.0000467256188877182
DDX49	ENSG00000105671	0.252322174495586	0.00123673670735156	0.0212835836402404
DDX54	ENSG00000123064	0.652610240693821	1.61187540658875E-08	3.00551689943327E-06
DDX55	ENSG00000111364	0.428133380662276	0.0000020236786223897	0.00015553312078818
DDX60L	ENSG00000181381	-1.53271937116558	0.00201297262121865	0.0299686285969105
DHX16	ENSG00000206486	4.30104685967266	1.69175318846726E-06	0.000133368616251116
DHX30	ENSG00000132153	0.2658343876385	0.00177046419859496	0.0271468638667912
DHX37	ENSG00000150990	0.658888766437569	1.77166012885547E-07	0.0000209887890293082
DHX9	ENSG00000135829	0.254090596074344	0.0000641548725404838	0.00234356547169607
DKC1	ENSG00000130826	0.246540949259134	0.00274384275102602	0.0362515219410049
DNTTIP2	ENSG00000067334	0.3138482682366	0.00240775250615277	0.0333563295274675
DUS3L	ENSG00000141994	0.501677529868424	0.0000860464789728211	0.00295688244970225
DUSP14	ENSG00000275932	1.56156719559107	0.00121878090555213	0.0210802157168865
DUSP14	ENSG00000276023	3.23944836664338	0.00170148353836304	0.0264575137876132
EIF1AY	ENSG00000198692	-5.59696837835613	1.93744715420629E-06	0.000150524200462483
EIF3A	ENSG00000107581	0.27484004517945	0.00261831611399458	0.0352445401333245
EIF4B	ENSG00000063046	0.516253598236267	0.000826718257707589	0.016101107720276
ELAVL2	ENSG00000107105	4.06313663732627	0.0000285255951063173	0.00124390350268713
ENDOU	ENSG00000111405	1.45313391274604	0.000186999140665844	0.00539966176018167
ERAL1	ENSG00000132591	0.589644486807857	0.000163773360119352	0.00490473765508277
FASTK	ENSG00000164896	-0.459064410352194	0.0016353221304246	0.0257461177993353
FKBP4	ENSG00000004478	0.865729634840479	0.000034632174168939	0.00141720937157359
FLNB	ENSG00000136068	1.12024157630434	0.0000300300734126516	0.00127953565604442
GNL2	ENSG00000134697	0.380173038718896	0.0000059274763899161	0.000382980263256983
GRWD1	ENSG00000105447	0.427314024899977	3.34402307714601E-07	0.0000349784813869473
GTF3A	ENSG00000122034	0.477135235013342	0.00115652215415333	0.0203460287780137
GTPBP4	ENSG00000107937	0.361710410945168	0.000388263155320502	0.0092883507664742
HDGF	ENSG00000143321	0.246658012348389	6.33396214305806E-06	0.000398398933446736
HELB	ENSG00000127311	0.909644422135064	0.000290227881358918	0.00749801983130034
HIST4H4	ENSG00000197837	0.787375657253633	0.000377031785173939	0.0091104332255151
HNRNPA0	ENSG00000177733	0.254604084116536	0.000975078155525034	0.0180557866052878
HNRNPA1	ENSG00000135486	0.376433986643984	0.0000167157410545776	0.000845367064701198
HNRNPAB	ENSG00000197451	0.293902486380256	0.000195769208958231	0.00557576284146676
HNRNPC	ENSG00000092199	0.297677184703069	0.0000312726010069191	0.00132248362340841
HNRNPM	ENSG00000099783	0.220109686634155	0.000303738193411159	0.00779073933171708
HNRNPU	ENSG00000153187	0.307276098946881	0.0000840276636255102	0.00289679291177141
HSPB1	ENSG00000106211	1.34060595169874	0.000439463952134365	0.0102206350603223
HSPD1	ENSG00000144381	0.438342072786103	0.00114689494895564	0.0202577169608367
HTATSF1	ENSG00000102241	0.220296179415668	0.00167847164379127	0.0261946633608561
IGF2BP1	ENSG00000159217	3.99349372898867	8.74628469321873E-10	2.71806641560419E-07
ISG20L2	ENSG00000143319	0.395368372572041	0.000297984367242052	0.00767068281725249
KDM2B	ENSG00000089094	0.664795440566489	0.00017313797178426	0.00512082417788949
KHDRBS1	ENSG00000121774	0.217728791358464	0.00163323325616697	0.0257321239617843
KIAA1324	ENSG00000116299	-1.34390007299592	0.000532088945598245	0.0117018105444528
KPNA2	ENSG00000182481	0.385352128669985	0.00142925397105115	0.0234846688898466
KRI1	ENSG00000129347	0.413623692310103	0.00201393432859899	0.0299686285969105
KRR1	ENSG00000111615	0.47210264061673	0.0000192405831377849	0.000937672327780729
LARP4	ENSG00000161813	0.58329974938945	0.0000260537966578908	0.00117863198678302
LAS1L	ENSG00000001497	0.356871215130091	0.000853468813151377	0.0164133917133677
LIN28B	ENSG00000187772	6.98244718903476	2.85737841906488E-11	1.22541530880016E-08
LLPH	ENSG00000139233	0.632802306551712	1.38336945889712E-08	2.74662882473435E-06
LRRC59	ENSG00000108829	0.612617531564442	7.98657085570946E-06	0.000475222534720163
MACF1	ENSG00000127603	0.343659938635217	0.00130817322678913	0.022165386409429
MAGOHB	ENSG00000111196	0.441014633193545	0.00319523729092854	0.0401614731707976
MAPRE1	ENSG00000101367	0.215595818455459	0.00112340919107716	0.0200123478482942
MAZ	ENSG00000103495	0.25874659509195	0.00347417732194001	0.042520995613219
MBNL2	ENSG00000139793	-0.934133382951088	0.000027748793386704	0.00122431558969361
METAP2	ENSG00000111142	0.467007479026105	0.00424978907233075	0.0487463817258813
MRPL15	ENSG00000137547	0.260072593078813	0.00228466401440715	0.0324008270244263
MRPL20	ENSG00000242485	0.197812807511776	0.00209981125224249	0.0309033992325572
MRPL42	ENSG00000198015	0.601645992985204	7.09338013515368E-06	0.000434581000680287
MRPS12	ENSG00000128626	0.407171066831519	0.00150899869485145	0.0243655564862195
MRPS12	ENSG00000283018	0.407171066831519	0.00150899869485145	0.0243655564862195
MRPS35	ENSG00000061794	0.555185120426336	1.19944182353635E-12	6.95125162759186E-10
MRPS5	ENSG00000144029	0.236558828966692	0.00390543599810301	0.0458872680040125
MTREX	ENSG00000039123	0.284340035755257	0.000188452221272023	0.00542413554461205
NAP1L1	ENSG00000187109	0.719819613634956	0.000285149459342812	0.00738461335348784
NCL	ENSG00000115053	0.325692830428357	0.00308248646352004	0.039180650407386
NHP2	ENSG00000145912	0.357291676734637	0.000420973056869386	0.00990880928479719
NKRF	ENSG00000186416	0.380347870199893	0.000685810286083848	0.0140725645593263
NLRP11	ENSG00000179873	4.01320210919052	7.07359364450809E-06	0.000434581000680287
NOC2L	ENSG00000188976	0.414888680789516	0.000404779582811414	0.00961205824388168
NOC4L	ENSG00000184967	0.576890765954804	0.0000248322354117065	0.00113534674612627
NOCT	ENSG00000151014	0.561937178463798	0.000398198157348227	0.00947676258381578
NOL10	ENSG00000115761	0.317137265433631	0.000413814624739009	0.00975101867942701
NOP2	ENSG00000111641	0.807103934787079	3.4949655456588E-11	1.44120281145311E-08
NOP58	ENSG00000055044	0.514136348438786	5.24009973557804E-11	2.08080478944444E-08
NOP9	ENSG00000196943	0.350804628720557	0.00365126444521216	0.0436421758632578
NUFIP1	ENSG00000083635	0.41420694574877	0.00339349681744656	0.0419140705105468
NXF3	ENSG00000147206	7.2001714682847	0.0000459032187680793	0.00177671971127062
PA2G4	ENSG00000170515	0.711106182038081	9.18956819123051E-13	5.47366418679322E-10
PCBP1	ENSG00000169564	0.239787195192008	0.00038040919507623	0.00915501051629586
PCBP2	ENSG00000197111	0.385674151412374	0.00362561115399105	0.0434566685159475
PCBP4	ENSG00000090097	-1.23007925477403	0.000210620765268547	0.00591144119064587
PEBP1	ENSG00000089220	0.480265086773269	1.42099922466977E-07	0.0000176129979043896
PELP1	ENSG00000141456	0.266272755737404	0.000833751227100866	0.0161965073955549
PES1	ENSG00000100029	0.280392796358239	0.00239343143799618	0.0332295955046163
PHF5A	ENSG00000100410	0.395119935596242	4.78187307491175E-07	0.0000466080474296966
PNISR	ENSG00000132424	-0.291492449103829	0.00281566614006513	0.0366961838956497
PNO1	ENSG00000115946	0.415718383672035	0.00107248300644448	0.0192929975731452
POLR2A	ENSG00000181222	0.403956284486805	0.000933400671542263	0.0174650179754631
POLR2F	ENSG00000100142	0.33920399195851	0.00275621349514302	0.0362536647100397
POLR2J	ENSG00000005075	0.418049087532758	0.0000113653772138555	0.000626498158346281
POP5	ENSG00000167272	0.67661381731548	0.000105340768255633	0.00351294260296351
PPHLN1	ENSG00000134283	0.327337148477225	0.00305348897622587	0.0389043161718427
PPIG	ENSG00000138398	0.288540826502179	0.00409670875542821	0.0473817291492164
PPP1CC	ENSG00000186298	0.488130802700279	0.000714432865642608	0.0145485127616092
PPP1R8	ENSG00000117751	0.244258061355861	0.00250342898004846	0.0341534693589041
PRMT1	ENSG00000126457	0.264750164608613	0.00117276819694458	0.0205287089363939
PRPF39	ENSG00000185246	-0.300410093615866	3.79205755809465E-06	0.000267477270454683
PRRC2A	ENSG00000204469	5.13003782086935	0.0000245826966953442	0.00112633924196211
PRRC2A	ENSG00000225164	-4.97506912765937	0.0000103562016142831	0.000587481564061037
PTBP1	ENSG00000011304	0.273456056797274	0.00265245376075821	0.0354371127675627
PUF60	ENSG00000179950	0.335555861552638	0.00180574227585062	0.0275394961742993
PUS1	ENSG00000177192	0.69965597943811	0.000154918016099678	0.00469195906670252
PUS7L	ENSG00000129317	0.500204246609716	5.94750863519914E-06	0.000382980263256983
RAN	ENSG00000132341	0.55244765456051	0.0025939469406109	0.0350264510374808
RANBP2	ENSG00000153201	0.334100734954645	0.00191368629467559	0.0288293776753221
RBBP7	ENSG00000102054	0.277479493360255	1.67224696007458E-06	0.000132317312047524
RBFOX3	ENSG00000167281	-1.11719475508405	0.00347347466926404	0.042520995613219
RBM14	ENSG00000239306	0.388660958283521	3.89282624933946E-06	0.000271019069040864
RBM19	ENSG00000122965	0.548305935024661	0.00281857085650959	0.0366961838956497
RBM42	ENSG00000126254	0.22177255807683	0.0000155135978401973	0.00080546750239068
RBMS3	ENSG00000144642	-1.99742169313737	0.00262857152821224	0.0352987704568255
RBMX	ENSG00000147274	0.186736844699484	0.00160879811342515	0.0255158712619641
RCL1	ENSG00000120158	0.426404765600703	0.00405631028411433	0.047021093888083
RIDA	ENSG00000132541	-0.8620315999114	0.000234359657725356	0.00640175049758573
RNPS1	ENSG00000205937	0.271389774022947	0.0012063123747235	0.0209449038471222
RPL11	ENSG00000142676	0.319610099685193	0.000851772837919874	0.0163954802185959
RPL17	ENSG00000265681	0.32884968333866	0.000150893306105895	0.00460256779918735
RPL38	ENSG00000172809	0.416414990239319	0.0000118622926312518	0.000642331163868519
RPL41	ENSG00000229117	0.537569046802175	0.00107808608949579	0.0193454796801697
RPL6	ENSG00000089009	0.557421998902242	0.000952092731458291	0.0177682545175458
RPS4Y1	ENSG00000129824	-9.63242606382157	1.07050290174167E-06	0.0000900187989099871
RPUSD4	ENSG00000165526	0.300810009763609	0.000108399979252537	0.00355960299404616
RRP7A	ENSG00000189306	0.462320886012429	0.00212919872757075	0.0311010955826291
RRP8	ENSG00000132275	0.30010795625379	0.00417496754148427	0.0480535850735626
RRP9	ENSG00000114767	0.445441360692482	0.00222309639097667	0.0318223337194344
RRS1	ENSG00000179041	0.675899204775013	1.47195240009074E-06	0.000119105944585456
RSL1D1	ENSG00000171490	0.26870523695279	0.000074930774123776	0.00265576956948121
RSRC2	ENSG00000111011	0.34707634492233	0.0036078623513111	0.04329232926646
RTCB	ENSG00000100220	0.252466100554531	0.00405207773527368	0.047021093888083
SAFB	ENSG00000160633	0.318129548787283	0.000176407638564879	0.00518890122598999
SAFB2	ENSG00000130254	0.252126769928411	0.000352101835669394	0.00871838298182312
SAP18	ENSG00000150459	0.211258020854679	0.00397727761556205	0.0464767105779276
SARNP	ENSG00000205323	0.439799149584632	0.000178201181756576	0.00522731592394836
SCAF11	ENSG00000139218	0.466899847364893	0.00355875932111124	0.0430953986747146
SF3B4	ENSG00000143368	0.27249910103488	0.00236437763779306	0.032985913914897
SMARCA4	ENSG00000127616	0.458371391625411	0.000374768489163863	0.00910097476006876
SMARCE1	ENSG00000073584	0.203096082524331	0.00146320251282531	0.0238668068882561
SNRPD3	ENSG00000100028	0.31637535168315	0.0000231998045242053	0.00107445660564262
SNRPF	ENSG00000139343	0.566107839978446	0.000230152536103434	0.00633767088981896
SRFBP1	ENSG00000151304	0.433369975821446	0.000117294435045478	0.00377649334936966
SRRT	ENSG00000087087	0.277909898549665	0.000727088096988686	0.0147641572573185
STAU2	ENSG00000040341	0.36728521010936	0.00135891528580982	0.0226260381061924
STIP1	ENSG00000168439	0.418178761821354	0.000936088656421636	0.017484798832447
STRAP	ENSG00000023734	0.561353422387641	9.22350777139494E-06	0.000528822666155138
SUMO2	ENSG00000188612	0.184158015777367	0.0000781556647677949	0.00273957237160766
TARBP2	ENSG00000139546	0.683141216053574	0.0000294943341028001	0.00126744138789599
TBCA	ENSG00000171530	0.423890529050952	0.000637734976697164	0.0133674986366738
TCERG1	ENSG00000113649	0.242548466503757	0.00425161268299676	0.0487463817258813
TERT	ENSG00000164362	4.78157589298249	2.13049789971176E-11	9.54529991136123E-09
TIMM50	ENSG00000105197	0.277116566385995	0.00217515313908605	0.031388056571711
TRIM28	ENSG00000130726	0.582211278125947	0.000609213828242516	0.0129164413131116
TRIM71	ENSG00000206557	-3.25309649862213	0.000435163406791841	0.0101647156120234
TRMT6	ENSG00000089195	0.37020965574936	0.0000783618697812417	0.00274113144162996
TSFM	ENSG00000123297	0.645975757594179	0.0000105892350858124	0.000597539389329145
TSN	ENSG00000211460	0.403750242549972	4.61278925855327E-06	0.000312025363000498
UBE2N	ENSG00000177889	0.652028076197861	0.000674981736626188	0.0139169551716109
UBTF	ENSG00000108312	0.351363333498267	0.000280456309431555	0.00730719883735217
USO1	ENSG00000138768	-0.29667764344759	0.00421517221808493	0.0484123930757339
UTP20	ENSG00000120800	0.721571298671384	1.33767801562827E-09	3.82451062521561E-07
UTP6	ENSG00000108651	0.359045928843381	0.000991970398034743	0.0182780589946001
WBP11	ENSG00000084463	0.57599169030891	0.0000162321565882932	0.000824801264745904
WDR3	ENSG00000065183	0.366360443518479	0.00243317925409441	0.0334667496764249
WDR43	ENSG00000163811	0.427357900022673	0.00108975299847672	0.0195217824113085
WDR46	ENSG00000206284	-6.67320366532221	5.71761564778684E-07	0.0000544901477046637
WT1	ENSG00000184937	3.04914271163988	5.03022266812078E-06	0.000332910693433685
XIRP1	ENSG00000168334	-2.04471939325302	0.00350308051148551	0.0426794175491922
YARS2	ENSG00000139131	0.531691376155594	8.34477970528966E-08	0.000011544329756163
ZC3H11A	ENSG00000058673	-0.226077686543042	0.000861626152559731	0.0165105596085378
ZCCHC7	ENSG00000147905	0.541117640906614	0.000154059177393397	0.00467254729964161
ZFR	ENSG00000056097	0.26284722123317	0.0000352680704326776	0.00143774379142187
ZNF326	ENSG00000162664	0.399326932463748	0.00399727473776726	0.0466341470086743
ZNF385C	ENSG00000187595	-1.2081048092481	0.000977638683358585	0.018087580920844
ZNF638	ENSG00000075292	0.181777761140969	0.000673560153238442	0.0139144030499922
#N/A	ENSG00000274144	0.365980934987105	0.00276598402581845	0.0362536647100397

## Sheet: Ribosome related
hgnc_symbol	ensembl_gene_id	log2FC	pvalue	padj
AATF	ENSG00000276072	-0.344773082537139	0.00242798383135731	0.033459676925318
AATF	ENSG00000275700	-0.344773082537139	0.00242798383135731	0.033459676925318
ACADVL	ENSG00000072778	0.443098395127952	0.00215017998468742	0.0312151379199881
AGPS	ENSG00000018510	-0.467143227940482	5.07510159278388E-06	0.000334847395243276
ATF6B	ENSG00000168468	3.47530420372444	0.0000002713687785093	0.0000293886904928026
ATXN1	ENSG00000124788	-1.2209669669122	0.00112551817090093	0.0200286192021815
BMS1	ENSG00000165733	-0.238898674090673	0.000073229341320485	0.00260407423869844
BRIX1	ENSG00000113460	-0.404962772041177	0.00222991047677191	0.0318985792884724
C1D	ENSG00000197223	-0.342120565559749	0.00211197244463811	0.0310185103632706
CCT5	ENSG00000150753	-0.361344840104074	7.57215263803034E-06	0.000457379349344463
CD3EAP	ENSG00000117877	-0.756553171638993	6.95248417899012E-06	0.000428396891523233
CPS1	ENSG00000021826	-2.08676023378573	3.49493667579139E-15	4.68387044618718E-12
CPSF6	ENSG00000111605	-0.361838942205524	0.000336488787075773	0.00842912273512359
CRBN	ENSG00000113851	0.268429951069451	7.35264984154102E-07	0.0000668063010814255
DDX1	ENSG00000079785	-0.371372600040346	0.000110117370265575	0.00359891487802092
DDX10	ENSG00000178105	-0.45977827988424	6.16365517585438E-06	0.000393811170373912
DDX23	ENSG00000174243	-0.525113089433388	0.0000444857691851382	0.00173437881570349
DDX39A	ENSG00000123136	-0.405243853447224	3.81498736616532E-06	0.00026821237407437
DDX49	ENSG00000105671	-0.252322174495586	0.00123673670735156	0.0212835836402404
DDX54	ENSG00000123064	-0.652610240693821	1.61187540658875E-08	3.00551689943327E-06
DDX55	ENSG00000111364	-0.428133380662276	0.0000020236786223897	0.00015553312078818
DHX30	ENSG00000132153	-0.2658343876385	0.00177046419859496	0.0271468638667912
DHX37	ENSG00000150990	-0.658888766437569	1.77166012885547E-07	0.0000209887890293082
DHX9	ENSG00000135829	-0.254090596074344	0.0000641548725404838	0.00234356547169607
DKC1	ENSG00000130826	-0.246540949259134	0.00274384275102602	0.0362515219410049
DNTTIP1	ENSG00000101457	-0.30995786198005	0.00292216573510535	0.0376232201722905
DNTTIP2	ENSG00000067334	-0.3138482682366	0.00240775250615277	0.0333563295274675
E2F5	ENSG00000133740	0.572443313269418	0.00237238333759694	0.0330545912333277
EIF3A	ENSG00000107581	-0.27484004517945	0.00261831611399458	0.0352445401333245
ENC1	ENSG00000171617	1.22385218143033	0.000303006409033052	0.00778127716035418
ERAL1	ENSG00000132591	-0.589644486807857	0.000163773360119352	0.00490473765508277
ETV6	ENSG00000139083	-0.558538988416963	0.000329349748826175	0.00827930441275459
FAM193B	ENSG00000146067	0.299034224082052	0.00142803083904021	0.0234825653999535
FGFR1	ENSG00000077782	1.96264105286015	0.00289882979949171	0.0374455466207836
GNL2	ENSG00000134697	-0.380173038718896	0.0000059274763899161	0.000382980263256983
GRWD1	ENSG00000105447	-0.427314024899977	3.34402307714601E-07	0.0000349784813869473
GTF3A	ENSG00000122034	-0.477135235013342	0.00115652215415333	0.0203460287780137
GTPBP4	ENSG00000107937	-0.361710410945168	0.000388263155320502	0.0092883507664742
HNRNPA1	ENSG00000135486	-0.376433986643984	0.0000167157410545776	0.000845367064701198
HNRNPAB	ENSG00000197451	-0.293902486380256	0.000195769208958231	0.00557576284146676
HNRNPM	ENSG00000099783	-0.220109686634155	0.000303738193411159	0.00779073933171708
HNRNPU	ENSG00000153187	-0.307276098946881	0.0000840276636255102	0.00289679291177141
IGF2BP1	ENSG00000159217	-3.99349372898867	8.74628469321873E-10	2.71806641560419E-07
IMP4	ENSG00000136718	-0.313139298421059	0.000642553402263266	0.0134291155991532
ISG20L2	ENSG00000143319	-0.395368372572041	0.000297984367242052	0.00767068281725249
ITPR1	ENSG00000150995	-1.34368819404995	0.000685400323113728	0.0140725645593263
JPT1	ENSG00000189159	-0.327294623021794	0.00227943198715836	0.0323694437752562
KDM2B	ENSG00000089094	-0.664795440566489	0.00017313797178426	0.00512082417788949
KRI1	ENSG00000129347	-0.413623692310103	0.00201393432859899	0.0299686285969105
KRR1	ENSG00000111615	-0.47210264061673	0.0000192405831377849	0.000937672327780729
LAS1L	ENSG00000001497	-0.356871215130091	0.000853468813151377	0.0164133917133677
LDOC1	ENSG00000182195	4.95722839166619	0.0000136379538826597	0.000722070728656473
LIN28B	ENSG00000187772	-6.98244718903476	2.85737841906488E-11	1.22541530880016E-08
LLPH	ENSG00000139233	-0.632802306551712	1.38336945889712E-08	2.74662882473435E-06
MACROD2	ENSG00000172264	2.32577762321628	0.00317190945944774	0.0400089732581987
MRM2	ENSG00000122687	-0.265335253983663	0.00155372757303832	0.0248403278623866
MTREX	ENSG00000039123	-0.284340035755257	0.000188452221272023	0.00542413554461205
MTUS1	ENSG00000129422	-3.28549725632224	0.000444161516271362	0.010307527482042
MTX2	ENSG00000128654	-0.332226008952394	0.000367102043971859	0.0089553687473135
MXI1	ENSG00000119950	1.74766221140465	2.75782381527743E-09	6.87628093848767E-07
NCL	ENSG00000115053	-0.325692830428357	0.00308248646352004	0.039180650407386
NHP2	ENSG00000145912	-0.357291676734637	0.000420973056869386	0.00990880928479719
NKRF	ENSG00000186416	-0.380347870199893	0.000685810286083848	0.0140725645593263
NOC2L	ENSG00000188976	-0.414888680789516	0.000404779582811414	0.00961205824388168
NOC4L	ENSG00000184967	-0.576890765954804	0.0000248322354117065	0.00113534674612627
NOL10	ENSG00000115761	-0.317137265433631	0.000413814624739009	0.00975101867942701
NOP2	ENSG00000111641	-0.807103934787079	3.4949655456588E-11	1.44120281145311E-08
NOP58	ENSG00000055044	-0.514136348438786	5.24009973557804E-11	2.08080478944444E-08
NUFIP1	ENSG00000083635	-0.41420694574877	0.00339349681744656	0.0419140705105468
NUP62	ENSG00000213024	-0.430060487514064	0.0026343344448955	0.0353050209386839
PA2G4	ENSG00000170515	-0.711106182038081	9.18956819123051E-13	5.47366418679322E-10
PAFAH1B2	ENSG00000168092	-0.199316344018208	0.0000284531136332129	0.00124390350268713
PELP1	ENSG00000141456	-0.266272755737404	0.000833751227100866	0.0161965073955549
PES1	ENSG00000100029	-0.280392796358239	0.00239343143799618	0.0332295955046163
PINX1	ENSG00000254093	-0.492419973978151	0.0000553375785303397	0.00207448198675887
PNKP	ENSG00000039650	0.338805604343749	0.0006831744847416	0.0140723443576505
PNO1	ENSG00000115946	-0.415718383672035	0.00107248300644448	0.0192929975731452
POLR1B	ENSG00000125630	-0.441053674680243	0.00221691654330635	0.0317748015248381
POLR3K	ENSG00000161980	-0.529751580625708	0.000551398722246953	0.0119793746718758
POP5	ENSG00000167272	-0.67661381731548	0.000105340768255633	0.00351294260296351
PPP1CC	ENSG00000186298	-0.488130802700279	0.000714432865642608	0.0145485127616092
PTBP1	ENSG00000011304	-0.273456056797274	0.00265245376075821	0.0354371127675627
PWP1	ENSG00000136045	-0.515509813302817	1.38114646289442E-07	0.0000172185602347937
RAN	ENSG00000132341	-0.55244765456051	0.0025939469406109	0.0350264510374808
RBM14	ENSG00000239306	-0.388660958283521	3.89282624933946E-06	0.000271019069040864
RBM19	ENSG00000122965	-0.548305935024661	0.00281857085650959	0.0366961838956497
RBMX	ENSG00000147274	-0.186736844699484	0.00160879811342515	0.0255158712619641
RCL1	ENSG00000120158	-0.426404765600703	0.00405631028411433	0.047021093888083
RPL11	ENSG00000142676	-0.319610099685193	0.000851772837919874	0.0163954802185959
RRP15	ENSG00000067533	-0.533671775578228	0.0000240831742565045	0.00110581478711398
RRP7A	ENSG00000189306	-0.462320886012429	0.00212919872757075	0.0311010955826291
RRP8	ENSG00000132275	-0.30010795625379	0.00417496754148427	0.0480535850735626
RRP9	ENSG00000114767	-0.445441360692482	0.00222309639097667	0.0318223337194344
RRS1	ENSG00000179041	-0.675899204775013	1.47195240009074E-06	0.000119105944585456
RSL1D1	ENSG00000171490	-0.26870523695279	0.000074930774123776	0.00265576956948121
SAPCD2	ENSG00000186193	-1.09857548063299	0.00144327780148637	0.0236496866870342
SCAF11	ENSG00000139218	-0.466899847364893	0.00355875932111124	0.0430953986747146
SETMAR	ENSG00000170364	-0.349230777971355	0.000431681285811313	0.0100943749309182
SLC14A1	ENSG00000141469	0.803747869600204	0.00200616406917747	0.0298944934922673
SMARCA4	ENSG00000127616	-0.458371391625411	0.000374768489163863	0.00910097476006876
SNX15	ENSG00000110025	-0.693762790453601	0.0012783369383381	0.0218243463127261
SPIN1	ENSG00000106723	-0.36711402966985	0.000220516682400989	0.00612793765975115
SRFBP1	ENSG00000151304	-0.433369975821446	0.000117294435045478	0.00377649334936966
STAU2	ENSG00000040341	-0.36728521010936	0.00135891528580982	0.0226260381061924
SURF2	ENSG00000148291	-0.256570025445486	0.00358299090784319	0.0431428587136578
TBCA	ENSG00000171530	-0.423890529050952	0.000637734976697164	0.0133674986366738
TERF1	ENSG00000147601	-0.412992978825685	0.00118160955984872	0.0206375131970115
TERT	ENSG00000164362	-4.78157589298249	2.13049789971176E-11	9.54529991136123E-09
TOP2B	ENSG00000077097	-0.378280939830598	0.000311877945645568	0.00793309464825374
TRMT112	ENSG00000173113	-0.50442566060366	0.000522565752341154	0.0116480014838372
TSEN54	ENSG00000182173	-0.758084966769284	0.001916703314636	0.0288420134566595
TWISTNB	ENSG00000105849	-0.407280497012976	0.0000384974914434103	0.0015367102210343
UBTF	ENSG00000108312	-0.351363333498267	0.000280456309431555	0.00730719883735217
UTP20	ENSG00000120800	-0.721571298671384	1.33767801562827E-09	3.82451062521561E-07
UTP6	ENSG00000108651	-0.359045928843381	0.000991970398034743	0.0182780589946001
VCX3A	ENSG00000169059	-4.02741419350673	0.00150252400562464	0.024297603508755
VRK3	ENSG00000105053	0.224148960235722	0.00153331060434767	0.0245547268775407
WASHC2C	ENSG00000172661	0.400804500692725	0.000569583827062474	0.012221002713386
WBP11	ENSG00000084463	-0.57599169030891	0.0000162321565882932	0.000824801264745904
WDFY3	ENSG00000163625	3.20055443611484	0.0000211359458730522	0.00100715130523524
WDR3	ENSG00000065183	-0.366360443518479	0.00243317925409441	0.0334667496764249
WDR43	ENSG00000163811	-0.427357900022673	0.00108975299847672	0.0195217824113085
WDR46	ENSG00000206284	6.67320366532221	5.71761564778684E-07	0.0000544901477046637
WT1	ENSG00000184937	-3.04914271163988	5.03022266812078E-06	0.000332910693433685
ZCCHC7	ENSG00000147905	-0.541117640906614	0.000154059177393397	0.00467254729964161
ZNF593	ENSG00000142684	-0.626918369749231	6.33558906427911E-06	0.000398398933446736
