# Supplementary material for: Gene expression analysis in EBV-infected ataxia-telangiectasia cell lines by RNA-sequencing reveals protein synthesis defect and immune abnormalities
Source: Orphanet J Rare Dis. 2021 Jun 28;16:288. doi: 10.1186/s13023-021-01904-3 (PMC8237493; doi:10.1186/s13023-021-01904-3)
Supplement: Supplementary file 6 — Additional file 6: Table S3. EGSEA results for differentially expressed genes. [file 13023_2021_1904_MOESM6_ESM.xlsx]

## Sheet: Inf.
AT vs WT

## Sheet: ranked-c2-GS
Rank	ID	GeneSet		p.value	p.adj	vote.rank	avg.rank	med.rank	min.pvalue	min.rank	avg.logfc	avg.logfc.dir	direction	significance
264	M15912	HAMAI_APOPTOSIS_VIA_TRAIL_DN	APOPTOSIS VIA TRAIL DN	1.38629581275938E-06	0.0000197127063677982	2440	1277.18181818182	965	1.26026971482992E-07	13	2.90178106482976	-2.55627179843406	-1	9.06695865865366
1382	M9826	VANTVEER_BREAST_CANCER_METASTASIS_DN	BREAST CANCER METASTASIS DN	0.0138015378025327	0.0329376814435522	1930	1909.09090909091	1920	0.00126262626262626	268	2.35169996377522	-2.35169996377522	-1	2.31490922785809
1043	M500	VANTVEER_BREAST_CANCER_METASTASIS_UP	BREAST CANCER METASTASIS UP	0.00778099201661074	0.0280056030971781	615	846.727272727273	482	0.000709877180388442	45	4.35895518575495	4.35895518575495	1	4.49468529662328
316	M244	SMID_BREAST_CANCER_RELAPSE_IN_BRAIN_DN	BREAST CANCER RELAPSE IN BRAIN DN	6.55047862377137E-06	0.0000778180277013852	1780	1436.63636363636	1315	5.95499829803557E-07	156	3.80995854011299	-3.13275659779387	-1	10.3958943664968
281	M14383	SMID_BREAST_CANCER_RELAPSE_IN_BRAIN_UP	BREAST CANCER RELAPSE IN BRAIN UP	2.59198837439982E-06	0.000034627488816715	3425	2013.72727272727	2324	2.35635584384067E-07	183	5.11379736300472	5.11379736300472	1	15.1477699287453
162	M737	LIEN_BREAST_CARCINOMA_METAPLASTIC_VS_DUCTAL_DN	BREAST CARCINOMA METAPLASTIC VS DUCTAL DN	5.94174477593094E-09	1.37687098079289E-07	1240	1215.18181818182	1236	5.40158617452579E-10	144	3.61217111987039	-4.63394226734931	-1	16.4579766967003
223	M15975	LIEN_BREAST_CARCINOMA_METAPLASTIC_VS_DUCTAL_UP	BREAST CARCINOMA METAPLASTIC VS DUCTAL UP	2.56654668043869E-07	4.31295508475937E-06	2645	2141.90909090909	2310	2.33322452714107E-08	190	4.54021211611594	4.54021211611594	1	16.1762570084849
29	M13867	ONDER_CDH1_TARGETS_2_UP	CDH1 TARGETS 2 UP	1.21427557724947E-22	1.57185879896362E-20	1355	836.545454545455	629	1.1038868884086E-23	29	3.5110362099496	4.36422871924683	1	46.173533724513
62	M5825	VART_KSHV_INFECTION_ANGIOGENIC_MARKERS_DN	KSHV INFECTION ANGIOGENIC MARKERS DN	2.11058851339552E-16	1.27792730311077E-14	1720	1436.63636363636	1580	1.91871683035956E-17	62	2.18712190194957	-2.18712190194957	-1	20.178943053243
39	M12112	VART_KSHV_INFECTION_ANGIOGENIC_MARKERS_UP	KSHV INFECTION ANGIOGENIC MARKERS UP	7.09930700622192E-21	6.83353807727104E-19	1800	1529.27272727273	1210	6.45391546020174E-22	39	2.27394202489227	2.36779529495807	1	27.4307205842276
713	M16644	PARENT_MTOR_SIGNALING_DN	MTOR SIGNALING DN	0.00140850402009793	0.00741588231619583	3430	2787.90909090909	3188	0.000128127872223537	439	2.18712190194957	-2.18712190194957	-1	3.0933802448478
45	M6750	SENGUPTA_NASOPHARYNGEAL_CARCINOMA_WITH_LMP1_DN	NASOPHARYNGEAL CARCINOMA WITH LMP1 DN	2.70541756805573E-19	2.25691945566249E-17	2985	1904-10-01 02:10:54	1514	2.4594705164143E-20	45	4.73318187010589	-5.0241077459726	-1	52.3226418813589
545	M816	BONOME_OVARIAN_CANCER_POOR_SURVIVAL_UP	OVARIAN CANCER POOR SURVIVAL UP	0.000698532481878409	0.00481154300361751	35	260.272727272727	315	0.0000635231249906528	9	3.63580905625735	3.3883164999342	1	5.59596708229429
1524	M2310	DANG_REGULATED_BY_MYC_DN	REGULATED BY MYC DN	0.0138015378025327	0.0329376814435522	2990	1845.27272727273	1490	0.00126262626262626	119	2.72441300374238	-2.91695909980899	-1	2.68179147557246
1071	M19245	COULOUARN_TEMPORAL_TGFB1_SIGNATURE_DN	TEMPORAL TGFB1 SIGNATURE DN	0.00876149152269514	0.0307102139833777	3105	2491.72727272727	2843	0.000799689083694919	14	2.14346129812547	-2.01277623344748	-1	2.15321440380764
669	M17309	GALI_TP53_TARGETS_APOPTOTIC_DN	TP53 TARGETS APOPTOTIC DN	0.000978291946833524	0.00597298975294666	1895	1553.27272727273	1680	0.0000978722888672495	1	4.10115436568328	-4.10115436568328	-1	6.05643953989019
1598	M2098	MARTENS_TRETINOIN_RESPONSE_UP	TRETINOIN RESPONSE UP	0.0152737475176423	0.0358808812147866	950	1936.27272727273	1315	0.00153797537160115	422	1.80929497146045	2.2958725986113	1	1.7363299198177
1487	M3464	VANTVEER_BREAST_CANCER_BRCA1_DN	BREAST CANCER BRCA1 DN	0.0138015378025327	0.0329376814435522	1655	1385.81818181818	1005	0.00126262626262626	516	2.52859810400981	-2.52859810400981	-1	2.48903994062167
1335	M10541	YANG_BREAST_CANCER_ESR1_LASER_UP	BREAST CANCER ESR1 LASER UP	0.0138015378025327	0.0329376814435522	1020	687.363636363636	748	0.00126262626262626	71	5.84156436707034	5.84156436707034	1	5.75017754208741
1	M4306	ONDER_CDH1_TARGETS_2_DN	CDH1 TARGETS 2 DN	4.86407586700042E-58	1.82597408047196E-54	3660	2029.45454545455	2540	4.42188715181864E-59	1	2.63720305466617	-2.42963726454746	-1	94.1115899343632
783	M2124	HIRSCH_CELLULAR_TRANSFORMATION_SIGNATURE_DN	CELLULAR TRANSFORMATION SIGNATURE DN	0.00267961410086775	0.0128470898271488	1425	1317.54545454545	1407	0.000243898496756859	28	3.37884641192876	-4.88352319712485	-1	4.24344662916972
144	M6767	POOLA_INVASIVE_BREAST_CANCER_DN	INVASIVE BREAST CANCER DN	1.56579458280555E-09	4.08193948878613E-08	1750	1409.63636363636	1510	1.42344962174542E-10	132	3.25405594704099	-4.63394226734931	-1	15.9673363973117
1637	M4359	SWEET_KRAS_TARGETS_DN	KRAS TARGETS DN	0.0168251817687678	0.0385838316187869	2995	1837.63636363636	1910	0.0015413865788121	370	2.65721122970135	-2.73357609806605	-1	2.49439298478948
815	M19062	DODD_NASOPHARYNGEAL_CARCINOMA_UP	NASOPHARYNGEAL CARCINOMA UP	0.00314735725771208	0.0144971523257069	485	973	591	0.000315182379952857	25	2.91861949802583	3.23768082984968	1	3.56374287990927
1049	M6171	TANG_SENESCENCE_TP53_TARGETS_DN	SENESCENCE TP53 TARGETS DN	0.00802692587956457	0.0287255288387849	225	1510.36363636364	1327	0.000732396674656819	224	3.90704379913299	-3.90704379913299	-1	4.00010215654406
1512	M17123	YAGI_AML_WITH_11Q23_REARRANGED	AML WITH 11Q23 REARRANGED	0.0138015378025327	0.0329376814435522	3250	1710.54545454545	1675	0.00126262626262626	183	1.88722582755055	2.49797277063889	1	1.85770141157587
37	M10117	VERHAAK_AML_WITH_NPM1_MUTATED_DN	AML WITH NPM1 MUTATED DN	5.58306151505656E-21	5.66454403446549E-19	1270	1155.45454545455	1207	5.07551046823323E-22	37	3.49955401897343	3.49955401897343	1	42.4047202889434
1097	M8492	KEGG_APOPTOSIS	APOPTOSIS	0.0138015378025327	0.0329376814435522	895	1606.90909090909	1638	0.00126262626262626	194	2.22247872899848	-2.55956503292721	-1	2.18770955415875
629	M9440	DUTTA_APOPTOSIS_VIA_NFKB	APOPTOSIS VIA NFKB	0.00109945016496701	0.00597298975294666	525	735.545454545455	527	0.0001	10	2.88141739934405	-3.4381499267213	-1	4.25517509026718
1130	M8626	SIG_BCR_SIGNALING_PATHWAY	BCR SIGNALING PATHWAY	0.0138015378025327	0.0329376814435522	2280	2055.54545454545	2298	0.00126262626262626	382	2.35883427175604	-2.35883427175604	-1	2.32193192539538
1158	M223	PID_BETA_CATENIN_NUC_PATHWAY	BETA CATENIN NUC PATHWAY	0.0138015378025327	0.0329376814435522	445	416.909090909091	253	0.00126262626262626	149	2.55981271633654	-2.55981271633654	-1	2.51976622573627
1224	M1066	REACTOME_CLASS_I_MHC_MEDIATED_ANTIGEN_PROCESSING_PRESENTATION	CLASS I MHC MEDIATED ANTIGEN PROCESSING PRESENTATION	0.0138015378025327	0.0329376814435522	1240	1568.72727272727	1401	0.00126262626262626	207	4.16842484460923	-4.16842484460923	-1	4.10321292610735
1149	M124	PID_CXCR4_PATHWAY	CXCR4 PATHWAY	0.0138015378025327	0.0329376814435522	680	1971.27272727273	1914	0.00126262626262626	464	1.96253747073096	-2.08623548476067	-1	1.93183486537594
1692	M882	BIOCARTA_CXCR4_PATHWAY	CXCR4 PATHWAY	0.0206885126274849	0.0459011089855663	1945	1393.18181818182	1470	0.00189869683906975	117	1.96253747073096	-2.08623548476067	-1	1.74399543406083
310	M17406	BIOCARTA_CYTOKINE_PATHWAY	CYTOKINE PATHWAY	5.90028148410601E-06	0.0000710611382882129	605	809.090909090909	603	5.36390664400229E-07	84	2.36779529495807	2.36779529495807	1	6.52281933996005
1114	M14971	BIOCARTA_DEATH_PATHWAY	DEATH PATHWAY	0.0138015378025327	0.0329376814435522	495	1178.63636363636	800	0.00126262626262626	50	2.4725595003578	-2.4725595003578	-1	2.43387801532805
1446	M2540	KYNG_DNA_DAMAGE_BY_GAMMA_AND_UV_RADIATION	DNA DAMAGE BY GAMMA AND UV RADIATION	0.0138015378025327	0.0329376814435522	2665	2132.45454545455	2595	0.00126262626262626	195	2.41203269628147	2.57493130204187	1	2.37429810385394
1365	M11563	KAUFFMANN_DNA_REPAIR_GENES	DNA REPAIR GENES	0.0138015378025327	0.0329376814435522	495	1788.54545454545	1585	0.00126262626262626	157	2.18318634399921	-2.18318634399921	-1	2.14903186655259
1203	M17776	REACTOME_DOWNSTREAM_SIGNALING_OF_ACTIVATED_FGFR	DOWNSTREAM SIGNALING OF ACTIVATED FGFR	0.0138015378025327	0.0329376814435522	2410	1652.54545454545	1277	0.00126262626262626	409	3.10455986818711	3.10455986818711	1	3.05599125162897
33	M13256	RIGGI_EWING_SARCOMA_PROGENITOR_DN	EWING SARCOMA PROGENITOR DN	2.16609662950969E-21	2.46409901429678E-19	2090	1890.63636363636	2088	1.96917875409971E-22	33	4.67966876106439	4.95410605714475	1	57.8278100073382
8	M15981	RIGGI_EWING_SARCOMA_PROGENITOR_UP	EWING SARCOMA PROGENITOR UP	1.43937016235816E-35	6.75424448686569E-33	3705	1890.45454545455	1936	1.30851832941653E-36	2	2.86873820705069	-2.69173353372772	-1	61.2860524012436
1226	M14804	REACTOME_EXTENSION_OF_TELOMERES	EXTENSION OF TELOMERES	0.0138015378025327	0.0329376814435522	330	1404	1297	0.00126262626262626	3	5.36933077944832	-5.36933077944832	-1	5.28533166471147
883	M16121	KEGG_FC_GAMMA_R_MEDIATED_PHAGOCYTOSIS	FC GAMMA R MEDIATED PHAGOCYTOSIS	0.00458470543319238	0.0194914883309221	3525	2482.81818181818	2697	0.0004176625209688	93	2.41768013371111	2.41768013371111	1	2.74566928985899
704	M3661	REACTOME_FGFR_LIGAND_BINDING_AND_ACTIVATION	FGFR LIGAND BINDING AND ACTIVATION	0.00131659564212882	0.00702059664851081	585	703.454545454545	525	0.000119762202086003	17	3.10455986818711	3.10455986818711	1	4.44001307510858
312	M3010	HECKER_IFNB1_TARGETS	IFNB1 TARGETS	5.87189189333127E-06	0.0000710611382882129	500	1807.54545454545	1509	5.33809778701323E-07	256	4.44225599423917	4.44225599423917	1	12.2375587127212
582	M6778	BIOCARTA_IL10_PATHWAY	IL10 PATHWAY	0.00109945016496701	0.00597298975294666	2165	1306.27272727273	1153	0.0001	8	2.89136522147009	2.36779529495807	1	4.26986568245329
579	M3952	BIOCARTA_LAIR_PATHWAY	LAIR PATHWAY	0.00109945016496701	0.00597298975294666	1785	1320.90909090909	1783	0.0001	70	1.6196669865681	-2.02811415592391	-1	2.3918666675901
1462	M16955	ACEVEDO_LIVER_CANCER_WITH_H3K27ME3_DN	LIVER CANCER WITH H3K27ME3 DN	0.0138015378025327	0.0329376814435522	1095	1964.90909090909	1682	0.00126262626262626	469	5.84156436707034	5.84156436707034	1	5.75017754208741
19	M11616	ACEVEDO_LIVER_CANCER_WITH_H3K27ME3_UP	LIVER CANCER WITH H3K27ME3 UP	1.93087538649293E-28	3.81500326362866E-26	3195	1747.81818181818	1645	1.75534126044811E-29	19	3.00967756707154	-2.91479526595596	-1	50.8023652126219
274	M66	PID_MYC_ACTIV_PATHWAY	MYC ACTIV PATHWAY	0.0000020557842116987	0.0000281657442726894	45	544.727272727273	253	1.86889648429396E-07	26	2.31029882843907	-2.31029882843907	-1	6.98103959879081
1099	M5669	KEGG_NATURAL_KILLER_CELL_MEDIATED_CYTOTOXICITY	NATURAL KILLER CELL MEDIATED CYTOTOXICITY	0.0138015378025327	0.0329376814435522	2970	1598.36363636364	920	0.00126262626262626	342	2.09931528418895	-2.3953471065145	-1	2.06647290123148
109	M2143	HOELZEL_NF1_TARGETS_DN	NF1 TARGETS DN	4.06774002235989E-11	1.40094459118707E-09	1660	1240.54545454545	1214	3.697945474941E-12	102	3.04751398491278	3.04751398491278	1	17.9175459599652
35	M2142	HOELZEL_NF1_TARGETS_UP	NF1 TARGETS UP	4.25859631104421E-21	4.5676487290457E-19	2820	2209.36363636364	2515	3.87145119185835E-22	35	3.20033075346464	-3.20033075346464	-1	38.9776299505592
590	M145	PID_P53_DOWNSTREAM_PATHWAY	P53 DOWNSTREAM PATHWAY	0.00109945016496701	0.00597298975294666	355	447.727272727273	363	0.0001	55	1.98423769413103	-2.07725830065248	-1	2.93025180555793
1118	M2529	BIOCARTA_PDGF_PATHWAY	PDGF PATHWAY	0.0138015378025327	0.0329376814435522	1925	1999.27272727273	2258	0.00126262626262626	301	3.93850507449413	-3.93850507449413	-1	3.87689006372177
1312	M9642	GALLUZZI_PERMEABILIZE_MITOCHONDRIA	PERMEABILIZE MITOCHONDRIA	0.0138015378025327	0.0329376814435522	3465	1894.45454545455	1702	0.00126262626262626	38	4.88352319712485	-4.88352319712485	-1	4.80712414673673
1035	M17812	TARTE_PLASMA_CELL_VS_B_LYMPHOCYTE_DN	PLASMA CELL VS B LYMPHOCYTE DN	0.0076010604778778	0.0276095934696603	210	1128.09090909091	1335	0.000693404553354223	208	2.1577347333856	2.54431642287034	1	2.23378489097156
67	M4872	TARTE_PLASMA_CELL_VS_PLASMABLAST_UP	PLASMA CELL VS PLASMABLAST UP	9.02824513080523E-16	5.05851227179744E-14	2720	1941.54545454545	1853	8.20749557345929E-17	67	3.22342323486867	-2.81714564841184	-1	28.4610912206838
457	M11778	BOHN_PRIMARY_IMMUNODEFICIENCY_SYNDROM_DN	PRIMARY IMMUNODEFICIENCY SYNDROM DN	0.000180675327560511	0.00148414700144892	225	199	221	0.0000164263788413557	6	4.09882618966531	4.09882618966531	1	7.69897963313357
1228	M1090	REACTOME_SIGNALING_BY_FGFR	SIGNALING BY FGFR	0.0138015378025327	0.0329376814435522	3130	2077.54545454545	2092	0.00126262626262626	396	3.10455986818711	3.10455986818711	1	3.05599125162897
1177	M635	REACTOME_SIGNALING_BY_FGFR_IN_DISEASE	SIGNALING BY FGFR IN DISEASE	0.0138015378025327	0.0329376814435522	3240	2022.63636363636	1833	0.00126262626262626	388	3.10455986818711	3.10455986818711	1	3.05599125162897
817	M1021	REACTOME_SIGNALING_BY_INSULIN_RECEPTOR	SIGNALING BY INSULIN RECEPTOR	0.00318576244732098	0.0146275509916379	3605	1627.18181818182	1240	0.00029003500369984	46	3.10455986818711	3.10455986818711	1	3.78276543027278
1191	M2049	REACTOME_SIGNALING_BY_PDGF	SIGNALING BY PDGF	0.0138015378025327	0.0329376814435522	2820	1785.63636363636	2089	0.00126262626262626	312	2.7709827869383	3.18952578640859	1	2.72763271240172
1147	M105	PID_TELOMERASE_PATHWAY	TELOMERASE PATHWAY	0.0109451646704615	0.0329376814435522	275	556.090909090909	257	0.001	39	2.19679755319108	-2.19679755319108	-1	2.1624301394514
1225	M4052	REACTOME_TELOMERE_MAINTENANCE	TELOMERE MAINTENANCE	0.0138015378025327	0.0329376814435522	545	2216.81818181818	2405	0.00126262626262626	76	5.36933077944832	-5.36933077944832	-1	5.28533166471147
34	M13273	DELYS_THYROID_CANCER_DN	THYROID CANCER DN	4.07107940598385E-21	4.49495061472453E-19	2865	1718.18181818182	1739	3.70098127816714E-22	34	2.26975297065069	3.12049375286447	1	27.6543922807892
22	M3645	DELYS_THYROID_CANCER_UP	THYROID CANCER UP	7.93271857385879E-25	1.29475763157678E-22	1215	1572.90909090909	1625	7.21156233987161E-26	23	2.6654636293523	-2.6654636293523	-1	38.7426261803597
177	M19467	SANA_TNF_SIGNALING_DN	TNF SIGNALING DN	2.23184262538555E-08	4.73352385067648E-07	3680	2626	3289	2.02894786184273E-09	153	4.28479247231095	4.28479247231095	1	17.9966470741211
66	M14566	PEREZ_TP53_AND_TP63_TARGETS	TP53 AND TP63 TARGETS	8.26755332580518E-16	4.7024841189504E-14	2120	1971.45454545455	2116	7.51595756891378E-17	66	3.81465887457377	-2.27036956487757	-1	33.7616745707396
27	M10761	PEREZ_TP63_TARGETS	TP63 TARGETS	8.46451233134097E-23	1.17688071451311E-20	3000	2147.54545454545	2684	7.69501121030995E-24	27	3.15874996321178	-2.15821197258429	-1	41.8042602542016
588	M79	PID_TRAIL_PATHWAY	TRAIL PATHWAY	0.00109945016496701	0.00597298975294666	245	381.727272727273	142	0.0001	4	2.55956503292721	-2.55956503292721	-1	3.77987488895111
1172	M539	REACTOME_TRANS_GOLGI_NETWORK_VESICLE_BUDDING	TRANS GOLGI NETWORK VESICLE BUDDING	0.0138015378025327	0.0329376814435522	3720	2025.63636363636	1670	0.00126262626262626	227	3.73052786186551	3.73052786186551	1	3.67216648536433
203	M1565	WESTON_VEGFA_TARGETS	VEGFA TARGETS	1.0742834365157E-07	1.98743331601207E-06	1440	915.727272727273	557	9.76621353612831E-09	14	2.59020802149033	-2.59020802149033	-1	9.80739163102752
1356	M17183	BENPORATH_OCT4_TARGETS	OCT4 TARGETS	0.0138015378025327	0.0329376814435522	1075	1070	1031	0.00126262626262626	299	2.96195858301874	-2.96195858301874	-1	2.91562084753971
633	M1188	HERNANDEZ_ABERRANT_MITOSIS_BY_DOCETACEL_2NM_UP	ABERRANT MITOSIS BY DOCETACEL 2NM UP	0.00101379974855465	0.00597298975294666	3370	2309.72727272727	2760	0.000092206111583203	422	3.02027347947705	-3.02027347947705	-1	4.4602328426023
1122	M16884	BIOCARTA_ACH_PATHWAY	ACH PATHWAY	0.0138015378025327	0.0329376814435522	2880	1568.09090909091	1908	0.00126262626262626	35	5.36933077944832	-5.36933077944832	-1	5.28533166471147
1374	M7804	ROSS_ACUTE_MYELOID_LEUKEMIA_CBF	ACUTE MYELOID LEUKEMIA CBF	0.0138015378025327	0.0329376814435522	3265	1526.90909090909	966	0.00126262626262626	49	3.10305443465164	-2.5553524481679	-1	3.05450936937627
1223	M1058	REACTOME_ADAPTIVE_IMMUNE_SYSTEM	ADAPTIVE IMMUNE SYSTEM	0.0125547635140403	0.0329376814435522	1565	1482.27272727273	1388	0.00126262626262626	348	1.94582589573057	-2.51550621078469	-1	1.91538472936908
461	M2025	NAKAMURA_ADIPOGENESIS_EARLY_DN	ADIPOGENESIS EARLY DN	0.000193434798722417	0.0015753618822307	3225	2398	2957	0.0000175865280502961	349	4.54021211611594	4.54021211611594	1	8.4499521841718
483	M2030	NAKAMURA_ADIPOGENESIS_LATE_DN	ADIPOGENESIS LATE DN	0.00029851328663254	0.00232173372648282	3625	2722.81818181818	3345	0.0000271412544506281	363	4.54021211611594	4.54021211611594	1	7.94212621464955
171	M9893	RODWELL_AGING_KIDNEY_NO_BLOOD_UP	AGING KIDNEY NO BLOOD UP	1.33279897153599E-08	2.92592242055328E-07	2620	1843.54545454545	2149	1.21163543600939E-09	150	3.0040631074915	-2.10131944462826	-1	13.034208442893
787	M5389	RODWELL_AGING_KIDNEY_UP	AGING KIDNEY UP	0.00272593805950745	0.0130027591809288	2435	1555.18181818182	1845	0.000248120139869471	201	2.72572150777472	-2.13034181479094	-1	3.4137279666057
1420	M1583	VISALA_AGING_LYMPHOCYTE_DN	AGING LYMPHOCYTE DN	0.0138015378025327	0.0329376814435522	2375	1211.54545454545	846	0.00126262626262626	18	4.23935859530503	-3.93850507449413	-1	4.17303697598867
1718	M16473	KEGG_ALDOSTERONE_REGULATED_SODIUM_REABSORPTION	ALDOSTERONE REGULATED SODIUM REABSORPTION	0.0220266123600614	0.0481303275900293	3595	2276.90909090909	2247	0.00202275331883556	618	2.58084636133666	2.58084636133666	1	2.25815337073752
830	M2113	KIM_ALL_DISORDERS_DURATION_CORR_DN	ALL DISORDERS DURATION CORR DN	0.00340845221581945	0.0154160597809473	275	929.181818181818	361	0.000310340400106391	26	4.54021211611594	4.54021211611594	1	5.46329497586876
757	M18615	KEGG_ALLOGRAFT_REJECTION	ALLOGRAFT REJECTION	0.00214804865682446	0.0106522782796817	1375	1956	2137	0.000195468077484778	186	2.36779529495807	2.36779529495807	1	3.10161394161857
1400	M19541	REN_ALVEOLAR_RHABDOMYOSARCOMA_DN	ALVEOLAR RHABDOMYOSARCOMA DN	0.0138015378025327	0.0329376814435522	3140	2059.54545454545	1981	0.00126262626262626	611	2.62512053134389	-2.62512053134389	-1	2.58405235311545
852	M11893	RAY_ALZHEIMERS_DISEASE	ALZHEIMERS DISEASE	0.00385097228337905	0.0169867132677292	3045	1901.27272727273	2057	0.000350702704780947	52	1.97239795763917	-2.73357609806605	-1	2.31822123248295
247	M5868	REACTOME_AMINE_LIGAND_BINDING_RECEPTORS	AMINE LIGAND BINDING RECEPTORS	5.96177773177401E-07	9.06093668221848E-06	3435	1753	2172	5.41979940668742E-08	16	3.44141661401193	3.44141661401193	1	11.5245840385099
1497	M2603	VALK_AML_CLUSTER_13	AML CLUSTER 13	0.0138015378025327	0.0329376814435522	1655	1217.27272727273	1168	0.00126262626262626	45	4.986179267987	-4.13079416890367	-1	4.90817424689623
1051	M16673	VALK_AML_CLUSTER_16	AML CLUSTER 16	0.00811180202373225	0.0289740293026554	2365	1711.54545454545	1564	0.000740169730211081	548	3.65506155553111	-3.65506155553111	-1	3.73303826995865
506	M5103	YAGI_AML_FAB_MARKERS	AML FAB MARKERS	0.000425231609255723	0.00315478154376676	2690	1716.72727272727	1313	0.000038664893026033	271	2.64883643381142	-3.05116779838959	-1	4.39934573914495
1541	M2159	FIGUEROA_AML_METHYLATION_CLUSTER_1_UP	AML METHYLATION CLUSTER 1 UP	0.0138015378025327	0.0329376814435522	920	1000.45454545455	617	0.00126262626262626	196	3.49726667776076	-3.49726667776076	-1	3.44255448269223
1387	M8043	ROSS_AML_WITH_AML1_ETO_FUSION	AML WITH AML1 ETO FUSION	0.0138015378025327	0.0329376814435522	3520	2178.63636363636	2844	0.00126262626262626	230	4.986179267987	-4.13079416890367	-1	4.90817424689623
948	M1070	REACTOME_ANTIGEN_PROCESSING_UBIQUITINATION_PROTEASOME_DEGRADATION	ANTIGEN PROCESSING UBIQUITINATION PROTEASOME DEGRADATION	0.00582101018729395	0.0230355840554914	695	1243.18181818182	891	0.00053058812486917	133	4.16842484460923	-4.16842484460923	-1	4.53308580176312
957	M16108	CONCANNON_APOPTOSIS_BY_EPOXOMICIN_DN	APOPTOSIS BY EPOXOMICIN DN	0.00605665549756699	0.0237582912621384	1280	1259.45454545455	1265	0.000552126743033589	235	2.67933819102894	3.61183547928304	1	2.88986056411802
219	M16376	KEGG_ARRHYTHMOGENIC_RIGHT_VENTRICULAR_CARDIOMYOPATHY_ARVC	ARRHYTHMOGENIC RIGHT VENTRICULAR CARDIOMYOPATHY ARVC	2.16167687279956E-07	3.70544976278061E-06	3720	2015.18181818182	1812	1.96516098654701E-08	187	5.50564066524359	-5.50564066524359	-1	19.8570320875635
1001	M9729	WIKMAN_ASBESTOS_LUNG_CANCER_DN	ASBESTOS LUNG CANCER DN	0.00696625898750462	0.0261252110280643	2275	1318.54545454545	1431	0.00063531052745025	175	2.40358900876638	2.40358900876638	1	2.52661239370512
551	M13950	KEGG_ASTHMA	ASTHMA	0.000741906821838534	0.00505466099670029	3745	2523.90909090909	2906	0.0000674688303217252	133	2.36779529495807	2.36779529495807	1	3.61067340877294
1719	M10100	CHOI_ATL_ACUTE_STAGE	ATL ACUTE STAGE	0.0220726282113018	0.0482028192584217	690	990.545454545455	566	0.00222949833633036	53	1.99101288783479	-2.24434388745147	-1	1.74120473894567
520	M13103	KEGG_AUTOIMMUNE_THYROID_DISEASE	AUTOIMMUNE THYROID DISEASE	0.000552663436570041	0.00398980488631526	815	1585.72727272727	1459	0.0000502547563963637	389	3.52437077270385	3.52437077270385	1	5.61480302570299
779	M2539	KUMAR_AUTOPHAGY_NETWORK	AUTOPHAGY NETWORK	0.00262821905738587	0.0126653842637055	2955	2085.63636363636	2046	0.000239214918870433	25	2.62763028290793	-2.62763028290793	-1	3.31079940400686
1248	M12653	HUTTMANN_B_CLL_POOR_SURVIVAL_DN	B CLL POOR SURVIVAL DN	0.0138015378025327	0.0329376814435522	2690	1614.27272727273	1554	0.00126262626262626	97	3.15495216257328	2.77890634429342	1	3.10559519957109
614	M19993	HUTTMANN_B_CLL_POOR_SURVIVAL_UP	B CLL POOR SURVIVAL UP	0.00109945016496701	0.00597298975294666	1120	605.636363636364	434	0.0001	20	3.1257435511435	-2.90097395651249	-1	4.61598731740694
1389	M11120	HASLINGER_B_CLL_WITH_MUTATED_VH_GENES	B CLL WITH MUTATED VH GENES	0.0109451646704615	0.0329376814435522	655	624.545454545455	554	0.001	45	3.40955112352799	3.40955112352799	1	3.35621116693578
334	M1048	REACTOME_BINDING_AND_ENTRY_OF_HIV_VIRION	BINDING AND ENTRY OF HIV VIRION	0.0000111733719459391	0.000125583348158848	5	935.545454545455	392	1.11734281262449E-06	1	2.08623548476067	-2.08623548476067	-1	5.40456539642645
1381	M19695	FLECHNER_BIOPSY_KIDNEY_TRANSPLANT_REJECTED_VS_OK_UP	BIOPSY KIDNEY TRANSPLANT REJECTED VS OK UP	0.0138015378025327	0.0329376814435522	1880	1326	1562	0.00126262626262626	190	2.84207340009449	-2.34755267279879	-1	2.79761117075788
1299	M11238	LINDGREN_BLADDER_CANCER_CLUSTER_3_DN	BLADDER CANCER CLUSTER 3 DN	0.0138015378025327	0.0329376814435522	1345	1007.36363636364	1005	0.00126262626262626	409	2.79402412679564	-2.71899350056127	-1	2.75031358924455
1383	M3456	FERNANDEZ_BOUND_BY_MYC	BOUND BY MYC	0.0138015378025327	0.0329376814435522	1370	1051	946	0.00126262626262626	113	2.13644645816324	-2.11042887648569	-1	2.10302318820067
439	M5505	HUPER_BREAST_BASAL_VS_LUMINAL_DN	BREAST BASAL VS LUMINAL DN	0.000143800865146187	0.00122691560887775	1940	2204.45454545455	2084	0.0000130736604918564	338	2.15569544792027	-2.15569544792027	-1	4.16745752621368
108	M13422	HUPER_BREAST_BASAL_VS_LUMINAL_UP	BREAST BASAL VS LUMINAL UP	3.7635765927616E-11	1.3081913452988E-09	1115	1615.63636363636	1223	3.42143326620545E-12	101	2.6088698608369	-2.6088698608369	-1	15.3901232884286
1370	M15936	NIKOLSKY_BREAST_CANCER_17Q21_Q25_AMPLICON	BREAST CANCER 17Q21 Q25 AMPLICON	0.0138015378025327	0.0329376814435522	1740	1500	1736	0.00126262626262626	243	2.49670985824365	-2.36608419390914	-1	2.45765056051468
1262	M19076	GINESTIER_BREAST_CANCER_20Q13_AMPLIFICATION_UP	BREAST CANCER 20Q13 AMPLIFICATION UP	0.0138015378025327	0.0329376814435522	2570	1816.09090909091	1838	0.00126262626262626	246	3.04276140377413	-3.04276140377413	-1	2.99515957390948
1467	M4960	SMID_BREAST_CANCER_BASAL_DN	BREAST CANCER BASAL DN	0.0125547635140403	0.0329376814435522	1760	1916.81818181818	2120	0.00126262626262626	236	2.94897458394912	3.07777294202708	1	2.90283997257111
1318	M5652	FARMER_BREAST_CANCER_BASAL_VS_LULMINAL	BREAST CANCER BASAL VS LULMINAL	0.0117560089893757	0.0329376814435522	2780	1580.09090909091	1029	0.00107448208104987	65	2.57889858247892	-2.06081791124316	-1	2.53855350903204
449	M17427	DOANE_BREAST_CANCER_CLASSES_UP	BREAST CANCER CLASSES UP	0.000164579805913919	0.00137601913452306	2420	1311.18181818182	1402	0.0000149629199322445	345	2.79063412852316	-3.5613001301397	-1	5.30263449997692
121	M7012	SCHUETZ_BREAST_CANCER_DUCTAL_INVASIVE_DN	BREAST CANCER DUCTAL INVASIVE DN	1.84160407998717E-10	5.71353860848913E-09	1170	575	651	1.67418552740122E-11	114	3.38118971005022	-3.38118971005022	-1	18.5086092233702
9	M17471	SCHUETZ_BREAST_CANCER_DUCTAL_INVASIVE_UP	BREAST CANCER DUCTAL INVASIVE UP	1.76888808066582E-33	7.37822872757721E-31	2055	1526.63636363636	1412	1.60808007333258E-34	9	2.43488250556501	-2.4691328394206	-1	48.7214958939934
190	M8570	DOANE_BREAST_CANCER_ESR1_DN	BREAST CANCER ESR1 DN	6.87824745554131E-08	1.35899689200537E-06	1120	1322.81818181818	821	6.25295242780734E-09	137	5.11379736300472	5.11379736300472	1	19.9231214865765
105	M19439	DOANE_BREAST_CANCER_ESR1_UP	BREAST CANCER ESR1 UP	3.11142320094822E-11	1.11240787584377E-09	825	542.727272727273	622	2.82856654635657E-12	4	4.23827997525651	-3.4366377793496	-1	25.2004257385417
1485	M393	VANTVEER_BREAST_CANCER_ESR1_UP	BREAST CANCER ESR1 UP	0.0138015378025327	0.0329376814435522	2695	1560.27272727273	1360	0.00126262626262626	545	2.19591046630462	-2.19591046630462	-1	2.1615569303175
125	M7517	SMID_BREAST_CANCER_LUMINAL_A_UP	BREAST CANCER LUMINAL A UP	2.75656271368484E-10	8.2785091417383E-09	1485	1679.54545454545	1485	2.50596610366385E-11	115	3.7861053914578	-4.13079416890367	-1	20.3202042600449
205	M12892	SMID_BREAST_CANCER_LUMINAL_B_UP	BREAST CANCER LUMINAL B UP	1.17544015216527E-07	2.15248894206264E-06	1475	1680.45454545455	1472	1.06858201360726E-08	176	3.4538846990295	-3.4366377793496	-1	12.998089506549
141	M14507	CHARAFE_BREAST_CANCER_LUMINAL_VS_BASAL_DN	BREAST CANCER LUMINAL VS BASAL DN	1.24127730233403E-09	3.30479077515032E-08	2850	2313.45454545455	2736	1.12843391184944E-10	129	1.99804903475507	-2.21124937553849	-1	9.92593402175872
11	M8513	SMID_BREAST_CANCER_NORMAL_LIKE_UP	BREAST CANCER NORMAL LIKE UP	1.76611549543467E-32	6.02727051805614E-30	945	1395.54545454545	1308	1.60555954130426E-33	11	2.83074585626771	3.0195214362835	1	54.9279327206621
1522	M14693	VANTVEER_BREAST_CANCER_POOR_PROGNOSIS	BREAST CANCER POOR PROGNOSIS	0.0138015378025327	0.0329376814435522	920	1265.81818181818	1001	0.00126262626262626	125	5.84156436707034	5.84156436707034	1	5.75017754208741
54	M2700	SMID_BREAST_CANCER_RELAPSE_IN_BONE_DN	BREAST CANCER RELAPSE IN BONE DN	2.54894003473868E-18	1.77198535007575E-16	1755	1398	1696	2.3172182133988E-19	54	3.29437633200152	-2.56660791960024	-1	34.4595959284739
143	M3238	SMID_BREAST_CANCER_RELAPSE_IN_BONE_UP	BREAST CANCER RELAPSE IN BONE UP	1.53252234392437E-09	4.02313907628817E-08	2030	1940.36363636364	2028	1.39320213181084E-10	131	2.61574651962606	-4.13079416890367	-1	12.8461599707359
210	M2118	SMID_BREAST_CANCER_RELAPSE_IN_PLEURA_DN	BREAST CANCER RELAPSE IN PLEURA DN	1.4772794740973E-07	2.64081292655299E-06	2440	1703.54545454545	2062	1.34298143026841E-08	118	3.60561482396108	-3.60561482396108	-1	13.3564860765568
418	M12461	FINAK_BREAST_CANCER_SDPP_SIGNATURE	BREAST CANCER SDPP SIGNATURE	0.0000948649218529899	0.000852557061311789	90	258.818181818182	106	8.62445570137569E-06	23	2.98500735901087	-2.52859810400981	-1	6.08408626710463
1260	M5827	GINESTIER_BREAST_CANCER_ZNF217_AMPLIFIED_UP	BREAST CANCER ZNF217 AMPLIFIED UP	0.0138015378025327	0.0329376814435522	2060	1788.27272727273	1831	0.00126262626262626	102	2.25700392782317	2.25700392782317	1	2.22169463433921
1454	M2862	FINETTI_BREAST_CANCERS_KINOME_BLUE	BREAST CANCERS KINOME BLUE	0.0138015378025327	0.0329376814435522	1340	1349.27272727273	1339	0.00126262626262626	48	5.84156436707034	5.84156436707034	1	5.75017754208741
501	M11654	LIEN_BREAST_CARCINOMA_METAPLASTIC	BREAST CARCINOMA METAPLASTIC	0.000405062794287397	0.00303514117715547	3455	2807.45454545455	3332	0.000036830672132456	378	3.02027347947705	-3.02027347947705	-1	5.04992665855553
185	M3672	TURASHVILI_BREAST_LOBULAR_CARCINOMA_VS_DUCTAL_NORMAL_DN	BREAST LOBULAR CARCINOMA VS DUCTAL NORMAL DN	4.98046906633165E-08	1.01063139864914E-06	3745	2459.90909090909	3056	4.52769925371088E-09	161	2.95979969343193	-3.04325338242429	-1	11.7840602456902
723	M10165	TURASHVILI_BREAST_LOBULAR_CARCINOMA_VS_DUCTAL_NORMAL_UP	BREAST LOBULAR CARCINOMA VS DUCTAL NORMAL UP	0.00161847187822904	0.00838033576671975	3675	2744.18181818182	3304	0.000147242160511278	386	2.01006613637919	-2.01006613637919	-1	2.77208210312693
967	M13547	TURASHVILI_BREAST_LOBULAR_CARCINOMA_VS_LOBULAR_NORMAL_DN	BREAST LOBULAR CARCINOMA VS LOBULAR NORMAL DN	0.00620849050978645	0.024102040717413	2130	2228.72727272727	2290	0.000566007332814814	448	2.01006613637919	-2.01006613637919	-1	2.15967458002873
134	M5549	TURASHVILI_BREAST_LOBULAR_CARCINOMA_VS_LOBULAR_NORMAL_UP	BREAST LOBULAR CARCINOMA VS LOBULAR NORMAL UP	8.26347172387012E-10	2.31500543667227E-08	1600	1231.36363636364	1198	7.51224702452178E-11	123	2.37903808673535	-2.13038412788325	-1	12.0628482721753
1281	M3134	HUMMEL_BURKITTS_LYMPHOMA_UP	BURKITTS LYMPHOMA UP	0.0128137412082502	0.0329376814435522	700	770.818181818182	673	0.00117172620161374	242	5.36933077944832	-5.36933077944832	-1	5.28533166471147
275	M2597	GHANDHI_BYSTANDER_IRRADIATION_UP	BYSTANDER IRRADIATION UP	2.13911932942127E-06	0.0000292009235005362	3375	2296.81818181818	2623	1.94465582667956E-07	230	2.91479526595596	-2.91479526595596	-1	8.7773074191422
104	M2890	KEGG_CALCIUM_SIGNALING_PATHWAY	CALCIUM SIGNALING PATHWAY	3.03609506841338E-11	1.09591354680998E-09	2640	1509.54545454545	1531	2.76008642586843E-12	98	2.96658537596391	-2.90443461502555	-1	17.6518266990161
169	M2572	ANASTASSIOU_CANCER_MESENCHYMAL_TRANSITION_SIGNATURE	CANCER MESENCHYMAL TRANSITION SIGNATURE	1.06669953302793E-08	2.3694615662644E-07	2955	2070	2185	9.69726852909057E-10	149	2.23124744600376	-2.23124744600376	-1	9.8168132414094
348	M9246	ENGELMANN_CANCER_PROGENITORS_DN	CANCER PROGENITORS DN	0.000018978043497331	0.000204722917497071	3710	1804.72727272727	1849	1.72529156465343E-06	72	3.89087109465905	-3.89087109465905	-1	9.5312496499804
668	M18086	DAIRKEE_CANCER_PRONE_RESPONSE_BPA_E2	CANCER PRONE RESPONSE BPA E2	0.00109945016496701	0.00597298975294666	295	856.909090909091	369	0.0001	51	2.28934743635302	-2.28934743635302	-1	3.38082709110295
1615	M6041	DAIRKEE_CANCER_PRONE_RESPONSE_E2	CANCER PRONE RESPONSE E2	0.0161196667547547	0.0374694916392255	2340	1667.81818181818	1641	0.00147627304266631	401	2.90443461502555	-2.90443461502555	-1	2.75101625223132
1033	M17673	KEGG_CARDIAC_MUSCLE_CONTRACTION	CARDIAC MUSCLE CONTRACTION	0.0076111022535398	0.0276095934696603	490	556.454545454545	461	0.000694323800498588	65	2.09075582288709	-2.16295122160523	-1	2.16444527461625
798	M2349	BIOCARTA_CCR5_PATHWAY	CCR5 PATHWAY	0.0028996722830044	0.0136237418653298	1160	1014.81818181818	1139	0.000263954655775347	34	2.08623548476067	-2.08623548476067	-1	2.58475797236482
1465	M15657	SAGIV_CD24_TARGETS_DN	CD24 TARGETS DN	0.0138015378025327	0.0329376814435522	1995	1110.72727272727	919	0.00126262626262626	87	1.90930199376814	-3.02027347947705	-1	1.87943221413523
75	M11790	ONDER_CDH1_TARGETS_3_DN	CDH1 TARGETS 3 DN	8.90320861860579E-15	4.45635268723282E-13	3565	2719.81818181818	3235	8.09382601691439E-16	75	4.2977293756159	4.2977293756159	1	35.2497353036889
222	M19233	EPPERT_CE_HSC_LSC	CE HSC LSC	2.51201766041009E-07	4.24779923296372E-06	1975	2018.81818181818	1974	2.28365267930808E-08	189	5.68738260989351	5.68738260989351	1	20.28846286683
743	M19872	TAVOR_CEBPA_TARGETS_DN	CEBPA TARGETS DN	0.00187412969235943	0.00945629417354474	3110	2413	2743	0.000170520738841065	457	4.2977293756159	4.2977293756159	1	5.77727945848738
504	M9709	TAVOR_CEBPA_TARGETS_UP	CEBPA TARGETS UP	0.000418454380957477	0.0031168209248301	3140	1799.81818181818	1605	0.0000380485449924752	306	2.08623548476067	-2.08623548476067	-1	3.47222811314945
74	M16476	KEGG_CELL_ADHESION_MOLECULES_CAMS	CELL ADHESION MOLECULES CAMS	6.29263620682602E-15	3.19223734059795E-13	2740	2101.72727272727	2163	5.72057836984184E-16	74	1.76567020248178	-2.02811415592391	-1	14.651808916172
1041	M543	REACTOME_CELL_CYCLE	CELL CYCLE	0.00770537563730672	0.0277867244403933	225	1608.63636363636	1471	0.000702954214340343	223	2.95729430822948	-2.95729430822948	-1	3.05607106489832
14	M2001	WU_CELL_MIGRATION	CELL MIGRATION	2.20651633058146E-30	5.91661593214486E-28	3275	2357.63636363636	3122	2.00592393689225E-31	14	3.29611488219119	-4.03368056419844	-1	59.5978877411887
96	M625	REACTOME_CHEMOKINE_RECEPTORS_BIND_CHEMOKINES	CHEMOKINE RECEPTORS BIND CHEMOKINES	6.79908157475551E-12	2.65872419079502E-10	3065	1880.81818181818	1677	6.18098324979684E-13	92	1.78448921227411	-2.08623548476067	-1	11.3470109719374
613	M14050	KORKOLA_CHORIOCARCINOMA_UP	CHORIOCARCINOMA UP	0.000999550119979004	0.00597298975294666	785	720.636363636364	240	0.0001	7	3.49726667776076	-3.49726667776076	-1	5.16463954215416
1210	M868	REACTOME_CHROMOSOME_MAINTENANCE	CHROMOSOME MAINTENANCE	0.0138015378025327	0.0329376814435522	920	2218.72727272727	2696	0.00126262626262626	117	5.36933077944832	-5.36933077944832	-1	5.28533166471147
680	M19492	GUTIERREZ_CHRONIC_LYMPHOCYTIC_LEUKEMIA_DN	CHRONIC LYMPHOCYTIC LEUKEMIA DN	0.00109945016496701	0.00597298975294666	3440	1810.18181818182	1052	0.0001	17	1.77870493635144	2.28908770281768	1	2.62672829185114
292	M3340	PEPPER_CHRONIC_LYMPHOCYTIC_LEUKEMIA_UP	CHRONIC LYMPHOCYTIC LEUKEMIA UP	3.81253298815843E-06	0.0000490145508135163	1150	1391.90909090909	1150	3.46594508652545E-07	1	3.74619652898087	-3.74619652898087	-1	10.7213388211886
304	M17778	DIAZ_CHRONIC_MEYLOGENOUS_LEUKEMIA_DN	CHRONIC MEYLOGENOUS LEUKEMIA DN	5.11812202715027E-06	0.0000632020726642175	2360	1409.18181818182	962	4.65284903098719E-07	201	3.46059654968386	-3.98910032014261	-1	9.65025030100913
93	M986	SMIRNOV_CIRCULATING_ENDOTHELIOCYTES_IN_CANCER_UP	CIRCULATING ENDOTHELIOCYTES IN CANCER UP	1.83958152787494E-12	7.411476806841E-11	2570	1853	1928	1.67234684352407E-13	79	2.40188105223413	-2.40188105223413	-1	16.1576789720708
751	M5014	TSUNODA_CISPLATIN_RESISTANCE_DN	CISPLATIN RESISTANCE DN	0.00200611849774504	0.0100279212257455	2215	2055.90909090909	2214	0.000182540923625996	460	2.12853450876081	-2.12853450876081	-1	2.8252805309989
189	M4717	LI_CISPLATIN_RESISTANCE_UP	CISPLATIN RESISTANCE UP	6.01558420707855E-08	1.19484143456999E-06	3520	1688	640	5.46871306506005E-09	72	3.74101435728306	3.74101435728306	1	14.7137138615118
1566	M2612	ZWANG_CLASS_2_TRANSIENTLY_INDUCED_BY_EGF	CLASS 2 TRANSIENTLY INDUCED BY EGF	0.0125632875512875	0.0329376814435522	910	1396.45454545455	1077	0.00114869183152287	574	2.5406880579926	2.5406880579926	1	2.50094075711137
10	M18334	REACTOME_CLASS_A1_RHODOPSIN_LIKE_RECEPTORS	CLASS A1 RHODOPSIN LIKE RECEPTORS	1.69316317217927E-32	6.02727051805614E-30	1210	1474.90909090909	1210	1.53923924743569E-33	10	2.33679834618672	2.46207977689974	1	45.3433507310505
225	M4235	GRAHAM_CML_DIVIDING_VS_NORMAL_QUIESCENT_DN	CML DIVIDING VS NORMAL QUIESCENT DN	2.7179142042476E-07	4.53468885455356E-06	610	1035.27272727273	1196	2.47083140002092E-08	44	5.68738260989351	5.68738260989351	1	20.1812634246171
560	M3155	GRAHAM_CML_DIVIDING_VS_NORMAL_QUIESCENT_UP	CML DIVIDING VS NORMAL QUIESCENT UP	0.000807189198743043	0.00541105045014532	130	1371	1310	0.0000734077738229382	128	2.11589454197232	-2.11589454197232	-1	3.18497119233881
490	M13254	GRAHAM_CML_QUIESCENT_VS_NORMAL_DIVIDING_DN	CML QUIESCENT VS NORMAL DIVIDING DN	0.000330258771973681	0.00252805374215638	3490	1664.54545454545	1792	0.000030028032732517	370	4.88352319712485	-4.88352319712485	-1	8.42276885290833
320	M4065	ZHU_CMV_24_HR_DN	CMV 24 HR DN	7.44995079896901E-06	0.0000873972353104052	3590	1635.09090909091	895	6.77270547924044E-07	15	2.44754685059082	-2.3073826707365	-1	6.59645720375086
293	M14555	ZHU_CMV_ALL_DN	CMV ALL DN	4.06919973951118E-06	0.0000521357536591295	2710	1577.18181818182	1019	3.6992793327909E-07	44	2.44754685059082	-2.3073826707365	-1	6.96112242812171
1085	M8976	WATANABE_COLON_CANCER_MSI_VS_MSS_DN	COLON CANCER MSI VS MSS DN	0.00935299244576264	0.0323604918353852	2460	1879.72727272727	2166	0.000853908515685003	555	3.49726667776076	-3.49726667776076	-1	3.4603858972913
81	M929	SABATES_COLORECTAL_ADENOMA_UP	COLORECTAL ADENOMA UP	8.37831599325998E-14	3.88298743687629E-12	1675	2013.09090909091	1674	7.61665090296388E-15	81	2.12853450876081	-2.12853450876081	-1	16.1291705367377
253	M16894	KEGG_COMPLEMENT_AND_COAGULATION_CASCADES	COMPLEMENT AND COAGULATION CASCADES	8.19562691485632E-07	0.0000121606258649686	1085	1447.72727272727	1080	7.45057269814772E-08	216	3.12831323012129	3.12831323012129	1	10.2106077654622
15	M5884	NABA_CORE_MATRISOME	CORE MATRISOME	2.5447682142122E-30	6.36870658410172E-28	1290	1745.27272727273	1288	2.31342564928382E-31	15	2.95923263762667	3.47190056244116	1	53.4437936358268
6	M9809	KEGG_CYTOKINE_CYTOKINE_RECEPTOR_INTERACTION	CYTOKINE CYTOKINE RECEPTOR INTERACTION	2.21939230060541E-37	1.38859978274545E-34	10	1589.09090909091	1777	2.01762936418675E-38	6	2.32943101403418	-2.7291693452511	-1	52.3742368054898
152	M9177	BIOCARTA_DC_PATHWAY	DC PATHWAY	2.65177676114315E-09	6.54919076403381E-08	3665	2262	2764	2.41070614939952E-10	137	3.52437077270385	3.52437077270385	1	16.8132055176953
332	M587	REACTOME_DEGRADATION_OF_THE_EXTRACELLULAR_MATRIX	DEGRADATION OF THE EXTRACELLULAR MATRIX	0.0000105077206123246	0.000118813202345382	1360	1253.09090909091	1098	9.5525189091095E-07	270	4.40991757978399	4.40991757978399	1	11.4947373163327
1425	M16643	VERRECCHIA_DELAYED_RESPONSE_TO_TGFB1	DELAYED RESPONSE TO TGFB1	0.0138015378025327	0.0329376814435522	2705	2140.90909090909	2570	0.00126262626262626	473	4.40991757978399	4.40991757978399	1	4.34092770393056
399	M17033	LINDSTEDT_DENDRITIC_CELL_MATURATION_A	DENDRITIC CELL MATURATION A	0.0000680614489528151	0.000640357592403178	3310	1849.45454545455	1383	6.18759587841623E-06	120	1.82349933008271	-2.30001728166549	-1	3.86720312210343
421	M3848	LINDSTEDT_DENDRITIC_CELL_MATURATION_D	DENDRITIC CELL MATURATION D	0.000102863225735536	0.00091721745703373	3630	2019.90909090909	2313	0.0000093516395931423	329	2.18578849021188	2.18578849021188	1	4.40902243417644
51	M10454	MCLACHLAN_DENTAL_CARIES_UP	DENTAL CARIES UP	7.80144581325113E-19	5.74247599665583E-17	1790	1270.36363636364	1102	7.09222346659195E-20	51	2.08105527905922	-2.56486431867286	-1	22.4443836182952
1187	M18799	REACTOME_DIABETES_PATHWAYS	DIABETES PATHWAYS	0.0138015378025327	0.0329376814435522	3220	2179.09090909091	2152	0.00126262626262626	391	2.53854733033225	-2.53854733033225	-1	2.49883351939346
1236	M6984	GAZDA_DIAMOND_BLACKFAN_ANEMIA_PROGENITOR_UP	DIAMOND BLACKFAN ANEMIA PROGENITOR UP	0.0138015378025327	0.0329376814435522	3355	2210.54545454545	2234	0.00126262626262626	214	2.66153821445512	-2.66153821445512	-1	2.61990031120561
1445	M12971	KYNG_DNA_DAMAGE_BY_GAMMA_RADIATION	DNA DAMAGE BY GAMMA RADIATION	0.0138015378025327	0.0329376814435522	1935	1535.72727272727	1391	0.00126262626262626	215	5.54240889796821	-5.54240889796821	-1	5.4557021168919
776	M6998	FURUKAWA_DUSP6_TARGETS_PCI35_UP	DUSP6 TARGETS PCI35 UP	0.0025901477302568	0.0125437538276317	1195	1140.27272727273	1142	0.000235745659122429	468	3.98348161611812	3.98348161611812	1	5.03025072633945
850	M16061	STANELLE_E2F1_TARGETS	E2F1 TARGETS	0.00383032519558679	0.0169165185696857	2770	1583.54545454545	1491	0.000348819119112868	24	2.61436492707475	-2.35739077555148	-1	3.07586744418265
733	M4280	REACTOME_EARLY_PHASE_OF_HIV_LIFE_CYCLE	EARLY PHASE OF HIV LIFE CYCLE	0.00173620425250001	0.0088918291458186	80	791.181818181818	391	0.000157961450223346	26	2.08623548476067	-2.08623548476067	-1	2.84148117408004
44	M3008	NABA_ECM_GLYCOPROTEINS	ECM GLYCOPROTEINS	1.54857332147995E-19	1.32121460200812E-17	1400	1743.27272727273	1396	1.40779392861813E-20	44	2.40358900876638	2.40358900876638	1	26.9414869398193
63	M3468	NABA_ECM_REGULATORS	ECM REGULATORS	3.05172478178441E-16	1.8184404493363E-14	1155	1404.54545454545	1153	2.77429525616764E-17	63	3.70631558537164	3.92580473027859	1	33.8183640055248
1570	M2621	ZWANG_EGF_PERSISTENTLY_DN	EGF PERSISTENTLY DN	0.0138015378025327	0.0329376814435522	1700	1766.18181818182	1698	0.00126262626262626	82	2.55419329182688	2.55419329182688	1	2.51423471255082
738	M15380	KORKOLA_EMBRYONIC_CARCINOMA_VS_SEMINOMA_DN	EMBRYONIC CARCINOMA VS SEMINOMA DN	0.00178532492251272	0.00908144953809316	2175	1494.72727272727	1601	0.000162434125642732	452	4.44225599423917	4.44225599423917	1	6.02337986009258
555	M7346	KORKOLA_EMBRYONIC_CARCINOMA_VS_SEMINOMA_UP	EMBRYONIC CARCINOMA VS SEMINOMA UP	0.000761402231962303	0.00515009725907475	1450	1626	1704	0.0000692423522615285	407	2.5406880579926	2.5406880579926	1	3.86061348288733
1440	M3062	CREIGHTON_ENDOCRINE_THERAPY_RESISTANCE_2	ENDOCRINE THERAPY RESISTANCE 2	0.0138015378025327	0.0329376814435522	1010	1645.27272727273	1438	0.00126262626262626	340	5.20609125954369	5.20609125954369	1	5.12464589427612
1441	M13661	CREIGHTON_ENDOCRINE_THERAPY_RESISTANCE_5	ENDOCRINE THERAPY RESISTANCE 5	0.0138015378025327	0.0329376814435522	1925	1469.81818181818	1348	0.00126262626262626	192	2.76284769663684	-3.14344140696168	-1	2.71962488896892
1161	M257	PID_EPHRINB_REV_PATHWAY	EPHRINB REV PATHWAY	0.0138015378025327	0.0329376814435522	1595	1085.72727272727	789	0.00126262626262626	153	2.63366183864169	-2.63366183864169	-1	2.5924600386102
284	M7439	DACOSTA_ERCC3_ALLELE_XPCS_VS_TTD_DN	ERCC3 ALLELE XPCS VS TTD DN	0.0000028083820284119	0.0000371220638544306	785	1568.45454545455	1457	2.55307783038425E-07	237	2.08623548476067	-2.08623548476067	-1	6.13786109006267
705	M6239	NEWMAN_ERCC6_TARGETS_DN	ERCC6 TARGETS DN	0.00132410647608937	0.00704312160226959	3065	2184.54545454545	2381	0.000120445825789218	205	3.10033561784555	-2.52859810400981	-1	4.43110754142566
1125	M4910	ST_ERK1_ERK2_MAPK_PATHWAY	ERK1 ERK2 MAPK PATHWAY	0.0138015378025327	0.0329376814435522	3030	2331.27272727273	2624	0.00126262626262626	37	2.91479526595596	-2.91479526595596	-1	2.869195362198
1361	M10371	BENPORATH_ES_WITH_H3K27ME3	ES WITH H3K27ME3	0.0125547635140403	0.0329376814435522	1135	1956.72727272727	1292	0.00126262626262626	733	3.18835430961446	3.05648307929327	1	3.13847479719942
1294	M10961	GOZGIT_ESR1_TARGETS_DN	ESR1 TARGETS DN	0.0125547635140403	0.0329376814435522	1175	1756.27272727273	2041	0.00126262626262626	292	2.72644556565151	-2.99869483127047	-1	2.68379223970432
251	M2232	BHAT_ESR1_TARGETS_NOT_VIA_AKT1_DN	ESR1 TARGETS NOT VIA AKT1 DN	7.54043565079148E-07	0.0000112966507481146	2780	1493.09090909091	575	6.8549438502318E-08	200	2.97948584016685	-2.48467785369659	-1	9.78817209998855
215	M13944	GOZGIT_ESR1_TARGETS_UP	ESR1 TARGETS UP	1.87533672831658E-07	3.25926577689836E-06	2130	1275.18181818182	991	1.70485171652286E-08	184	3.08601618000802	-2.46637348037705	-1	11.2444346621064
430	M2235	BHAT_ESR1_TARGETS_VIA_AKT1_DN	ESR1 TARGETS VIA AKT1 DN	0.000126540997285333	0.00110473233443986	3025	1458.27272727273	884	0.0000115043887579041	142	2.97948584016685	-2.48467785369659	-1	5.85017461944412
559	M2154	DUTERTRE_ESTRADIOL_RESPONSE_6HR_DN	ESTRADIOL RESPONSE 6HR DN	0.000795332233109143	0.00534110412002097	2230	1772.90909090909	2055	0.0000723290820882093	410	3.49197156545914	3.49197156545914	1	5.2694280572926
1345	M11984	FERREIRA_EWINGS_SARCOMA_UNSTABLE_VS_STABLE_DN	EWINGS SARCOMA UNSTABLE VS STABLE DN	0.0138015378025327	0.0329376814435522	2500	1702.81818181818	1730	0.00126262626262626	370	1.70411510569527	2.28823552647797	1	1.67745530797621
70	M610	REACTOME_EXTRACELLULAR_MATRIX_ORGANIZATION	EXTRACELLULAR MATRIX ORGANIZATION	2.16645585439182E-15	1.16183932534098E-13	1545	1443.54545454545	1197	1.96950532217438E-16	70	3.62800882796588	4.47506484794996	1	31.1633270825892
1539	M2140	LU_EZH2_TARGETS_DN	EZH2 TARGETS DN	0.0138015378025327	0.0329376814435522	3100	1692.18181818182	1483	0.00126262626262626	364	2.45090067966259	-2.06846025548593	-1	2.41255802925995
854	M15593	MOROSETTI_FACIOSCAPULOHUMERAL_MUSCULAR_DISTROPHY_DN	FACIOSCAPULOHUMERAL MUSCULAR DISTROPHY DN	0.00392622728566175	0.0172386634273382	2970	1897.36363636364	2025	0.000357568343579637	348	4.18304494081279	4.18304494081279	1	4.89870223341469
1432	M15188	KAAB_FAILED_HEART_VENTRICLE_DN	FAILED HEART VENTRICLE DN	0.0138015378025327	0.0329376814435522	3010	1623.27272727273	1512	0.00126262626262626	101	4.2977293756159	4.2977293756159	1	4.23049459293488
1413	M10540	KANG_FLUOROURACIL_RESISTANCE_UP	FLUOROURACIL RESISTANCE UP	0.0138015378025327	0.0329376814435522	1950	1648.36363636364	1785	0.00126262626262626	203	3.24292877363521	3.24292877363521	1	3.19219548813502
367	M16701	HUANG_FOXA2_TARGETS_DN	FOXA2 TARGETS DN	0.0000314122153646022	0.000321311870514214	1850	1714.09090909091	1846	2.85569671690594E-06	40	2.20289827559318	-2.20289827559318	-1	5.10994312041336
1202	M846	REACTOME_FRS2_MEDIATED_CASCADE	FRS2 MEDIATED CASCADE	0.0138015378025327	0.0329376814435522	1780	1301.63636363636	1353	0.00126262626262626	266	3.10455986818711	3.10455986818711	1	3.05599125162897
56	M600	REACTOME_G_ALPHA_I_SIGNALLING_EVENTS	G ALPHA I SIGNALLING EVENTS	1.21113070156461E-17	8.11890116727416E-16	1105	1834.45454545455	1106	1.10102791051328E-18	56	2.7638260493863	-2.08623548476067	-1	27.6967217589782
871	M14775	ST_G_ALPHA_S_PATHWAY	G ALPHA S PATHWAY	0.00433329061774863	0.0186496190212407	85	746	331	0.000394713583056851	50	2.91479526595596	-2.91479526595596	-1	3.34734024493496
1592	M10775	REACTOME_G_ALPHA_Z_SIGNALLING_EVENTS	G ALPHA Z SIGNALLING EVENTS	0.0148384651119708	0.0349896972552376	350	684.545454545455	463	0.00135813657349664	94	3.44141661401193	3.44141661401193	1	3.32759440981856
1256	M2108	VECCHI_GASTRIC_CANCER_ADVANCED_VS_EARLY_DN	GASTRIC CANCER ADVANCED VS EARLY DN	0.0120633064522938	0.0329376814435522	2830	1620.36363636364	1685	0.00110272415635419	125	3.02675344743463	-2.18393390005535	-1	2.97940204902207
26	M17079	VECCHI_GASTRIC_CANCER_ADVANCED_VS_EARLY_UP	GASTRIC CANCER ADVANCED VS EARLY UP	7.2897019295159E-23	1.05252080936164E-20	2300	1045.54545454545	917	6.62700175410537E-24	26	2.78206700699954	-2.3535047298062	-1	36.908681801814
5	M15472	VECCHI_GASTRIC_CANCER_EARLY_DN	GASTRIC CANCER EARLY DN	3.32938338784309E-39	2.49970104759259E-36	295	955.363636363636	675	3.02671217076647E-40	5	2.59371536508403	2.59371536508403	1	61.3213958744969
558	M2091	NOUSHMEHR_GBM_SILENCED_BY_METHYLATION	GBM SILENCED BY METHYLATION	0.000795291673789795	0.00534110412002097	2945	2640.90909090909	2945	0.0000723253922094406	409	2.52859810400981	-2.52859810400981	-1	3.81568556696043
684	M2089	NOUSHMEHR_GBM_SOMATIC_MUTATED	GBM SOMATIC MUTATED	0.000999550119979004	0.00597298975294666	2650	1672.72727272727	1900	0.0001	16	4.10115436568328	-4.10115436568328	-1	6.05643953989019
176	M6744	COLDREN_GEFITINIB_RESISTANCE_DN	GEFITINIB RESISTANCE DN	2.12710720610014E-08	4.53702298392041E-07	2410	2055.18181818182	2410	1.93373384242403E-09	152	3.22492754824758	-2.46637348037705	-1	13.5845201595369
918	M14386	MCCOLLUM_GELDANAMYCIN_RESISTANCE_DN	GELDANAMYCIN RESISTANCE DN	0.00518806556223411	0.0212322762833564	1325	1638.18181818182	1635	0.000520021772145978	35	1.46394707119347	-2.1386135226637	-1	1.62643266235474
696	M2058	NIELSEN_GIST_VS_SYNOVIAL_SARCOMA_DN	GIST VS SYNOVIAL SARCOMA DN	0.00117917146002349	0.00636453988244918	685	1076.72727272727	661	0.000107254905026626	297	2.40358900876638	2.40358900876638	1	3.50552073761517
443	M2121	VERHAAK_GLIOBLASTOMA_CLASSICAL	GLIOBLASTOMA CLASSICAL	0.000146217039156644	0.00123904913091206	2910	1700.63636363636	1383	0.0000132933416345729	159	2.38718228361182	-2.38718228361182	-1	4.60819998758389
379	M2122	VERHAAK_GLIOBLASTOMA_MESENCHYMAL	GLIOBLASTOMA MESENCHYMAL	0.000042563439143394	0.000421591426238262	3405	2067.45454545455	2398	0.0000038694784219376	181	3.05158573382788	-3.05158573382788	-1	6.83954512097854
1536	M2116	VERHAAK_GLIOBLASTOMA_NEURAL	GLIOBLASTOMA NEURAL	0.0138015378025327	0.0329376814435522	1820	1718.18181818182	1316	0.00126262626262626	435	4.24128060869137	4.24128060869137	1	4.17492892103943
248	M9126	BEIER_GLIOMA_STEM_CELL_UP	GLIOMA STEM CELL UP	6.52527998375663E-07	9.87737945928321E-06	2425	2020.90909090909	2291	5.93207447198108E-08	211	4.54021211611594	4.54021211611594	1	15.091251639144
1198	M1877	REACTOME_GOLGI_ASSOCIATED_VESICLE_BIOGENESIS	GOLGI ASSOCIATED VESICLE BIOGENESIS	0.0138015378025327	0.0329376814435522	3465	1827.27272727273	1231	0.00126262626262626	164	3.73052786186551	3.73052786186551	1	3.67216648536433
4	M507	REACTOME_GPCR_LIGAND_BINDING	GPCR LIGAND BINDING	7.64985677716973E-45	7.17939058537379E-42	1005	1405.54545454545	1001	6.9544152519725E-46	4	2.33679834618672	2.46207977689974	1	63.8470417587896
515	M5467	BIOCARTA_GRANULOCYTES_PATHWAY	GRANULOCYTES PATHWAY	0.000525072638655184	0.00382742269031371	1860	1413.63636363636	1623	0.0000477452726642353	58	1.6196669865681	-2.02811415592391	-1	2.59975906604202
456	M7184	GUENTHER_GROWTH_SPHERICAL_VS_ADHERENT_UP	GROWTH SPHERICAL VS ADHERENT UP	0.000178422437895207	0.00146885489442677	1010	786.818181818182	809	0.0000162215372541659	137	3.39920068171732	3.39920068171732	1	6.39500005993616
235	M10728	BASSO_HAIRY_CELL_LEUKEMIA_DN	HAIRY CELL LEUKEMIA DN	3.72546205491537E-07	5.95122746985204E-06	1305	1577	1301	3.38678425980202E-08	201	2.82003055166933	2.82003055166933	1	9.78558412529883
1410	M13251	BROWNE_HCMV_INFECTION_14HR_DN	HCMV INFECTION 14HR DN	0.0138015378025327	0.0329376814435522	3600	2378.45454545455	2374	0.00126262626262626	709	2.59896441168436	-2.96136180416021	-1	2.5583054246661
548	M19130	BROWNE_HCMV_INFECTION_16HR_DN	HCMV INFECTION 16HR DN	0.000720587199209632	0.00493628530261488	2130	1116.09090909091	627	0.000065529393487635	3	2.58778832858784	-2.21516481157079	-1	3.96382903965497
1421	M6641	BROWNE_HCMV_INFECTION_18HR_DN	HCMV INFECTION 18HR DN	0.0138015378025327	0.0329376814435522	1870	1249.72727272727	1075	0.00126262626262626	459	3.28825387335341	-2.90443461502555	-1	3.23681151354684
741	M14098	BROWNE_HCMV_INFECTION_24HR_DN	HCMV INFECTION 24HR DN	0.00185199635305708	0.00938244846069675	3035	1585.63636363636	1385	0.000168505203096846	69	2.39806539270692	-2.21053739945689	-1	3.22905300008592
425	M12144	BROWNE_HCMV_INFECTION_48HR_DN	HCMV INFECTION 48HR DN	0.000108500759304103	0.000958380824535532	3200	1626.27272727273	1567	9.86419188829325E-06	203	2.38349508812867	2.81395824121923	1	4.77764512791278
1380	M1409	PEART_HDAC_PROLIFERATION_CLUSTER_UP	HDAC PROLIFERATION CLUSTER UP	0.0138015378025327	0.0329376814435522	1225	1121.09090909091	1225	0.00126262626262626	34	2.405936289266	2.70532291805445	1	2.36829707016589
1450	M7623	HELLER_HDAC_TARGETS_SILENCED_BY_METHYLATION_DN	HDAC TARGETS SILENCED BY METHYLATION DN	0.0138015378025327	0.0329376814435522	2675	1830.09090909091	1916	0.00126262626262626	311	2.00694183115208	-2.00694183115208	-1	1.97554455570783
23	M14127	HELLER_HDAC_TARGETS_SILENCED_BY_METHYLATION_UP	HDAC TARGETS SILENCED BY METHYLATION UP	7.73376299846569E-25	1.29475763157678E-22	1830	1144.09090909091	810	7.03069363496877E-26	22	2.2534584619715	-2.31704850821733	-1	32.7541136628923
119	M12004	SENESE_HDAC1_AND_HDAC2_TARGETS_DN	HDAC1 AND HDAC2 TARGETS DN	1.47618241197159E-10	4.65679728953056E-09	2355	1588.45454545455	1947	1.34198401097331E-11	112	2.32527415971723	-2.55330304557794	-1	12.8656822932795
1280	M16859	SENESE_HDAC3_TARGETS_DN	HDAC3 TARGETS DN	0.0125547635140403	0.0329376814435522	3270	2017.90909090909	2935	0.00126262626262626	202	2.28389087563012	-2.05374605674588	-1	2.24816095772424
24	M14228	RICKMAN_HEAD_AND_NECK_CANCER_A	HEAD AND NECK CANCER A	5.60520834385774E-24	8.76748005118414E-22	2375	1081.63636363636	537	5.09564394896158E-25	24	3.17309559899454	4.06942475852046	1	44.3706909568565
1258	M14132	SLEBOS_HEAD_AND_NECK_CANCER_WITH_HPV_UP	HEAD AND NECK CANCER WITH HPV UP	0.0138015378025327	0.0329376814435522	3460	2282.90909090909	2566	0.00126262626262626	209	3.22789228021139	3.22789228021139	1	3.17739422841638
21	M6905	JAATINEN_HEMATOPOIETIC_STEM_CELL_DN	HEMATOPOIETIC STEM CELL DN	5.53957668097107E-26	9.90265279065019E-24	1220	1371.09090909091	1199	5.03597880088277E-27	21	2.50622943480164	-2.6088698608369	-1	38.2862499816719
47	M15107	JAATINEN_HEMATOPOIETIC_STEM_CELL_UP	HEMATOPOIETIC STEM CELL UP	2.9357203391849E-19	2.34482854325534E-17	1715	1495.54545454545	1715	2.66883667198627E-20	47	3.00774620016268	-2.62032349463281	-1	33.2157825930323
201	M13449	CAIRO_HEPATOBLASTOMA_DN	HEPATOBLASTOMA DN	9.76821293179297E-08	1.82437170875377E-06	1130	1320.72727272727	1129	8.88019396864648E-09	173	1.69725216033229	-2.13676825603308	-1	6.46826727019601
752	M255	PID_HIF1_TFPATHWAY	HIF1 TFPATHWAY	0.0020398858385958	0.0101561424908337	1905	1428	1476	0.000185616338379262	5	2.48405661910697	-2.23266507147175	-1	3.28807567182983
1153	M180	PID_HIF1A_PATHWAY	HIF1A PATHWAY	0.0138015378025327	0.0329376814435522	755	943.363636363636	568	0.00126262626262626	6	3.74101435728306	3.74101435728306	1	3.6824889280934
1287	M2513	ELVIDGE_HIF1A_TARGETS_DN	HIF1A TARGETS DN	0.0138015378025327	0.0329376814435522	1115	842.272727272727	744	0.00126262626262626	207	2.52194084882378	2.73979353085534	1	2.48248683277635
656	M1803	GEORGANTAS_HSC_MARKERS	HSC MARKERS	0.000999025483561556	0.00597298975294666	1875	1592	1515	0.0000908617665586201	274	2.83721333362482	-4.88352319712485	-1	4.18989608806737
538	M19231	EPPERT_HSC_R	HSC R	0.000647296108521195	0.00451663492823154	1040	1409.90909090909	1215	0.0000588624216392361	117	3.18049847369964	3.18049847369964	1	4.95320420698547
1547	M2345	FARDIN_HYPOXIA_11	HYPOXIA 11	0.0138015378025327	0.0329376814435522	2110	1312.72727272727	1400	0.00126262626262626	32	2.33805717358744	2.73979353085534	1	2.30147986802237
1433	M7547	JIANG_HYPOXIA_CANCER	HYPOXIA CANCER	0.0121513029299784	0.0329376814435522	110	963.909090909091	438	0.0011108129154257	106	2.36606065291646	-4.16842484460923	-1	2.32904525570228
1553	M2469	KRIEG_HYPOXIA_NOT_VIA_KDM3A	HYPOXIA NOT VIA KDM3A	0.0125547635140403	0.0329376814435522	2725	2206.54545454545	2383	0.00126262626262626	497	1.86955850551252	-2.27159171185179	-1	1.84031048041613
103	M259	MANALO_HYPOXIA_UP	HYPOXIA UP	2.879730612999E-11	1.04956395351439E-09	1185	1255.45454545455	1182	2.61793692094244E-12	60	2.37039733183339	-2.02906447472979	-1	14.1339203461996
587	M54	PID_IL12_2PATHWAY	IL12 2PATHWAY	0.00101651268635319	0.00597298975294666	2730	1342.18181818182	921	0.0000924529701208408	249	2.09461186374728	-2.40054632572714	-1	3.09324847891703
800	M290	PID_IL12_STAT4_PATHWAY	IL12 STAT4 PATHWAY	0.00291691491958303	0.0136876232601434	3265	2456.63636363636	2721	0.000265526324080496	477	3.93850507449413	-3.93850507449413	-1	4.87432868429598
1150	M143	PID_IL2_PI3K_PATHWAY	IL2 PI3K PATHWAY	0.0138015378025327	0.0329376814435522	2460	1246.36363636364	755	0.00126262626262626	25	5.36933077944832	-5.36933077944832	-1	5.28533166471147
1113	M8066	BIOCARTA_IL22BP_PATHWAY	IL22BP PATHWAY	0.0138015378025327	0.0329376814435522	1515	1501.72727272727	1427	0.00126262626262626	90	3.93850507449413	-3.93850507449413	-1	3.87689006372177
1416	M292	DASU_IL6_SIGNALING_SCAR_UP	IL6 SIGNALING SCAR UP	0.0138015378025327	0.0329376814435522	2140	1578	1582	0.00126262626262626	66	6.17768425242399	6.17768425242399	1	6.08103910531822
263	M11367	MAHADEVAN_IMATINIB_RESISTANCE_DN	IMATINIB RESISTANCE DN	1.27921151264582E-06	0.0000182591635683362	2810	1529.63636363636	992	1.16292023314225E-07	85	2.24491224676352	-2.08623548476067	-1	7.06408548816934
265	M1514	KANG_IMMORTALIZED_BY_TERT_DN	IMMORTALIZED BY TERT DN	1.41587917317741E-06	0.000020057397796634	2085	1886.63636363636	1758	1.28716371310163E-07	224	2.08623548476067	-2.08623548476067	-1	6.50825999964139
396	M1561	LINDVALL_IMMORTALIZED_BY_TERT_DN	IMMORTALIZED BY TERT DN	0.0000628183194110595	0.000595504977447266	2220	1813.90909090909	2142	5.71091938030331E-06	312	2.02811415592391	-2.02811415592391	-1	4.34361652086166
529	M1549	LINDVALL_IMMORTALIZED_BY_TERT_UP	IMMORTALIZED BY TERT UP	0.000605592869311728	0.00429753427485109	3000	1599.72727272727	1285	0.0000550690577109816	13	3.61389726981313	-3.49726667776076	-1	5.67999231745501
891	M5360	KANG_IMMORTALIZED_BY_TERT_UP	IMMORTALIZED BY TERT UP	0.00473867302393549	0.0199592018772744	1040	1061.09090909091	1174	0.000431719157953119	171	5.50564066524359	-5.50564066524359	-1	6.21489999297471
667	M19202	CHENG_IMPRINTED_BY_ESTRADIOL	IMPRINTED BY ESTRADIOL	0.00109945016496701	0.00597298975294666	1120	802.181818181818	805	0.0001	64	2.26589508180798	-2.52955627049816	-1	3.34619348265479
226	M6910	BIOCARTA_INFLAM_PATHWAY	INFLAM PATHWAY	2.96153638601938E-07	0.0000049144392862943	630	979.272727272727	1054	2.69230616789776E-08	140	2.36779529495807	2.36779529495807	1	8.34703139050899
1195	M10679	REACTOME_INHIBITION_OF_INSULIN_SECRETION_BY_ADRENALINE_NORADRENALINE	INHIBITION OF INSULIN SECRETION BY ADRENALINE NORADRENALINE	0.0136882860016359	0.0329376814435522	355	479.181818181818	388	0.00125220028606953	87	3.44141661401193	3.44141661401193	1	3.38757814774842
855	M18631	ROME_INSULIN_TARGETS_IN_MUSCLE_DN	INSULIN TARGETS IN MUSCLE DN	0.003925332164643	0.0172386634273382	885	878.090909090909	883	0.000357486677431935	34	3.19956112676146	3.78528461218023	1	3.74695877308405
755	M17034	REACTOME_INTEGRATION_OF_ENERGY_METABOLISM	INTEGRATION OF ENERGY METABOLISM	0.00204746755036436	0.0101803883232686	2225	1132.09090909091	1280	0.00018630686794948	12	3.44141661401193	3.44141661401193	1	4.5529396010919
387	M615	KEGG_INTESTINAL_IMMUNE_NETWORK_FOR_IGA_PRODUCTION	INTESTINAL IMMUNE NETWORK FOR IGA PRODUCTION	0.0000541939970215077	0.000525695774725426	2980	2302.81818181818	2659	4.92684836933563E-06	253	2.80530312873226	-2.08623548476067	-1	6.10900266650397
454	M5369	POOLA_INVASIVE_BREAST_CANCER_UP	INVASIVE BREAST CANCER UP	0.000173292188295903	0.00143290501071106	2600	2247.18181818182	2544	0.0000157550763531224	67	2.44265181552399	-2.3696987291614	-1	4.61287713998023
1681	M8511	SCIAN_INVERSED_TARGETS_OF_TP53_AND_TP73_DN	INVERSED TARGETS OF TP53 AND TP73 DN	0.0198613216198899	0.0443541947418601	855	726.272727272727	794	0.00182208423784629	27	3.10751409040068	-3.10751409040068	-1	2.79219518971753
139	M1969	MIKKELSEN_IPS_ICP_WITH_H3K4ME3_AND_H327ME3	IPS ICP WITH H3K4ME3 AND H327ME3	1.07389426237535E-09	2.90028709421372E-08	1845	2055.81818181818	1614	9.76267511726869E-11	127	2.40358900876638	2.40358900876638	1	12.0310874068406
1493	M11189	SHAFFER_IRF4_TARGETS_IN_ACTIVATED_B_LYMPHOCYTE	IRF4 TARGETS IN ACTIVATED B LYMPHOCYTE	0.0138015378025327	0.0329376814435522	1745	1519.54545454545	1745	0.00126262626262626	71	2.88307238319978	2.05431958445026	1	2.83796875813125
410	M17411	KEGG_JAK_STAT_SIGNALING_PATHWAY	JAK STAT SIGNALING PATHWAY	0.0000853247315206512	0.000780556247780584	640	1650.90909090909	1214	7.75709463018881E-06	189	2.49620605769551	-2.61865354847509	-1	5.15132429054293
1284	M6787	SCIBETTA_KDM5B_TARGETS_DN	KDM5B TARGETS DN	0.0138015378025327	0.0329376814435522	630	980.727272727273	942	0.00126262626262626	159	4.01153028183519	-4.01153028183519	-1	3.94877285111085
1080	M5672	SU_KIDNEY	KIDNEY	0.00897698495504816	0.0312260351019607	1430	1214.18181818182	1321	0.000819438700248572	395	3.10455986818711	3.10455986818711	1	3.10377232247109
1084	M3126	KEGG_LEISHMANIA_INFECTION	LEISHMANIA INFECTION	0.00933396977576488	0.0323244672861821	2735	1837	2010	0.00085216436075475	253	2.36779529495807	2.36779529495807	1	2.34358599146341
1254	M4502	GAL_LEUKEMIC_STEM_CELL_DN	LEUKEMIC STEM CELL DN	0.0134826025643442	0.0329376814435522	1175	1606.72727272727	1589	0.00123326782303714	455	2.23626854184705	-2.42484248380974	-1	2.20128363660536
807	M2164	KEGG_LEUKOCYTE_TRANSENDOTHELIAL_MIGRATION	LEUKOCYTE TRANSENDOTHELIAL MIGRATION	0.00305777980630999	0.0142241702514098	1745	1391.27272727273	1457	0.000278367100231677	40	1.96253747073096	-2.08623548476067	-1	2.40709051497037
1086	M15008	PIEPOLI_LGI1_TARGETS_UP	LGI1 TARGETS UP	0.00937403068785992	0.0324034173132837	2930	2249.90909090909	2896	0.000855837510309632	416	2.40358900876638	2.40358900876638	1	2.37732271717456
1614	M7054	SU_LIVER	LIVER	0.0161042857072843	0.0374569321841049	1555	1644.90909090909	1084	0.00147485396471994	399	2.12853450876081	-2.12853450876081	-1	2.01630654486134
812	M13658	HOSHIDA_LIVER_CANCER_LATE_RECURRENCE_DN	LIVER CANCER LATE RECURRENCE DN	0.00311449864220044	0.0143988028359858	2225	1152.36363636364	808	0.000283537867084244	43	6.99097092766883	-6.99097092766883	-1	8.54996043952977
1508	M10595	BUDHU_LIVER_CANCER_METASTASIS_UP	LIVER CANCER METASTASIS UP	0.0138015378025327	0.0329376814435522	2145	1383.27272727273	1265	0.00126262626262626	131	3.52437077270385	3.52437077270385	1	3.46923455612315
485	M9206	YAMASHITA_LIVER_CANCER_STEM_CELL_DN	LIVER CANCER STEM CELL DN	0.000305023346499751	0.00236094359331972	2875	1772.90909090909	1549	0.0000277332404795381	366	4.13307937419277	-4.13307937419277	-1	7.20997245074096
60	M8689	CHIANG_LIVER_CANCER_SUBCLASS_CTNNB1_DN	LIVER CANCER SUBCLASS CTNNB1 DN	1.35324377254119E-16	8.46679520353272E-15	2775	1817.45454545455	1856	1.23022161140108E-17	60	4.01669537163861	-2.93620093124592	-1	37.5359444494534
69	M16496	CHIANG_LIVER_CANCER_SUBCLASS_CTNNB1_UP	LIVER CANCER SUBCLASS CTNNB1 UP	1.31773702941578E-15	7.16925334554616E-14	1810	1747.36363636364	1809	1.19794275401435E-16	69	3.73928695611448	-4.59588016766578	-1	32.6398144412712
1501	M12228	BOYAULT_LIVER_CANCER_SUBCLASS_G12_DN	LIVER CANCER SUBCLASS G12 DN	0.0138015378025327	0.0329376814435522	2305	1854.36363636364	2301	0.00126262626262626	159	4.13307937419277	-4.13307937419277	-1	4.06842040681676
1503	M2218	BOYAULT_LIVER_CANCER_SUBCLASS_G123_DN	LIVER CANCER SUBCLASS G123 DN	0.0138015378025327	0.0329376814435522	2020	1451.63636363636	1580	0.00126262626262626	95	5.56088254828625	-5.56088254828625	-1	5.47388676198178
1502	M12809	BOYAULT_LIVER_CANCER_SUBCLASS_G23_DN	LIVER CANCER SUBCLASS G23 DN	0.00992008554426272	0.0329376814435522	775	933.454545454545	819	0.000905918266131691	262	3.12831323012129	3.12831323012129	1	3.07937301154258
764	M16141	CHIANG_LIVER_CANCER_SUBCLASS_INTERFERON_UP	LIVER CANCER SUBCLASS INTERFERON UP	0.00233513701928091	0.0114739585999745	1615	1637.90909090909	1597	0.000212510843968596	124	4.09882618966531	4.09882618966531	1	5.28128187520741
1505	M7678	CHIANG_LIVER_CANCER_SUBCLASS_POLYSOMY7_DN	LIVER CANCER SUBCLASS POLYSOMY7 DN	0.0116180359577111	0.0329376814435522	3130	2206.45454545455	2143	0.00106180431048476	568	4.2977293756159	4.2977293756159	1	4.23049459293488
362	M16932	CHIANG_LIVER_CANCER_SUBCLASS_PROLIFERATION_DN	LIVER CANCER SUBCLASS PROLIFERATION DN	0.0000289710951391003	0.000300493408009512	820	1015.18181818182	389	2.63377060520035E-06	80	3.75269487607326	-4.45446119773716	-1	8.77742042806929
432	M6145	LEE_LIVER_CANCER_SURVIVAL_UP	LIVER CANCER SURVIVAL UP	0.000127840187045601	0.00111090755131756	1165	1154.63636363636	963	0.0000116225105761748	42	4.28318843742122	-3.96852116033472	-1	8.4030890255566
374	M9914	YAMASHITA_LIVER_CANCER_WITH_EPCAM_DN	LIVER CANCER WITH EPCAM DN	0.0000375775083562634	0.000377181728260462	1860	1228.45454545455	1463	3.41619547465626E-06	4	4.13307937419277	-4.13307937419277	-1	9.3961858349897
468	M6754	ACEVEDO_LIVER_CANCER_WITH_H3K9ME3_UP	LIVER CANCER WITH H3K9ME3 UP	0.000222149558081688	0.0017819432500826	1125	976.818181818182	1093	0.0000201974539332051	209	3.55144396852215	-3.55144396852215	-1	6.48351338299327
1102	M8232	KEGG_LONG_TERM_DEPRESSION	LONG TERM DEPRESSION	0.0138015378025327	0.0329376814435522	3305	2204.63636363636	2399	0.00126262626262626	350	3.02873613690227	3.02873613690227	1	2.9813537209262
1492	M2429	SHEDDEN_LUNG_CANCER_GOOD_SURVIVAL_A12	LUNG CANCER GOOD SURVIVAL A12	0.0138015378025327	0.0329376814435522	485	739.363636363636	669	0.00126262626262626	315	2.2206101974443	3.33542679639521	1	2.1858702542604
701	M12824	SHEDDEN_LUNG_CANCER_GOOD_SURVIVAL_A4	LUNG CANCER GOOD SURVIVAL A4	0.00123545521942823	0.00661611825068986	3060	1706.81818181818	1719	0.000112377232786561	313	2.74484964840029	-3.19222362986213	-1	3.97254461101669
1515	M3698	SEIKE_LUNG_CANCER_POOR_SURVIVAL	LUNG CANCER POOR SURVIVAL	0.0121893511640739	0.0329376814435522	485	856.454545454545	484	0.00122567330588748	35	2.36779529495807	2.36779529495807	1	2.33075276068054
1599	M1255	INAMURA_LUNG_CANCER_SCC_DN	LUNG CANCER SCC DN	0.0153919595136917	0.0361359699902431	1445	1460.09090909091	1578	0.00140915579215802	229	3.90704379913299	-3.90704379913299	-1	3.74149887328799
1135	M15	PID_LYSOPHOSPHOLIPID_PATHWAY	LYSOPHOSPHOLIPID PATHWAY	0.0138015378025327	0.0329376814435522	1215	1188.09090909091	1182	0.00126262626262626	255	2.20984290901895	2.20984290901895	1	2.17527141130168
986	M25	ASTON_MAJOR_DEPRESSIVE_DISORDER_UP	MAJOR DEPRESSIVE DISORDER UP	0.00670179420249931	0.025515756020469	755	606.909090909091	378	0.000611117924710833	38	2.38948578447102	3.01731004788255	1	2.52805404591269
1559	M2535	PECE_MAMMARY_STEM_CELL_DN	MAMMARY STEM CELL DN	0.0109451646704615	0.0329376814435522	1070	833.272727272727	564	0.001	60	2.41768013371111	2.41768013371111	1	2.37985719172002
1558	M2534	PECE_MAMMARY_STEM_CELL_UP	MAMMARY STEM CELL UP	0.0125763886486909	0.0329376814435522	250	1388.27272727273	1331	0.00114989661549766	247	3.04325338242429	-3.04325338242429	-1	2.99564385595396
835	M10792	KEGG_MAPK_SIGNALING_PATHWAY	MAPK SIGNALING PATHWAY	0.00351036953658548	0.0157819487908286	3745	1861.36363636364	1423	0.000319634845973465	61	2.56826616125888	-3.24678933328217	-1	3.07305276457401
1311	M14718	TURJANSKI_MAPK14_TARGETS	MAPK14 TARGETS	0.0138015378025327	0.0329376814435522	3175	1619.54545454545	1838	0.00126262626262626	15	3.93850507449413	-3.93850507449413	-1	3.87689006372177
1572	M5889	NABA_MATRISOME	MATRISOME	0.0125547635140403	0.0329376814435522	880	1735.81818181818	1002	0.00126262626262626	160	2.82864320093769	2.92151984702442	1	2.78439107613942
1571	M5885	NABA_MATRISOME_ASSOCIATED	MATRISOME ASSOCIATED	0.0125547635140403	0.0329376814435522	840	1665.45454545455	1105	0.00126262626262626	169	2.79302790002251	2.81144370394107	1	2.74933294762871
2	M1954	MIKKELSEN_MCV6_HCP_WITH_H3K27ME3	MCV6 HCP WITH H3K27ME3	2.19692656159298E-54	4.12363115611002E-51	890	1359.81818181818	1006	1.99720596508455E-55	2	2.98873350254525	2.98873350254525	1	100
186	M10605	BERTUCCI_MEDULLARY_VS_DUCTAL_BREAST_CANCER_DN	MEDULLARY VS DUCTAL BREAST CANCER DN	5.73728508718572E-08	1.14779509194038E-06	1970	1099.81818181818	1143	5.21571385164173E-09	162	2.54129615361117	2.93201109748405	1	10.0245661528722
79	M1963	MIKKELSEN_MEF_ICP_WITH_H3K27ME3	MEF ICP WITH H3K27ME3	6.62779114661062E-14	3.149459235997E-12	1300	1708.72727272727	1304	6.02526467873708E-15	79	3.480508012077	-4.61515210950936	-1	26.5840438013132
1679	M6752	TENEDINI_MEGAKARYOCYTE_MARKERS	MEGAKARYOCYTE MARKERS	0.0197335981956958	0.0441214577883515	3450	1800	1226	0.00181026001586291	380	2.79175108126071	-2.79175108126071	-1	2.51270848385011
155	M2778	TAVAZOIE_METASTASIS	METASTASIS	3.58404468310606E-09	8.68032499379365E-08	2020	1754.45454545455	1825	3.25822244449534E-10	140	3.47900226698515	-3.47900226698515	-1	16.3141109790408
638	M13809	LIAO_METASTASIS	METASTASIS	0.000999550119979004	0.00597298975294666	1430	1140.27272727273	924	0.0001	57	2.67124887422	-2.19055700052224	-1	3.94480563916179
1452	M13714	LEE_METASTASIS_AND_ALTERNATIVE_SPLICING_DN	METASTASIS AND ALTERNATIVE SPLICING DN	0.0138015378025327	0.0329376814435522	3180	1941.90909090909	2230	0.00126262626262626	271	4.54021211611594	4.54021211611594	1	4.46918388825557
851	M515	LEE_METASTASIS_AND_ALTERNATIVE_SPLICING_UP	METASTASIS AND ALTERNATIVE SPLICING UP	0.00385526896752936	0.0169867132677292	3740	1786.09090909091	1459	0.000351094685717092	69	2.18712190194957	-2.18712190194957	-1	2.57059305737311
113	M2410	PEDERSEN_METASTASIS_BY_ERBB2_ISOFORM_4	METASTASIS BY ERBB2 ISOFORM 4	6.45453127446333E-11	2.14427525702083E-09	2910	2064.63636363636	2453	5.86775570422973E-12	106	2.68410504723614	-2.68410504723614	-1	15.4514203417499
16	M10702	JAEGER_METASTASIS_DN	METASTASIS DN	7.57934772454919E-30	1.77830445987235E-27	2880	2246.18181818182	2556	6.89031611322655E-31	16	3.7798352843849	-2.82606162163059	-1	67.1445114600832
61	M11615	CHANDRAN_METASTASIS_DN	METASTASIS DN	1.78485887454441E-16	1.09841970738356E-14	1565	1094.90909090909	682	1.62259897685855E-17	61	2.74922027809455	-3.09139343200098	-1	25.4850216684655
1305	M2583	TOMIDA_METASTASIS_DN	METASTASIS DN	0.0134533172377076	0.0329376814435522	3515	1897.63636363636	1354	0.00123057249985492	348	2.23933329134989	-2.23933329134989	-1	2.20430044059586
1290	M8818	BIDUS_METASTASIS_DN	METASTASIS DN	0.0138015378025327	0.0329376814435522	2285	1314.72727272727	1357	0.00126262626262626	274	1.41322233199157	-2.02811415592391	-1	1.39111331503256
837	M15940	NAKAMURA_METASTASIS_MODEL_DN	METASTASIS MODEL DN	0.0035908058695452	0.0160862668466133	2350	1284.72727272727	1017	0.0003269709231502	224	4.2977293756159	4.2977293756159	1	5.11876521537719
434	M9483	SUNG_METASTASIS_STROMA_UP	METASTASIS STROMA UP	0.0001291518464368	0.00111713371318836	2745	1470.18181818182	708	0.0000117417662698938	263	3.16668685769222	-3.16668685769222	-1	6.20754589218679
782	M5740	JAEGER_METASTASIS_UP	METASTASIS UP	0.00267908992892883	0.0128470898271488	1605	1436.18181818182	1507	0.000243850728395267	470	5.0241077459726	-5.0241077459726	-1	6.30970780536415
1044	M10967	VICENT_METASTASIS_UP	METASTASIS UP	0.00780313817201651	0.0280584106300287	1830	2039	2147	0.000711904835637764	422	3.02027347947705	-3.02027347947705	-1	3.11267841402232
1390	M7061	CROMER_METASTASIS_UP	METASTASIS UP	0.0138015378025327	0.0329376814435522	3480	2004.54545454545	2061	0.00126262626262626	150	1.62362815001126	-2.01636465479002	-1	1.59822750522577
1081	M12717	LOPES_METHYLATED_IN_COLON_CANCER_DN	METHYLATED IN COLON CANCER DN	0.00905449112697672	0.0314436259858192	1605	989.272727272727	784	0.000826542967286308	96	2.93082593117119	-2.93082593117119	-1	2.9242129094312
338	M14455	TANAKA_METHYLATED_IN_ESOPHAGEAL_CARCINOMA	METHYLATED IN ESOPHAGEAL CARCINOMA	0.0000125761252079171	0.000140001769059691	3675	2190.36363636364	2318	1.14329064535573E-06	274	3.74101435728306	3.74101435728306	1	9.57414461972234
73	M19508	HATADA_METHYLATED_IN_LUNG_CANCER_UP	METHYLATED IN LUNG CANCER UP	6.10794621476719E-15	3.14099042332E-13	670	997.727272727273	669	5.55267837706108E-16	73	3.12614184188729	-2.1337252308461	-1	25.9558078241893
1545	M2258	IVANOVSKA_MIR106B_TARGETS	MIR106B TARGETS	0.0138015378025327	0.0329376814435522	1565	1968.27272727273	1885	0.00126262626262626	432	3.98348161611812	3.98348161611812	1	3.92116298394716
395	M18841	MULLIGHAN_MLL_SIGNATURE_1_DN	MLL SIGNATURE 1 DN	0.000062781314036291	0.000595504977447266	785	935.909090909091	784	5.70755506325244E-06	311	3.48050068603649	2.94335202944635	1	7.45419614438118
132	M2281	ISSAEVA_MLL2_TARGETS	MLL2 TARGETS	6.67777914891292E-10	1.89911991856205E-08	2965	2056.72727272727	2721	6.07070831903624E-11	100	3.91437922450523	4.12293549787746	1	20.0713035351309
127	M8519	DAVICIONI_MOLECULAR_ARMS_VS_ERMS_DN	MOLECULAR ARMS VS ERMS DN	3.69024890605193E-10	1.09080270813535E-08	790	1066.45454545455	630	3.35477173333722E-11	27	2.48176781459939	-2.48176781459939	-1	13.122334760441
937	M16530	ZHAN_MULTIPLE_MYELOMA_CD1_DN	MULTIPLE MYELOMA CD1 DN	0.00562844336555141	0.0225412748684198	835	461.181818181818	344	0.000512990442670758	89	2.48201391707723	-3.5613001301397	-1	2.71467221096615
537	M1190	ZHAN_MULTIPLE_MYELOMA_CD1_UP	MULTIPLE MYELOMA CD1 UP	0.000633251439797791	0.00442686388268326	890	1300.54545454545	1086	0.0000575848899426793	398	2.6088698608369	-2.6088698608369	-1	4.07807358057295
652	M7602	ZHAN_MULTIPLE_MYELOMA_CD1_VS_CD2_DN	MULTIPLE MYELOMA CD1 VS CD2 DN	0.00109945016496701	0.00597298975294666	535	722.636363636364	631	0.0001	15	3.88680904732709	-2.08623548476067	-1	5.73990194813637
159	M1679	ZHAN_MULTIPLE_MYELOMA_CD1_VS_CD2_UP	MULTIPLE MYELOMA CD1 VS CD2 UP	4.26505413425824E-09	1.00698196352235E-07	2140	1563.72727272727	1993	3.87732194775157E-10	142	3.51335377584414	-3.51335377584414	-1	16.3247433027776
866	M4697	ZHAN_MULTIPLE_MYELOMA_HP_DN	MULTIPLE MYELOMA HP DN	0.00424244793779913	0.0183904729312909	3550	1907.81818181818	1620	0.000386422833429029	79	4.63394226734931	-4.63394226734931	-1	5.34030329635853
929	M14744	ZHAN_MULTIPLE_MYELOMA_LB_UP	MULTIPLE MYELOMA LB UP	0.00538482121514154	0.0217774264869606	520	582.909090909091	516	0.000490731517576327	239	3.32106472767627	3.32106472767627	1	3.66539319096914
1523	M513	ZHAN_MULTIPLE_MYELOMA_MF_DN	MULTIPLE MYELOMA MF DN	0.0112649856704091	0.0329376814435522	505	707.636363636364	584	0.00102937130554955	81	6.17768425242399	6.17768425242399	1	6.08103910531822
553	M4888	ZHAN_MULTIPLE_MYELOMA_PR_UP	MULTIPLE MYELOMA PR UP	0.000746637759817952	0.00506849575109691	125	1363.54545454545	1004	0.0000678992067999701	125	2.76945646289285	-2.76945646289285	-1	4.22098724402922
632	M15055	MATTIOLI_MULTIPLE_MYELOMA_SUBGROUPS	MULTIPLE MYELOMA SUBGROUPS	0.00109945016496701	0.00597298975294666	35	552.818181818182	471	0.0001	32	5.0241077459726	-5.0241077459726	-1	7.41942447717885
1398	M4517	MUNSHI_MULTIPLE_MYELOMA_UP	MULTIPLE MYELOMA UP	0.0138015378025327	0.0329376814435522	605	1647.54545454545	990	0.00126262626262626	107	3.72778313210449	-3.72778313210449	-1	3.66946469466718
715	M6319	KIM_MYC_AMPLIFICATION_TARGETS_DN	MYC AMPLIFICATION TARGETS DN	0.00143838669822283	0.0075520330980818	725	1051.27272727273	1070	0.000130847999510719	440	2.85051001553431	-2.90443461502555	-1	4.01669449826946
1333	M8445	KIM_MYC_AMPLIFICATION_TARGETS_UP	MYC AMPLIFICATION TARGETS UP	0.0127657453491444	0.0329376814435522	255	871.454545454545	757	0.00116731158276736	252	1.86188839147457	-2.26973677000504	-1	1.83276035907152
916	M18532	KIM_MYCN_AMPLIFICATION_TARGETS_UP	MYCN AMPLIFICATION TARGETS UP	0.00516913483794034	0.0211844237790699	1550	1928.90909090909	1824	0.000471029124964855	251	3.90704379913299	-3.90704379913299	-1	4.3432351204141
673	M19472	HOFMANN_MYELODYSPLASTIC_SYNDROM_LOW_RISK_DN	MYELODYSPLASTIC SYNDROM LOW RISK DN	0.00109945016496701	0.00597298975294666	300	587.636363636364	367	0.0001	83	2.84281861740473	-2.84281861740473	-1	4.19817377307769
674	M14742	HOFMANN_MYELODYSPLASTIC_SYNDROM_RISK_UP	MYELODYSPLASTIC SYNDROM RISK UP	0.00109945016496701	0.00597298975294666	375	196.181818181818	138	0.0001	16	3.22475660635935	-3.22475660635935	-1	4.76220629849115
1629	M18988	LIU_NASOPHARYNGEAL_CARCINOMA	NASOPHARYNGEAL CARCINOMA	0.0165283631465228	0.0380913498111316	500	714.545454545455	497	0.00151398735930511	120	2.83775548729851	-2.83775548729851	-1	2.67438800879466
57	M12671	SENGUPTA_NASOPHARYNGEAL_CARCINOMA_DN	NASOPHARYNGEAL CARCINOMA DN	1.90898698451847E-17	1.25725212980392E-15	60	613.909090909091	528	1.73544271319861E-18	57	4.1554183430847	4.64002434824138	1	41.1179838732065
1649	M740	SEITZ_NEOPLASTIC_TRANSFORMATION_BY_8P_DELETION_DN	NEOPLASTIC TRANSFORMATION BY 8P DELETION DN	0.0180549737077558	0.0411027115214768	2205	1954	2181	0.00165498840900315	154	2.37091949493048	-2.08623548476067	-1	2.18240084208829
135	M7284	SEITZ_NEOPLASTIC_TRANSFORMATION_BY_8P_DELETION_UP	NEOPLASTIC TRANSFORMATION BY 8P DELETION UP	8.46750389406561E-10	2.35459330506091E-08	2370	2022	2327	7.69773081574968E-11	124	3.41563538883085	-3.41563538883085	-1	17.3021840548531
236	M2309	AZARE_NEOPLASTIC_TRANSFORMATION_BY_STAT3_UP	NEOPLASTIC TRANSFORMATION BY STAT3 UP	3.86016439055685E-07	6.14027844158916E-06	1705	1548.18181818182	1608	3.50924097079022E-08	202	4.55975271821482	-4.55975271821482	-1	15.7813436495038
87	M10276	LEE_NEURAL_CREST_STEM_CELL_DN	NEURAL CREST STEM CELL DN	3.67019012808616E-13	1.58366594722247E-11	3615	1598.72727272727	698	3.33653648007889E-14	87	3.35466188505243	-2.95947847469792	-1	24.0602419829035
46	M2506	LEE_NEURAL_CREST_STEM_CELL_UP	NEURAL CREST STEM CELL UP	2.83561107128842E-19	2.31410520904712E-17	2105	1250.63636363636	1488	2.57782824662583E-20	46	3.86047620094255	3.92894774941303	1	42.6475164368637
18	M13380	KEGG_NEUROACTIVE_LIGAND_RECEPTOR_INTERACTION	NEUROACTIVE LIGAND RECEPTOR INTERACTION	1.72287025418119E-28	3.593141630109E-26	795	1334.54545454545	885	1.56624568561926E-29	18	3.2350763754571	3.2350763754571	1	54.662923286247
1373	M1702	CHEN_NEUROBLASTOMA_COPY_NUMBER_GAINS	NEUROBLASTOMA COPY NUMBER GAINS	0.0138015378025327	0.0329376814435522	1750	1822.63636363636	1496	0.00126262626262626	556	5.36933077944832	-5.36933077944832	-1	5.28533166471147
1307	M4203	LASTOWSKA_NEUROBLASTOMA_COPY_NUMBER_UP	NEUROBLASTOMA COPY NUMBER UP	0.0138015378025327	0.0329376814435522	590	893	478	0.00126262626262626	133	1.54249071756376	-2.09765422568906	-1	1.51835940189154
167	M735	REACTOME_NEURONAL_SYSTEM	NEURONAL SYSTEM	8.70090803447526E-09	1.95588076415689E-07	1025	1279.45454545455	1021	7.90991642626087E-10	148	3.65506155553111	-3.65506155553111	-1	16.2833693511228
1488	M4151	HINATA_NFKB_TARGETS_FIBROBLAST_UP	NFKB TARGETS FIBROBLAST UP	0.0138015378025327	0.0329376814435522	1585	1276	1450	0.00126262626262626	339	2.44091901608844	-2.44091901608844	-1	2.40273252069084
359	M11951	HINATA_NFKB_TARGETS_KERATINOCYTE_UP	NFKB TARGETS KERATINOCYTE UP	0.0000256520753655642	0.000268239250480022	1500	1620.18181818182	1933	2.33203404313858E-06	204	2.03101928312972	-2.44091901608844	-1	4.81699191400865
913	M4629	KEGG_NITROGEN_METABOLISM	NITROGEN METABOLISM	0.0051107713872081	0.0210140589130112	335	394.818181818182	335	0.000465698442285624	38	2.12853450876081	-2.12853450876081	-1	2.37112556147318
337	M4047	BIOCARTA_NKT_PATHWAY	NKT PATHWAY	0.0000126053803788427	0.000140001769059691	2960	1898.45454545455	1705	1.14595023679103E-06	141	1.78448921227411	-2.08623548476067	-1	4.56693173702862
479	M6231	BIOCARTA_NO2IL12_PATHWAY	NO2IL12 PATHWAY	0.000292985721073133	0.00229098361150283	620	1204.09090909091	682	0.0000266386133471757	209	3.93850507449413	-3.93850507449413	-1	6.90471344205996
496	M4406	GRAHAM_NORMAL_QUIESCENT_VS_NORMAL_DIVIDING_UP	NORMAL QUIESCENT VS NORMAL DIVIDING UP	0.000377014364010157	0.00285345145664139	2695	2525.45454545455	2694	0.0000342799080481118	374	3.93850507449413	-3.93850507449413	-1	6.65533479691614
870	M2480	ACEVEDO_NORMAL_TISSUE_ADJACENT_TO_LIVER_TUMOR_UP	NORMAL TISSUE ADJACENT TO LIVER TUMOR UP	0.00429931559823552	0.0185512997192829	1305	1287.36363636364	1293	0.000391612775231333	83	3.13421453165335	-3.13421453165335	-1	3.60409851834785
1358	M14573	BENPORATH_NOS_TARGETS	NOS TARGETS	0.0138015378025327	0.0329376814435522	190	851.636363636364	1011	0.00126262626262626	189	3.25065747085115	-3.25065747085115	-1	3.19980327617146
1271	M19170	MULLIGHAN_NPM1_MUTATED_SIGNATURE_1_UP	NPM1 MUTATED SIGNATURE 1 UP	0.0138015378025327	0.0329376814435522	3630	2289.90909090909	1765	0.00126262626262626	718	2.39721991400716	-3.14193603051137	-1	2.35971705550591
1273	M6590	MULLIGHAN_NPM1_MUTATED_SIGNATURE_2_UP	NPM1 MUTATED SIGNATURE 2 UP	0.0138015378025327	0.0329376814435522	3695	2582.72727272727	2656	0.00126262626262626	257	3.20671417312117	-5.50564066524359	-1	3.15654743558005
1274	M10277	MULLIGHAN_NPM1_SIGNATURE_3_UP	NPM1 SIGNATURE 3 UP	0.0138015378025327	0.0329376814435522	1845	2398.27272727273	2086	0.00126262626262626	666	1.94852378286594	-2.29543581682167	-1	1.91804041025535
822	M1138	CROONQUIST_NRAS_SIGNALING_UP	NRAS SIGNALING UP	0.00326379100206119	0.0149119309885896	3465	1419.27272727273	1063	0.000297149368319619	47	2.23778599810739	-2.61530752726731	-1	2.71421396980588
438	M9626	BOYERINAS_ONCOFETAL_TARGETS_OF_LET7A1	ONCOFETAL TARGETS OF LET7A1	0.000141745708828862	0.00121487075557888	10	143.727272727273	48	0.0000128868038463626	7	3.80907553320421	-3.80907553320421	-1	7.37466149590401
1313	M3231	SEIDEN_ONCOGENESIS_BY_MET	ONCOGENESIS BY MET	0.0138015378025327	0.0329376814435522	2875	2157.72727272727	2872	0.00126262626262626	94	4.12223084436813	-4.12223084436813	-1	4.05774159341433
1094	M12039	KEGG_ONE_CARBON_POOL_BY_FOLATE	ONE CARBON POOL BY FOLATE	0.0138015378025327	0.0329376814435522	1265	1853.36363636364	2208	0.00126262626262626	12	2.38930504309612	-2.38930504309612	-1	2.35192600631034
480	M707	WAMUNYOKOLI_OVARIAN_CANCER_GRADES_1_2_DN	OVARIAN CANCER GRADES 1 2 DN	0.000293543717936297	0.00229098361150283	2720	1576.63636363636	1595	0.0000266893538625556	314	2.90443461502555	-2.90443461502555	-1	5.09185288195853
1179	M654	REACTOME_OXYGEN_DEPENDENT_PROLINE_HYDROXYLATION_OF_HYPOXIA_INDUCIBLE_FACTOR_ALPHA	OXYGEN DEPENDENT PROLINE HYDROXYLATION OF HYPOXIA INDUCIBLE FACTOR ALPHA	0.0138015378025327	0.0329376814435522	1320	1426	1320	0.00126262626262626	11	3.74101435728306	3.74101435728306	1	3.6824889280934
1127	M12012	ST_P38_MAPK_PATHWAY	P38 MAPK PATHWAY	0.0138015378025327	0.0329376814435522	1470	1478.45454545455	1469	0.00126262626262626	41	2.91479526595596	-2.91479526595596	-1	2.869195362198
689	M2538	KUMAR_PATHOGEN_LOAD_BY_MACROPHAGES	PATHOGEN LOAD BY MACROPHAGES	0.00109945016496701	0.00597298975294666	2610	1871.45454545455	2195	0.0001	38	4.08221670040677	-3.30669831578947	-1	6.02847306501666
512	M3642	DAVICIONI_PAX_FOXO1_SIGNATURE_IN_ARMS_DN	PAX FOXO1 SIGNATURE IN ARMS DN	0.000517429345049258	0.0037938081275682	1770	987.818181818182	550	0.0000470500983647117	65	6.17768425242399	6.17768425242399	1	9.93163894102956
488	M4991	DAVICIONI_PAX_FOXO1_SIGNATURE_IN_ARMS_UP	PAX FOXO1 SIGNATURE IN ARMS UP	0.000312277648724736	0.00240223420760791	3610	1595.90909090909	1213	0.0000283929075994862	93	2.7687510782246	-2.7687510782246	-1	4.81611803685724
30	M12289	REACTOME_PEPTIDE_LIGAND_BINDING_RECEPTORS	PEPTIDE LIGAND BINDING RECEPTORS	2.48035605885398E-22	3.10375221497928E-20	1470	1440.36363636364	1422	2.2548691444127E-23	30	1.78448921227411	-2.08623548476067	-1	23.1176210923287
1451	M10153	CLAUS_PGR_POSITIVE_MENINGIOMA_UP	PGR POSITIVE MENINGIOMA UP	0.0136588650980393	0.0329376814435522	870	506.363636363636	442	0.00124949197167574	39	4.2977293756159	4.2977293756159	1	4.23049459293488
989	M856	REACTOME_PHOSPHOLIPASE_C_MEDIATED_CASCADE	PHOSPHOLIPASE C MEDIATED CASCADE	0.00676176902558469	0.025620788642571	835	572.090909090909	572	0.000616603763901133	91	3.10455986818711	3.10455986818711	1	3.28091787447195
1632	M4447	SHARMA_PILOCYTIC_ASTROCYTOMA_LOCATION_UP	PILOCYTIC ASTROCYTOMA LOCATION UP	0.0166121868553385	0.0382044180799469	2850	1954.54545454545	2098	0.00152172433369475	418	3.04349315258505	-3.04349315258505	-1	2.86567992720596
1129	M1315	SIG_PIP3_SIGNALING_IN_B_LYMPHOCYTES	PIP3 SIGNALING IN B LYMPHOCYTES	0.0138015378025327	0.0329376814435522	2255	1747.27272727273	1977	0.00126262626262626	85	2.35883427175604	-2.35883427175604	-1	2.32193192539538
1000	M1077	REACTOME_PLATELET_ACTIVATION_SIGNALING_AND_AGGREGATION	PLATELET ACTIVATION SIGNALING AND AGGREGATION	0.00696389913319765	0.0261252110280643	3370	2152	2278	0.000635094627753482	147	2.76794655331859	2.80285643361149	1	2.90961897054052
1218	M10735	REACTOME_PLATELET_AGGREGATION_PLUG_FORMATION	PLATELET AGGREGATION PLUG FORMATION	0.0138015378025327	0.0329376814435522	2345	1818.09090909091	1860	0.00126262626262626	197	2.64012803535659	2.64012803535659	1	2.59882507693871
345	M1073	REACTOME_POTASSIUM_CHANNELS	POTASSIUM CHANNELS	0.0000162856261966932	0.000177206494905467	2980	2234.09090909091	2328	1.48052243211133E-06	279	3.65506155553111	-3.65506155553111	-1	9.10575471966056
1362	M8448	BENPORATH_PRC2_TARGETS	PRC2 TARGETS	0.0125547635140403	0.0329376814435522	1185	1922.09090909091	1279	0.00126262626262626	747	3.51924605288335	3.44901959712828	1	3.46419000837452
1057	M12993	KLEIN_PRIMARY_EFFUSION_LYMPHOMA_UP	PRIMARY EFFUSION LYMPHOMA UP	0.00828610883610619	0.0293771591443456	395	534	185	0.000756134846100879	71	3.22852143427351	-3.08059676505834	-1	3.28453262950418
1617	M16992	ZHANG_PROLIFERATING_VS_QUIESCENT	PROLIFERATING VS QUIESCENT	0.0161602827072422	0.0375174404965908	655	909.181818181818	717	0.00148002042682056	260	3.02027347947705	-3.02027347947705	-1	2.85962232158937
254	M4034	YEGNASUBRAMANIAN_PROSTATE_CANCER	PROSTATE CANCER	8.27917735005335E-07	0.0000122362329811418	2220	1742.09090909091	2218	7.52652769611519E-08	217	3.09680753371659	-5.0241077459726	-1	10.1022395491419
7	M19391	LIU_PROSTATE_CANCER_DN	PROSTATE CANCER DN	1.93831076339292E-36	1.03948837225386E-33	665	1119.27272727273	1198	1.76210069399357E-37	7	2.24209626067396	-2.9623540472513	-1	49.1089603104028
1337	M11504	TOMLINS_PROSTATE_CANCER_DN	PROSTATE CANCER DN	0.0138015378025327	0.0329376814435522	2675	1507.72727272727	1487	0.00126262626262626	46	1.98911281703193	-2.04658441218157	-1	1.95799446200704
1058	M16734	KONDO_PROSTATE_CANCER_HCP_WITH_H3K27ME3	PROSTATE CANCER HCP WITH H3K27ME3	0.00826596769834321	0.0293771591443456	1800	1413.63636363636	1365	0.000754289947932426	354	2.40544734035214	-2.40544734035214	-1	2.4471790536412
71	M10319	WALLACE_PROSTATE_CANCER_RACE_UP	PROSTATE CANCER RACE UP	2.58592384536967E-15	1.36726170641095E-13	1040	1398.27272727273	1187	2.35083985942696E-16	71	1.86468172113971	2.14565490386548	1	15.9294104740487
793	M3695	SETLUR_PROSTATE_CANCER_TMPRSS2_ERG_FUSION_UP	PROSTATE CANCER TMPRSS2 ERG FUSION UP	0.00282006587756556	0.0133499713800518	820	796.545454545455	820	0.000256698843118897	32	2.21033083656562	-2.21033083656562	-1	2.75144726887277
31	M7281	KONDO_PROSTATE_CANCER_WITH_H3K27ME3	PROSTATE CANCER WITH H3K27ME3	5.88355844733141E-22	7.12479948751036E-20	1715	1301.54545454545	992	5.34868949757399E-23	31	3.04467828133244	-3.33028162607694	-1	38.7133949657852
224	M11428	GAURNIER_PSMD4_TARGETS	PSMD4 TARGETS	2.57352674210468E-07	4.31295508475937E-06	3150	2223.54545454545	2211	2.33957003922909E-08	130	2.07277784323457	2.07277784323457	1	7.38507045649169
1302	M12272	MISSIAGLIA_REGULATED_BY_METHYLATION_UP	REGULATED BY METHYLATION UP	0.0138015378025327	0.0329376814435522	3115	2107.45454545455	2602	0.00126262626262626	41	3.19010250710245	-2.56578248140468	-1	3.14019564556014
505	M1921	REACTOME_REGULATION_OF_INSULIN_SECRETION	REGULATION OF INSULIN SECRETION	0.000423071589809427	0.00314497177850414	2245	1152.27272727273	1202	0.0000384684518741557	22	3.44141661401193	3.44141661401193	1	5.7188013402727
795	M1825	REACTOME_REGULATION_OF_INSULIN_SECRETION_BY_ACETYLCHOLINE	REGULATION OF INSULIN SECRETION BY ACETYLCHOLINE	0.00286212855523674	0.0135150070394449	1105	1208.81818181818	1103	0.000260532626142544	267	1.53210392760558	-2.12741528640649	-1	1.90175298099453
1554	M2470	MALIK_REPRESSED_BY_ESTROGEN	REPRESSED BY ESTROGEN	0.0136785629979594	0.0329376814435522	1395	1555.18181818182	1713	0.00125130523572665	357	2.08623548476067	-2.08623548476067	-1	2.0535977246229
1682	M1525	ZHENG_RESPONSE_TO_ARSENITE_DN	RESPONSE TO ARSENITE DN	0.0201130875916773	0.0448897329483689	1450	1396.18181818182	1153	0.00184539602065468	473	2.08623548476067	-2.08623548476067	-1	1.86732425538881
1239	M3019	ZHONG_RESPONSE_TO_AZACITIDINE_AND_TSA_UP	RESPONSE TO AZACITIDINE AND TSA UP	0.0138015378025327	0.0329376814435522	2915	1933.09090909091	1383	0.00126262626262626	748	2.10677129504666	-2.10677129504666	-1	2.07381226886589
657	M17700	BANDRES_RESPONSE_TO_CARMUSTIN_WITHOUT_MGMT_48HR_UP	RESPONSE TO CARMUSTIN WITHOUT MGMT 48HR UP	0.00109945016496701	0.00597298975294666	1215	735.818181818182	804	0.0001	21	4.99576676939046	-4.99576676939046	-1	7.37757152445723
1672	M18107	WILENSKY_RESPONSE_TO_DARAPLADIB	RESPONSE TO DARAPLADIB	0.0194091648635921	0.0435777541255531	1665	1384.81818181818	1555	0.00178023132215977	225	4.99576676939046	-4.99576676939046	-1	4.51429243727399
508	M724	REACTOME_RESPONSE_TO_ELEVATED_PLATELET_CYTOSOLIC_CA2_	RESPONSE TO ELEVATED PLATELET CYTOSOLIC CA2	0.000436560892990387	0.00322608187457857	1880	1371	1272	0.000039695231527098	363	3.31278995394102	-3.49726667776076	-1	5.48072679569857
731	M14447	MASSARWEH_RESPONSE_TO_ESTRADIOL	RESPONSE TO ESTRADIOL	0.00171005594175519	0.00878187415232419	2200	1237.63636363636	966	0.000155580601215418	104	2.27943119207945	2.29948014244423	1	3.1127962850393
406	M3002	FRASOR_RESPONSE_TO_ESTRADIOL_DN	RESPONSE TO ESTRADIOL DN	0.0000827651537233052	0.000765271889352926	455	1077.36363636364	452	7.52438795961771E-06	117	2.10058144099769	2.10058144099769	1	4.34686926696271
470	M1629	KYNG_RESPONSE_TO_H2O2_VIA_ERCC6	RESPONSE TO H2O2 VIA ERCC6	0.000228061224181723	0.00182157837357061	315	1115.72727272727	491	0.0000207349881269215	10	2.35883427175604	-2.35883427175604	-1	4.29132025969103
1414	M12107	MAHAJAN_RESPONSE_TO_IL1A_DN	RESPONSE TO IL1A DN	0.0138015378025327	0.0329376814435522	2825	1396.09090909091	1760	0.00126262626262626	151	3.24170121675557	2.42079022657093	1	3.19098713538396
232	M6154	MAHAJAN_RESPONSE_TO_IL1A_UP	RESPONSE TO IL1A UP	3.41095873522406E-07	0.0000055320029637362	2235	1441.54545454545	1523	3.10087205824675E-08	198	3.93850507449413	-3.93850507449413	-1	13.7496945369134
1563	M2586	SMIRNOV_RESPONSE_TO_IR_2HR_DN	RESPONSE TO IR 2HR DN	0.0138015378025327	0.0329376814435522	860	1132.81818181818	1007	0.00126262626262626	67	5.68738260989351	5.68738260989351	1	5.59840783305182
1564	M2590	SMIRNOV_RESPONSE_TO_IR_6HR_DN	RESPONSE TO IR 6HR DN	0.0107153703573402	0.0329376814435522	3025	1509.72727272727	491	0.000978901778438438	143	2.55823143486325	3.13149672291151	1	2.51820968212502
287	M9162	UZONYI_RESPONSE_TO_LEUKOTRIENE_AND_THROMBIN	RESPONSE TO LEUKOTRIENE AND THROMBIN	3.32022120683275E-06	0.0000434289561339726	3540	2547.45454545455	3096	3.01838747062984E-07	240	3.24292877363521	3.24292877363521	1	9.39418221432687
1268	M2231	GARGALOVIC_RESPONSE_TO_OXIDIZED_PHOSPHOLIPIDS_BLACK_UP	RESPONSE TO OXIDIZED PHOSPHOLIPIDS BLACK UP	0.0138015378025327	0.0329376814435522	2210	1437.81818181818	1589	0.00126262626262626	150	2.5406880579926	2.5406880579926	1	2.50094075711137
1266	M5968	GARGALOVIC_RESPONSE_TO_OXIDIZED_PHOSPHOLIPIDS_GREEN_UP	RESPONSE TO OXIDIZED PHOSPHOLIPIDS GREEN UP	0.0138015378025327	0.0329376814435522	1620	1823.27272727273	1619	0.00126262626262626	51	4.10115436568328	-4.10115436568328	-1	4.03699483908965
196	M16774	WILCOX_RESPONSE_TO_PROGESTERONE_DN	RESPONSE TO PROGESTERONE DN	8.17229369476518E-08	1.56524441480349E-06	2895	1481.72727272727	807	7.42935818030879E-09	22	2.99808298741745	-3.60954304788225	-1	11.5582232836219
303	M2214	CHEMNITZ_RESPONSE_TO_PROSTAGLANDIN_E2_DN	RESPONSE TO PROSTAGLANDIN E2 DN	4.99795935255918E-06	0.0000619219122425979	560	1163.54545454545	745	4.54360973359808E-07	138	2.2416084675926	2.57298917039211	1	6.26419819206076
950	M566	VERRECCHIA_RESPONSE_TO_TGFB1_C4	RESPONSE TO TGFB1 C4	0.0058697288827706	0.0231703072827769	730	1209.27272727273	730	0.000535040764690846	59	4.40991757978399	4.40991757978399	1	4.78828814926642
1419	M4932	GAJATE_RESPONSE_TO_TRABECTEDIN_UP	RESPONSE TO TRABECTEDIN UP	0.0126077091368164	0.0329376814435522	1400	1368.54545454545	1396	0.00115277692335673	328	2.08623548476067	-2.08623548476067	-1	2.0535977246229
1716	M2056	RUAN_RESPONSE_TO_TROGLITAZONE_DN	RESPONSE TO TROGLITAZONE DN	0.0217822092912612	0.0476662215828402	1190	927.363636363636	1051	0.00200008296785485	165	2.59039997239148	2.59039997239148	1	2.27375124604213
453	M7912	DELLA_RESPONSE_TO_TSA_AND_BUTYRATE	RESPONSE TO TSA AND BUTYRATE	0.000172231996228937	0.0014272823705153	230	513.818181818182	228	0.0000156586801163561	9	2.08623548476067	-2.08623548476067	-1	3.94216076947835
811	M12459	CHIBA_RESPONSE_TO_TSA_DN	RESPONSE TO TSA DN	0.00310525384400814	0.0143737644024742	2670	1720.81818181818	1744	0.000282695047762472	42	2.18712190194957	-2.18712190194957	-1	2.67594863143898
510	M10372	CHIBA_RESPONSE_TO_TSA_UP	RESPONSE TO TSA UP	0.000472414331360546	0.00347733999985782	3040	1656.27272727273	1151	0.0000429559822896415	197	2.16755779686874	-2.16755779686874	-1	3.5391541820122
1030	M7933	SESTO_RESPONSE_TO_UV_C1	RESPONSE TO UV C1	0.00753241996763769	0.0274688467778715	500	981.909090909091	989	0.000687121270268022	148	2.15569544792027	-2.15569544792027	-1	2.23485113926394
760	M2103	STAMBOLSKY_RESPONSE_TO_VITAMIN_D3_UP	RESPONSE TO VITAMIN D3 UP	0.00223172007902734	0.0110235226008798	1245	1327	1179	0.000203089745174033	289	2.2358404962426	-3.90704379913299	-1	2.90667414121375
349	M9488	KEGG_RETINOL_METABOLISM	RETINOL METABOLISM	0.0000194273013891313	0.000208371684042283	1320	2094.72727272727	1984	1.76613390416505E-06	283	4.24128060869137	4.24128060869137	1	10.3680193734388
204	M2712	TRAYNOR_RETT_SYNDROM_UP	RETT SYNDROM UP	1.08501640560263E-07	1.99664293462367E-06	385	641.545454545455	385	9.86378599194984E-09	53	6.17768425242399	6.17768425242399	1	23.3825368057278
896	M1614	DAVICIONI_RHABDOMYOSARCOMA_PAX_FOXO1_FUSION_DN	RHABDOMYOSARCOMA PAX FOXO1 FUSION DN	0.00483589854820275	0.0202611195870013	3150	1630.18181818182	900	0.000440596485225886	33	4.54105943372477	-2.90443461502555	-1	5.10639497150001
372	M12362	DAVICIONI_RHABDOMYOSARCOMA_PAX_FOXO1_FUSION_UP	RHABDOMYOSARCOMA PAX FOXO1 FUSION UP	0.0000353061177697774	0.000356288080934797	1950	1234	878	3.20969858030865E-06	108	2.86792521399949	-2.86792521399949	-1	6.56710628344155
1141	M55	PID_S1P_S1P3_PATHWAY	S1P S1P3 PATHWAY	0.0115692544040553	0.0329376814435522	2065	1134.72727272727	699	0.00105732236048125	58	2.08623548476067	-2.08623548476067	-1	2.0535977246229
484	M11885	NIELSEN_SCHWANNOMA_DN	SCHWANNOMA DN	0.000301385499184521	0.00233760571061713	3435	2505.45454545455	3010	0.0000274024359028867	365	5.54240889796821	-5.54240889796821	-1	9.68436416994742
644	M11404	CERVERA_SDHB_TARGETS_1_DN	SDHB TARGETS 1 DN	0.0010707346220676	0.00597298975294666	2295	2003.27272727273	2021	0.0000973869183044647	425	2.12853450876081	-2.12853450876081	-1	3.14334424233678
64	M15549	CERVERA_SDHB_TARGETS_1_UP	SDHB TARGETS 1 UP	4.90694007408541E-16	2.87822703720572E-14	3360	2188.18181818182	2723	4.4608546128049E-17	64	3.4396476751939	-3.4396476751939	-1	30.9296240681852
58	M19068	CERVERA_SDHB_TARGETS_2	SDHB TARGETS 2	1.09914636966892E-16	7.11413012368467E-15	3705	1593.54545454545	1513	9.99223972426289E-18	58	3.74727475057414	-2.96753437271651	-1	35.2063339030287
1207	M860	REACTOME_SHC_MEDIATED_CASCADE	SHC MEDIATED CASCADE	0.0138015378025327	0.0329376814435522	1175	961.363636363636	950	0.00126262626262626	135	3.10455986818711	3.10455986818711	1	3.05599125162897
1498	M8467	JISON_SICKLE_CELL_DISEASE_UP	SICKLE CELL DISEASE UP	0.0138015378025327	0.0329376814435522	2605	2237	2230	0.00126262626262626	514	2.07939808329881	-2.07939808329881	-1	2.04686728874366
549	M8943	TING_SILENCED_BY_DICER	SILENCED BY DICER	0.000723460450479649	0.00494694085810674	2755	1478.81818181818	1536	0.000065790769717692	404	2.08623548476067	-2.08623548476067	-1	3.19428107579118
163	M18085	LIANG_SILENCED_BY_METHYLATION_2	SILENCED BY METHYLATION 2	7.00073835595155E-09	1.61231728762222E-07	2800	2204	2798	6.36430761657178E-10	145	3.02027347947705	-3.02027347947705	-1	13.6236359282026
1027	M3185	HELLER_SILENCED_BY_METHYLATION_DN	SILENCED BY METHYLATION DN	0.00748652145597915	0.0273492569898217	1660	1505.72727272727	1520	0.000682919987197732	542	2.18712190194957	-2.18712190194957	-1	2.27018370559889
324	M19766	WU_SILENCED_BY_METHYLATION_IN_BLADDER_CANCER	SILENCED BY METHYLATION IN BLADDER CANCER	8.53085917602868E-06	0.0000988421152679372	2470	1952.18181818182	2030	7.75535659637044E-07	265	2.40358900876638	2.40358900876638	1	6.39267982642709
48	M4308	SATO_SILENCED_BY_METHYLATION_IN_PANCREATIC_CANCER_1	SILENCED BY METHYLATION IN PANCREATIC CANCER 1	4.03592441153366E-19	3.15642921685362E-17	2715	1670.72727272727	1927	3.66902219230332E-20	48	2.43167951430476	-2.61135289908157	-1	26.6455932353861
228	M9702	SATO_SILENCED_BY_METHYLATION_IN_PANCREATIC_CANCER_2	SILENCED BY METHYLATION IN PANCREATIC CANCER 2	3.10006053215898E-07	5.10422247268633E-06	760	1608.27272727273	1403	2.81823724454028E-08	195	2.31038547037014	2.31038547037014	1	8.11940117512811
94	M8776	HELLER_SILENCED_BY_METHYLATION_UP	SILENCED BY METHYLATION UP	1.85583063357233E-12	7.411476806841E-11	565	1364.45454545455	1421	1.68711875779445E-13	91	2.43187761660919	-2.86134613096947	-1	16.3594686760567
184	M19768	LIN_SILENCED_BY_TUMOR_MICROENVIRONMENT	SILENCED BY TUMOR MICROENVIRONMENT	4.26822770613908E-08	8.70811239611201E-07	2230	2271.45454545455	2228	3.88020708086103E-09	160	1.4853009478652	-2.18712190194957	-1	5.97731940424884
200	M5542	SATO_SILENCED_EPIGENETICALLY_IN_PANCREATIC_CANCER	SILENCED EPIGENETICALLY IN PANCREATIC CANCER	9.31841560136768E-08	1.74906660837671E-06	3735	2241	2603	8.4712872691478E-09	172	5.36933077944832	-5.36933077944832	-1	20.5279201370557
1408	M15057	HENDRICKS_SMARCA4_TARGETS_UP	SMARCA4 TARGETS UP	0.0138015378025327	0.0329376814435522	1160	1710.27272727273	1644	0.00126262626262626	310	2.97384399872492	-2.97384399872492	-1	2.92732032558771
20	M1804	WANG_SMARCE1_TARGETS_UP	SMARCE1 TARGETS UP	3.78483785709643E-28	7.10414065777001E-26	3410	1809.27272727273	1497	3.4407616882695E-29	20	3.19825247655472	-3.19825247655472	-1	53.411968925281
28	M17937	NAKAYAMA_SOFT_TISSUE_TUMORS_PCA1_DN	SOFT TISSUE TUMORS PCA1 DN	9.49058781622689E-23	1.27241666650413E-20	3185	1441.90909090909	1058	8.62780710566081E-24	28	5.25392216982633	4.38539779090509	1	69.4144082894217
294	M17951	NAKAYAMA_SOFT_TISSUE_TUMORS_PCA1_UP	SOFT TISSUE TUMORS PCA1 UP	4.11747665986203E-06	0.0000525748550378301	2590	1766	1841	3.74316760551857E-07	188	2.52859810400981	-2.52859810400981	-1	7.18552586744272
115	M1451	NAKAYAMA_SOFT_TISSUE_TUMORS_PCA2_DN	SOFT TISSUE TUMORS PCA2 DN	9.3188759237847E-11	3.04200523633807E-09	3070	2401.90909090909	2819	8.47170538561765E-12	108	3.5613001301397	-3.5613001301397	-1	20.1419270236975
748	M2761	NAKAYAMA_SOFT_TISSUE_TUMORS_PCA2_UP	SOFT TISSUE TUMORS PCA2 UP	0.0019285470652753	0.00967883112706349	290	821.727272727273	873	0.000175476339187215	290	4.3355031425098	-4.13079416890367	-1	5.79897307526366
375	M14801	HOOI_ST7_TARGETS_DN	ST7 TARGETS DN	0.0000387293290486058	0.000387706403329244	910	553.454545454545	499	0.000003520910078712	1	2.44859310262744	-2.44859310262744	-1	5.54722208659413
166	M2213	WIERENGA_STAT5A_TARGETS_DN	STAT5A TARGETS DN	8.61193528460537E-09	1.94754247339811E-07	1950	1734.63636363636	1949	7.82903210756085E-10	61	2.1895450132109	2.04276647433457	1	9.75716274555026
1397	M1483	SCHURINGA_STAT5A_TARGETS_DN	STAT5A TARGETS DN	0.0123601407534218	0.0329376814435522	1650	1858	1865	0.00113001220196785	59	2.08623548476067	-2.08623548476067	-1	2.0535977246229
59	M1578	BOQUEST_STEM_CELL_DN	STEM CELL DN	1.34423055269832E-16	8.46679520353272E-15	1945	1520.27272727273	1666	1.22202777518029E-17	59	2.32882144680125	-2.9003167107448	-1	21.7627935055467
17	M1834	BOQUEST_STEM_CELL_UP	STEM CELL UP	9.7271044724032E-30	2.14797354055304E-27	2190	1943.36363636364	2073	8.84282224763932E-31	17	2.40761532232166	-2.09150086998175	-1	42.6374309639291
1359	M9898	BENPORATH_SUZ12_TARGETS	SUZ12 TARGETS	0.0125547635140403	0.0329376814435522	1335	1925.45454545455	1358	0.00126262626262626	727	3.32260284854276	2.96828919649893	1	3.27062312696734
1245	M3654	THUM_SYSTOLIC_HEART_FAILURE_UP	SYSTOLIC HEART FAILURE UP	0.0138015378025327	0.0329376814435522	2710	2291.54545454545	2493	0.00126262626262626	433	2.35700137811723	-2.29484915905213	-1	2.32012770588621
1100	M9904	KEGG_T_CELL_RECEPTOR_SIGNALING_PATHWAY	T CELL RECEPTOR SIGNALING PATHWAY	0.0138015378025327	0.0329376814435522	2625	1908.54545454545	1930	0.00126262626262626	583	1.69563381523677	2.36779529495807	1	1.66910670040614
154	M999	HADDAD_T_LYMPHOCYTE_AND_NK_PROGENITOR_DN	T LYMPHOCYTE AND NK PROGENITOR DN	2.90945214407634E-09	7.09226191484582E-08	3060	1472	347	2.64495649811274E-10	12	1.9100448390246	-2.6088698608369	-1	9.06809118580535
178	M828	MASSARWEH_TAMOXIFEN_RESISTANCE_DN	TAMOXIFEN RESISTANCE DN	3.2711027210697E-08	6.89871888477284E-07	3305	1886.90909090909	1503	2.97372979064234E-09	154	2.7949851247923	-3.12532177969102	-1	11.4356532562996
861	M15835	RIGGINS_TAMOXIFEN_RESISTANCE_DN	TAMOXIFEN RESISTANCE DN	0.00416627883260424	0.0181606343814535	2370	1253.63636363636	755	0.000379471796336151	28	2.44438545440025	-2.42583934054779	-1	2.82585380869563
1455	M17454	MASSARWEH_TAMOXIFEN_RESISTANCE_UP	TAMOXIFEN RESISTANCE UP	0.0125547635140403	0.0329376814435522	1945	1712.27272727273	1464	0.00126262626262626	474	1.82071576697576	-2.4958429909558	-1	1.79223184678295
1235	M5082	FRASOR_TAMOXIFEN_RESPONSE_DN	TAMOXIFEN RESPONSE DN	0.0131450810731592	0.0329376814435522	1500	1303.54545454545	1292	0.00120220788855083	64	4.63394226734931	-4.63394226734931	-1	4.56144770753632
814	M2546	DUNNE_TARGETS_OF_AML1_MTG8_FUSION_UP	TARGETS OF AML1 MTG8 FUSION UP	0.00313149248040253	0.0144417970165001	1080	550.545454545455	454	0.000285087160670476	12	2.01169821070389	-2.01169821070389	-1	2.45857775376852
639	M9811	SCHWAB_TARGETS_OF_BMYB_POLYMORPHIC_VARIANTS_UP	TARGETS OF BMYB POLYMORPHIC VARIANTS UP	0.00109945016496701	0.00597298975294666	5	867	1043	0.0001	3	3.6711408917315	-3.6711408917315	-1	5.42141083709296
1694	M2367	PURBEY_TARGETS_OF_CTBP1_NOT_SATB1_DN	TARGETS OF CTBP1 NOT SATB1 DN	0.0207067772702847	0.0459095400437104	3060	1719.72727272727	1645	0.00190038913361097	497	2.3704508727812	3.47397615540241	1	2.10635937899439
41	M2256	MIYAGAWA_TARGETS_OF_EWSR1_ETS_FUSIONS_DN	TARGETS OF EWSR1 ETS FUSIONS DN	1.28299044593641E-20	1.17471856927934E-18	1025	1283	1235	1.16635495085128E-21	41	2.28129948779344	2.28129948779344	1	27.1630259623749
150	M2255	MIYAGAWA_TARGETS_OF_EWSR1_ETS_FUSIONS_UP	TARGETS OF EWSR1 ETS FUSIONS UP	2.30757330286662E-09	5.7750867859742E-08	2480	1384.90909090909	814	2.09779391389729E-10	1	2.40516219391548	-2.48740007609901	-1	11.5612124957176
261	M15762	RORIE_TARGETS_OF_EWSR1_FLI1_FUSION_DN	TARGETS OF EWSR1 FLI1 FUSION DN	1.18704394546126E-06	0.0000170734213458298	1220	1500.81818181818	1216	1.07913144177238E-07	221	4.18304494081279	4.18304494081279	1	13.2438278382728
156	M13206	KINSEY_TARGETS_OF_EWSR1_FLII_FUSION_DN	TARGETS OF EWSR1 FLII FUSION DN	3.63546208224906E-09	8.74841324151471E-08	1015	1087.54545454545	969	3.30496553477872E-10	141	2.50382886985722	2.69961532732123	1	11.7355809863751
698	M17268	SAMOLS_TARGETS_OF_KHSV_MIRNAS_DN	TARGETS OF KHSV MIRNAS DN	0.00119997502982289	0.00645373389964918	2825	2087.27272727273	2373	0.000109148186207057	346	4.02174669543865	-4.63394226734931	-1	5.84938533712555
1535	M2102	STAMBOLSKY_TARGETS_OF_MUTATED_TP53_DN	TARGETS OF MUTATED TP53 DN	0.0138015378025327	0.0329376814435522	1960	1961.36363636364	1956	0.00126262626262626	250	2.64240840353007	-2.64240840353007	-1	2.60106977060754
53	M7388	TAKEDA_TARGETS_OF_NUP98_HOXA9_FUSION_10D_DN	TARGETS OF NUP98 HOXA9 FUSION 10D DN	1.30565925504876E-18	9.24800913859065E-17	825	1537.09090909091	956	1.18696295913524E-19	53	3.49726667776076	-3.49726667776076	-1	37.2377367282086
13	M13479	TAKEDA_TARGETS_OF_NUP98_HOXA9_FUSION_10D_UP	TARGETS OF NUP98 HOXA9 FUSION 10D UP	3.7088493900814E-31	1.07100158541274E-28	2770	2108.36363636364	2078	3.37168126371038E-32	13	3.99114748298722	3.99114748298722	1	74.1322972163869
38	M18559	TAKEDA_TARGETS_OF_NUP98_HOXA9_FUSION_6HR_UP	TARGETS OF NUP98 HOXA9 FUSION 6HR UP	5.92043786431995E-21	5.84876940596239E-19	3065	2398.63636363636	2861	5.38221624029086E-22	11	2.7265882201142	-2.5245701462718	-1	33.0133886096929
36	M9740	TAKEDA_TARGETS_OF_NUP98_HOXA9_FUSION_8D_DN	TARGETS OF NUP98 HOXA9 FUSION 8D DN	5.22012982919691E-21	5.44343538300144E-19	2345	984.727272727273	773	4.74557257199716E-22	36	2.9704857060123	-2.50020352193852	-1	36.0280152822665
347	M4001	DAVICIONI_TARGETS_OF_PAX_FOXO1_FUSIONS_DN	TARGETS OF PAX FOXO1 FUSIONS DN	0.0000180616279864068	0.00019539870738032	2760	1576.63636363636	1620	1.64197966100207E-06	219	4.54105943372477	-2.90443461502555	-1	11.1850295489171
55	M4680	DAVICIONI_TARGETS_OF_PAX_FOXO1_FUSIONS_UP	TARGETS OF PAX FOXO1 FUSIONS UP	6.66806834572783E-18	4.55125973997496E-16	3585	1651.27272727273	748	6.06188031429802E-19	18	3.08671200191964	-2.43993035022471	-1	31.4476586895775
917	M7778	EBAUER_TARGETS_OF_PAX3_FOXO1_FUSION_DN	TARGETS OF PAX3 FOXO1 FUSION DN	0.00519212296966467	0.0212322762833564	1275	1765.90909090909	1801	0.000473128846434539	514	3.44141661401193	3.44141661401193	1	3.82338480398924
237	M10156	BEGUM_TARGETS_OF_PAX3_FOXO1_FUSION_UP	TARGETS OF PAX3 FOXO1 FUSION UP	4.02078996462193E-07	6.36879558109313E-06	2030	1542	1466	3.65526427224952E-08	203	3.04325338242429	-3.04325338242429	-1	10.5006555223624
626	M14495	VETTER_TARGETS_OF_PRKCA_AND_ETS1_UP	TARGETS OF PRKCA AND ETS1 UP	0.00109945016496701	0.00597298975294666	2540	1140.09090909091	472	0.0001	19	5.68738260989351	5.68738260989351	1	8.39892535784414
85	M12138	TONKS_TARGETS_OF_RUNX1_RUNX1T1_FUSION_ERYTHROCYTE_UP	TARGETS OF RUNX1 RUNX1T1 FUSION ERYTHROCYTE UP	2.5928374935144E-13	1.14511905301801E-11	1480	1150.54545454545	996	2.35712499410428E-14	85	4.61852368904092	-4.99576676939046	-1	33.5567642391469
352	M4661	TONKS_TARGETS_OF_RUNX1_RUNX1T1_FUSION_GRANULOCYTE_UP	TARGETS OF RUNX1 RUNX1T1 FUSION GRANULOCYTE UP	0.0000202697584256747	0.000216172366846542	285	1651.90909090909	309	1.84272228945829E-06	182	4.30612977654176	-5.36933077944832	-1	10.4809033697906
106	M3804	TONKS_TARGETS_OF_RUNX1_RUNX1T1_FUSION_HSC_UP	TARGETS OF RUNX1 RUNX1T1 FUSION HSC UP	3.15690081368873E-11	1.11801940137618E-09	1060	835.363636363636	845	2.86990983066729E-12	100	1.93195752607456	2.16157590903416	1	11.4844392561356
339	M5395	TONKS_TARGETS_OF_RUNX1_RUNX1T1_FUSION_SUSTAINED_IN_GRANULOCYTE_UP	TARGETS OF RUNX1 RUNX1T1 FUSION SUSTAINED IN GRANULOCYTE UP	0.0000127493501548234	0.000141183069266097	2445	1685.63636363636	2027	1.15903854908511E-06	276	3.24292877363521	3.24292877363521	1	8.29156677884003
1648	M3697	GOUYER_TATI_TARGETS_DN	TATI TARGETS DN	0.0180182972925898	0.0410441068181931	1905	1469.90909090909	1498	0.00165159856042245	448	3.02027347947705	-3.02027347947705	-1	2.78136574320894
1124	M10401	BIOCARTA_TEL_PATHWAY	TEL PATHWAY	0.0138015378025327	0.0329376814435522	765	1053.72727272727	787	0.00126262626262626	56	5.36933077944832	-5.36933077944832	-1	5.28533166471147
813	M14387	DAIRKEE_TERT_TARGETS_DN	TERT TARGETS DN	0.00312484035786476	0.0144288446536585	1140	668	622	0.000284480697359568	247	4.14476717788388	4.14476717788388	1	5.06656049858577
1384	M1217	SMITH_TERT_TARGETS_DN	TERT TARGETS DN	0.0138015378025327	0.0329376814435522	1200	1231.45454545455	1225	0.00126262626262626	191	2.29890849113023	-2.86360907596505	-1	2.26294363484892
78	M2527	BOSCO_TH1_CYTOTOXIC_MODULE	TH1 CYTOTOXIC MODULE	3.2295808640528E-14	1.55433930303259E-12	1310	1794.81818181818	1506	2.9359826036844E-15	78	2.90398025317041	2.38671784250855	1	22.7719729844894
1293	M19529	RODRIGUES_THYROID_CARCINOMA_ANAPLASTIC_DN	THYROID CARCINOMA ANAPLASTIC DN	0.0138015378025327	0.0329376814435522	1390	832.636363636364	651	0.00126262626262626	122	2.3469391587056	2.87931984342403	1	2.31022290171016
25	M9032	MOHANKUMAR_TLX1_TARGETS_DN	TLX1 TARGETS DN	7.23927441809266E-24	1.08704944662079E-21	3690	2548.72727272727	3012	6.58115856190242E-25	25	2.84105335483645	-2.84105335483645	-1	39.5514428524447
249	M988	RUIZ_TNC_TARGETS_UP	TNC TARGETS UP	7.11705689988877E-07	0.0000107298922097118	2655	1797.90909090909	2128	6.47005382025102E-08	72	2.69746291532956	-2.56109645075314	-1	8.90171708830003
1568	M2618	ZWANG_TRANSIENTLY_UP_BY_1ST_EGF_PULSE_ONLY	TRANSIENTLY UP BY 1ST EGF PULSE ONLY	0.0125547635140403	0.0329376814435522	1930	1568.81818181818	1395	0.00126262626262626	456	2.21261069717166	-2.3046771770133	-1	2.17799589966074
1567	M2616	ZWANG_TRANSIENTLY_UP_BY_2ND_EGF_PULSE_ONLY	TRANSIENTLY UP BY 2ND EGF PULSE ONLY	0.0125547635140403	0.0329376814435522	1435	1970.18181818182	1432	0.00126262626262626	596	2.27299709893291	-2.43989761553255	-1	2.23743760529976
1347	M12527	RICKMAN_TUMOR_DIFFERENTIATED_WELL_VS_POORLY_DN	TUMOR DIFFERENTIATED WELL VS POORLY DN	0.0138015378025327	0.0329376814435522	3005	2384	2741	0.00126262626262626	340	2.96909446541103	-2.61900199839821	-1	2.92264509485807
1457	M7615	RIZKI_TUMOR_INVASIVENESS_2D_DN	TUMOR INVASIVENESS 2D DN	0.0138015378025327	0.0329376814435522	1885	1516.81818181818	1882	0.00126262626262626	105	3.23443813123362	-3.93223746849982	-1	3.1838376749254
1231	M14371	NAKAMURA_TUMOR_ZONE_PERIPHERAL_VS_CENTRAL_DN	TUMOR ZONE PERIPHERAL VS CENTRAL DN	0.0114043534486748	0.0329376814435522	1595	1127.90909090909	781	0.00114633063740794	19	2.52835907488567	-2.33820229489129	-1	2.48880465091368
932	M16948	CROMER_TUMORIGENESIS_DN	TUMORIGENESIS DN	0.00543354875840203	0.0218857747200013	2715	2167.27272727273	2617	0.000495183190468442	519	2.18712190194957	-2.18712190194957	-1	2.410752446409
114	M178	CROMER_TUMORIGENESIS_UP	TUMORIGENESIS UP	6.83388819161529E-11	2.25038739222139E-09	2565	2199.18181818182	2641	6.21262562893417E-12	99	2.81358249125262	-3.47900226698515	-1	16.1575817919823
829	M13308	MURAKAMI_UV_RESPONSE_1HR_UP	UV RESPONSE 1HR UP	0.00336095320147982	0.0152195637133357	60	670	462	0.000306008978043624	13	3.95359212877237	-3.49726667776076	-1	4.77203457741
1412	M453	MURAKAMI_UV_RESPONSE_6HR_UP	UV RESPONSE 6HR UP	0.0138015378025327	0.0329376814435522	620	869.909090909091	618	0.00126262626262626	96	3.79921052172202	-3.79921052172202	-1	3.73977466089094
1295	M19848	ENK_UV_RESPONSE_EPIDERMIS_UP	UV RESPONSE EPIDERMIS UP	0.0138015378025327	0.0329376814435522	565	1095.36363636364	709	0.00126262626262626	373	2.76485470078295	3.21841686218069	1	2.72160049516817
1495	M1717	ZHAN_VARIABLE_EARLY_DIFFERENTIATION_GENES_UP	VARIABLE EARLY DIFFERENTIATION GENES UP	0.013086002410513	0.0329376814435522	3330	1556.63636363636	829	0.00119677225192317	143	2.40358900876638	2.40358900876638	1	2.36598651095982
1726	M9011	KEGG_VASOPRESSIN_REGULATED_WATER_REABSORPTION	VASOPRESSIN REGULATED WATER REABSORPTION	0.0223405258010735	0.0485618609480196	2825	2087.63636363636	2457	0.0020518788732916	460	2.91479526595596	-2.91479526595596	-1	2.54284394825183
378	M215	LIU_VAV3_PROSTATE_CARCINOGENESIS_UP	VAV3 PROSTATE CARCINOGENESIS UP	0.0000418204690261726	0.000415328150064158	2050	1915.45454545455	1817	3.80193309321304E-06	299	4.2977293756159	4.2977293756159	1	9.65108972142334
759	M1673	WESTON_VEGFA_TARGETS_3HR	VEGFA TARGETS 3HR	0.00217281984612886	0.0107467268805899	585	458.181818181818	534	0.000197724435778754	6	2.59020802149033	-2.59020802149033	-1	3.38636176872309
353	M13976	GUTIERREZ_WALDENSTROEMS_MACROGLOBULINEMIA_1_UP	WALDENSTROEMS MACROGLOBULINEMIA 1 UP	0.0000216866141339904	0.000230627618864023	5	792.181818181818	305	2.16868257760519E-06	2	3.90704379913299	-3.90704379913299	-1	9.43661235384876
230	M10773	LI_WILMS_TUMOR	WILMS TUMOR	3.21405100538661E-07	5.24589020618319E-06	2095	1759.54545454545	1973	2.92186497721618E-08	197	2.41768013371111	2.41768013371111	1	8.47737858764718
356	M1216	LI_WILMS_TUMOR_ANAPLASTIC_DN	WILMS TUMOR ANAPLASTIC DN	0.0000238605994550968	0.000251608680770881	5	1339.63636363636	801	2.38608556566613E-06	2	3.93850507449413	-3.93850507449413	-1	9.41369902131897
934	M12621	LI_WILMS_TUMOR_VS_FETAL_KIDNEY_1_UP	WILMS TUMOR VS FETAL KIDNEY 1 UP	0.00556164055488179	0.0223537458704778	2150	2242	2144	0.000506886404377238	520	2.76226757094206	-2.76226757094206	-1	3.02785152110906
331	M15535	KIM_WT1_TARGETS_12HR_UP	WT1 TARGETS 12HR UP	0.0000104084984555236	0.000118046837468386	2515	1606.81818181818	1296	9.46231609078914E-07	269	2.09676215171256	-2.09676215171256	-1	5.46926003273388
286	M1973	HORIUCHI_WTAP_TARGETS_UP	WTAP TARGETS UP	3.01538717623327E-06	0.0000395795925160129	1670	1052.72727272727	940	2.7412648265663E-07	82	2.47475512490549	-2.66327475301996	-1	7.23516377822252
165	M6250	KORKOLA_YOLK_SAC_TUMOR	YOLK SAC TUMOR	7.38950431105113E-09	1.68122419295066E-07	2665	2098	2313	6.71773121442863E-10	146	3.1810881925227	-3.1810881925227	-1	14.3106332559916
199	M14590	AIGNER_ZEB1_TARGETS	ZEB1 TARGETS	9.11862357522573E-08	1.72016647745715E-06	2995	2093.27272727273	2363	8.28965813925191E-09	171	2.16281194257045	-2.16281194257045	-1	8.27921260291854

## Sheet: ranked-c7-GS
Database	Rank	ID	GeneSet	p.value	p.adj	vote.rank	avg.rank	med.rank	min.pvalue	min.rank	avg.logfc	avg.logfc.dir	direction	significance
Immunologic	21	M3082	GSE10325_BCELL_VS_MYELOID_DN	8.79262796771143E-13	7.90499123954246E-11	1500	1096.63636363636	1200	7.99329815246813E-14	21	2.66991991994039	-2.0174050311519	-1	51.4247790082999
Immunologic	516	M3081	GSE10325_BCELL_VS_MYELOID_UP	0.0138015378025327	0.0219153098159644	750	620.636363636364	746	0.00126262626262626	35	3.09283241154895	3.63252776216111	1	9.6989763264001
Immunologic	22	M3076	GSE10325_CD4_TCELL_VS_BCELL_UP	2.59517943198292E-12	2.22713580344716E-10	550	547.090909090909	549	2.35925402907817E-13	22	2.25124869604904	-2.25124869604904	-1	41.4094963959683
Immunologic	35	M3091	GSE10325_LUPUS_BCELL_VS_LUPUS_MYELOID_DN	8.74870386446646E-11	4.71930082746076E-09	1695	990.181818181818	960	7.95336714983122E-12	34	2.51172936329076	3.05462394420268	1	39.849256066076
Immunologic	273	M3089	GSE10325_LUPUS_BCELL_VS_LUPUS_MYELOID_UP	0.00109945016496701	0.00638695972756218	1610	770.090909090909	622	0.0001	13	2.15706384853105	3.08018464439228	1	8.93922113734642
Immunologic	517	M3085	GSE10325_LUPUS_CD4_TCELL_VS_LUPUS_BCELL_DN	0.00750055813156209	0.0219153098159644	275	356.363636363636	274	0.000684204804173925	12	2.53145883956521	3.2277436456976	1	7.91940095966708
Immunologic	15	M3084	GSE10325_LUPUS_CD4_TCELL_VS_LUPUS_BCELL_UP	8.16959063944494E-14	1.02827914181814E-11	920	967.181818181818	919	7.42690058131385E-15	15	2.11802299652819	-2.11802299652819	-1	44.3573909932688
Immunologic	533	M3170	GSE12366_GC_VS_NAIVE_BCELL_DN	0.0138015378025327	0.0219153098159644	685	724.090909090909	681	0.00126262626262626	144	2.28022156084042	-2.58326730373766	-1	7.12296932352191
Immunologic	535	M3181	GSE12366_NAIVE_VS_MEMORY_BCELL_DN	0.0138015378025327	0.0219153098159644	665	890.272727272727	966	0.00126262626262626	77	2.10745763939646	-2.10745763939646	-1	6.57530118557334
Immunologic	216	M3178	GSE12366_NAIVE_VS_MEMORY_BCELL_UP	0.000281185863529692	0.00245777273307435	175	156.909090909091	173	0.0000255656189837093	17	2.53174908651564	2.70446874250487	1	12.5164304046861
Immunologic	549	M3249	GSE13411_IGM_MEMORY_BCELL_VS_PLASMA_CELL_UP	0.0138015378025327	0.0219153098159644	1100	921.181818181818	1096	0.00126262626262626	44	1.58690149364219	-2.08972380150344	-1	4.92511859733316
Immunologic	548	M3248	GSE13411_IGM_VS_SWITCHED_MEMORY_BCELL_DN	0.0138015378025327	0.0219153098159644	1520	946.636363636364	1114	0.00126262626262626	36	2.93532473692556	3.92374720498178	1	9.19967106548323
Immunologic	76	M3247	GSE13411_IGM_VS_SWITCHED_MEMORY_BCELL_UP	7.48672074326825E-08	1.85985904780137E-06	1190	1168.09090909091	1190	6.80610999822315E-09	71	2.18712190194957	-2.18712190194957	-1	23.8398099063343
Immunologic	1271	M3244	GSE13411_NAIVE_BCELL_VS_PLASMA_CELL_DN	0.0227853681816638	0.0338464005719758	1690	1167.72727272727	1332	0.00209316685568467	385	3.28171181546098	4.23593203719281	1	9.11421661048121
Immunologic	1060	M7196	GSE17186_BLOOD_VS_CORD_BLOOD_CD21LOW_TRANSITIONAL_BCELL_DN	0.0138015378025327	0.0219153098159644	1525	852.818181818182	827	0.00126262626262626	61	2.73606449811843	-2.52508739095695	-1	8.56800860353751
Immunologic	1047	M7168	GSE17186_CD21LOW_VS_CD21HIGH_TRANSITIONAL_BCELL_UP	0.0138015378025327	0.0219153098159644	1650	1010	1011	0.00126262626262626	229	1.751982636602	2.00148439839486	1	5.4484320381232
Immunologic	1062	M7200	GSE17186_MEMORY_VS_CD21HIGH_TRANSITIONAL_BCELL_UP	0.0138015378025327	0.0219153098159644	1685	931.090909090909	580	0.00126262626262626	140	2.4617459752524	2.68440971420953	1	7.69840855413386
Immunologic	1053	M7183	GSE17186_MEMORY_VS_CD21LOW_TRANSITIONAL_BCELL_DN	0.00795420829943362	0.0219153098159644	280	762.818181818182	825	0.000725737595367419	59	2.8787470703132	3.56080630211966	1	9.02031773138379
Immunologic	244	M4431	GSE22886_CD4_TCELL_VS_BCELL_NAIVE_DN	0.000528681387506992	0.00408530835630285	45	829.909090909091	947	0.0000480734979584956	32	3.15233570036525	3.60898398633695	1	14.2812320110161
Immunologic	404	M4437	GSE22886_IGA_VS_IGM_MEMORY_BCELL_UP	0.00251502328354266	0.0117533761369519	700	559	461	0.000228900277189272	76	2.29800155932027	-2.10901611645728	-1	8.36730396226791
Immunologic	636	M4450	GSE22886_IGG_IGA_MEMORY_BCELL_VS_BM_PLASMA_CELL_DN	0.0123156065396779	0.0219153098159644	555	729	757	0.00112591768610121	50	1.71757452460737	2.03912635143927	1	5.33935702715491
Immunologic	637	M4451	GSE22886_IGM_MEMORY_BCELL_VS_BLOOD_PLASMA_CELL_UP	0.0138015378025327	0.0219153098159644	1105	893.454545454545	810	0.00126262626262626	84	2.17394344044456	2.28319497648814	1	6.78606367901353
Immunologic	640	M4457	GSE22886_IGM_MEMORY_BCELL_VS_BM_PLASMA_CELL_DN	0.0138015378025327	0.0219153098159644	815	1113.54545454545	1151	0.00126262626262626	627	2.73262732470907	-3.49726667776076	-1	8.55711263437232
Immunologic	646	M4483	GSE22886_NAIVE_BCELL_VS_DC_UP	0.00847111079395064	0.0219153098159644	785	527	386	0.000773082342954287	37	2.66779588911016	2.76472262316841	1	8.35159454171601
Immunologic	84	M4485	GSE22886_NAIVE_BCELL_VS_MONOCYTE_UP	2.3652147698895E-07	5.19247149482718E-06	150	94.3636363636364	79	2.1501954765211E-08	3	3.49513224815002	4.23243507578945	1	35.1828075561189
Immunologic	51	M4432	GSE22886_NAIVE_VS_IGG_IGA_MEMORY_BCELL_UP	3.95626922110354E-09	1.4398415858633E-07	415	407.363636363636	369	3.5966083892892E-10	21	3.24735859345833	2.9979645388765	1	42.3414161179717
Immunologic	203	M4434	GSE22886_NAIVE_VS_IGM_MEMORY_BCELL_UP	0.000219153740935599	0.00202901374089848	445	463.272727272727	492	0.0000199250522776718	81	2.55915195276355	-2.55920324392722	-1	13.0601138054039
Immunologic	25	M4426	GSE22886_TCELL_VS_BCELL_NAIVE_DN	1.18090599055762E-11	8.45091520509976E-10	740	475.636363636364	589	1.07355090051269E-12	20	3.00617725163883	3.31257640034694	1	52.0047011724161
Immunologic	199	M4961	GSE29618_BCELL_VS_MDC_DAY7_FLU_VACCINE_UP	0.000168762173621855	0.00160112052159831	295	535.363636363636	555	0.0000153431927974528	1	1.76857238585164	2.07041023007977	1	9.34054128476637
Immunologic	706	M4943	GSE29618_BCELL_VS_MDC_UP	0.0138015378025327	0.0219153098159644	165	564.181818181818	554	0.00126262626262626	32	1.7859029373015	2.20018322828013	1	5.55596066891301
Immunologic	709	M4954	GSE29618_BCELL_VS_MONOCYTE_DAY7_FLU_VACCINE_UP	0.0138015378025327	0.0219153098159644	645	637.818181818182	641	0.00126262626262626	47	2.00635146018939	2.63575692309649	1	6.25479078942915
Immunologic	703	M4936	GSE29618_BCELL_VS_MONOCYTE_UP	0.00679235681041233	0.0219153098159644	510	626.454545454545	513	0.000619401715018736	13	1.88234595025774	2.31086615863068	1	5.86168865240884
Immunologic	171	M4959	GSE29618_BCELL_VS_PDC_DAY7_FLU_VACCINE_DN	0.0000445229881218656	0.000491575447801651	1415	966	1037	4.04762629011329E-06	54	3.24864114417308	-4.1699713473802	-1	20.4285553244546
Immunologic	705	M4942	GSE29618_BCELL_VS_PDC_DN	0.0138015378025327	0.0219153098159644	535	585.454545454545	401	0.00126262626262626	117	2.75459339787202	-2.72809410080409	-1	8.62674591362788
Immunologic	170	M5011	GSE29618_LAIV_VS_TIV_FLU_VACCINE_DAY7_BCELL_UP	0.0000436000127593084	0.000484216612291613	1155	1094.81818181818	968	3.96371607786511E-06	141	2.5002464634002	-3.49726667776076	-1	15.7294009422391
Immunologic	50	M8424	GSE30153_LUPUS_VS_HEALTHY_DONOR_BCELL_DN	3.23069458933172E-09	1.21991027693166E-07	570	755.454545454545	566	2.93699508552363E-10	47	2.29554575793432	2.62037352057164	1	30.2158033881558
Immunologic	93	M9010	GSE38697_LIGHT_ZONE_VS_DARK_ZONE_BCELL_DN	4.41194392080045E-07	8.95672056179704E-06	960	873	959	4.01085891416795E-08	86	3.24292877363521	3.24292877363521	1	31.1694794301014
Immunologic	97	M5540	GSE3982_BCELL_VS_BASOPHIL_DN	6.09453331175125E-07	0.0000118623493738004	1685	1162.54545454545	1383	5.54048636371397E-08	89	2.49109997694047	-2.49109997694047	-1	23.338083023659
Immunologic	839	M5544	GSE3982_BCELL_VS_CENT_MEMORY_CD4_TCELL_UP	0.0138015378025327	0.0219153098159644	570	684.636363636364	640	0.00126262626262626	65	5.06481930206634	5.06481930206634	1	15.9502490421503
Immunologic	838	M5541	GSE3982_BCELL_VS_EFF_MEMORY_CD4_TCELL_UP	0.00928142596338686	0.0219153098159644	705	601	549	0.000847346869823709	7	2.63319567762319	-2.31535960454106	-1	8.24191056812177
Immunologic	840	M5546	GSE3982_BCELL_VS_NKCELL_UP	0.0138015378025327	0.0219153098159644	1755	1014.72727272727	1020	0.00126262626262626	60	3.86574139860151	4.88995024008287	1	12.1491269261599
Immunologic	148	M5406	GSE3982_EOSINOPHIL_VS_BCELL_UP	0.0000176273908629432	0.000224868337494843	1150	1092.45454545455	1054	1.60250291846567E-06	127	5.36599264247594	-6.99097092766883	-1	37.2940477403184
Immunologic	153	M5434	GSE3982_MAST_CELL_VS_BCELL_UP	0.0000226335038497798	0.000279294478878328	1115	1082.09090909091	1155	2.05761242778473E-06	130	2.5430142137869	-2.5430142137869	-1	17.1613295962981
Immunologic	10	M5384	GSE3982_MEMORY_CD4_TCELL_VS_BCELL_UP	2.1397451705657E-15	4.03983888202804E-13	1505	952.181818181818	1112	1.94522288233245E-16	10	2.70981039099616	-2.70981039099616	-1	64.0583122626024
Immunologic	830	M5515	GSE3982_NEUTROPHIL_VS_BCELL_UP	0.0138015378025327	0.0219153098159644	1835	1018.09090909091	884	0.00126262626262626	95	2.02819552502618	-2.27159093544211	-1	6.32403729769548
Immunologic	1180	M9791	GSE42724_MEMORY_BCELL_VS_PLASMABLAST_DN	0.0138015378025327	0.0219153098159644	680	890	804	0.00126262626262626	564	1.73854756413764	-2.032025156834	-1	5.40584235239332
Immunologic	1179	M9786	GSE42724_MEMORY_BCELL_VS_PLASMABLAST_UP	0.0130597392340259	0.0219153098159644	835	911.363636363636	958	0.00119435595699557	26	2.05316854782015	-2.40343368822565	-1	6.40320272053496
Immunologic	1183	M9801	GSE42724_MEMORY_VS_B1_BCELL_DN	0.0138015378025327	0.0219153098159644	1885	1024.36363636364	1058	0.00126262626262626	97	2.28478877189857	-2.12509877160913	-1	7.13744755459544
Immunologic	478	M9800	GSE42724_NAIVE_BCELL_VS_PLASMABLAST_DN	0.00489252706614609	0.0193244583700498	280	376.363636363636	276	0.000445767403237119	12	1.59009393719625	2.29429430595151	1	5.10123097251664
Immunologic	1181	M9792	GSE42724_NAIVE_VS_MEMORY_BCELL_UP	0.0138015378025327	0.0219153098159644	1235	1010.72727272727	1047	0.00126262626262626	339	2.02006694719282	-2.02006694719282	-1	6.2982693998094
Immunologic	1009	M6860	GSE4590_PRE_BCELL_VS_SMALL_PRE_BCELL_UP	0.0138015378025327	0.0219153098159644	1820	1041.63636363636	944	0.00126262626262626	355	2.81401690355122	2.15448566823044	1	8.81512066475472
Immunologic	237	M6867	GSE4590_PRE_BCELL_VS_VPREB_POS_LARGE_PRE_BCELL_UP	0.000470046736003584	0.0037445073315391	255	221.454545454545	184	0.0000427406541013804	13	2.51880779897717	-2.48852200461254	-1	11.5719807831898
Immunologic	182	M6873	GSE4590_SMALL_VS_LARGE_PRE_BCELL_DN	0.0000732764495536511	0.000760142509655458	1250	1130.63636363636	1247	6.66171730192084E-06	152	2.75831696976584	-2.75831696976584	-1	16.3317165782869
Immunologic	494	M350	GSE10147_IL3_AND_HIVP17_VS_IL3_AND_CPG_STIM_PDC_DN	0.00526740459692669	0.0201312953016145	275	554.636363636364	325	0.000480005331605065	12	1.97810472674664	-2.23373302992475	-1	6.30460940523802
Immunologic	100	M345	GSE10147_IL3_VS_IL3_AND_HIVP17_STIM_PDC_DN	6.93466817335106E-07	0.0000131804761129502	1310	808.727272727273	901	6.30424578113087E-08	63	2.06400892069129	2.50164627636815	1	19.1383217495589
Immunologic	1013	M304	GSE10240_CTRL_VS_IL17_AND_IL22_STIM_PRIMARY_BRONCHIAL_EPITHELIAL_CELLS_DN	0.0138015378025327	0.0219153098159644	910	1101.54545454545	1220	0.00126262626262626	83	2.87360007587421	-2.48794615458056	-1	9.00400156515607
Immunologic	449	M302	GSE10240_CTRL_VS_IL22_STIM_PRIMARY_BRONCHIAL_EPITHELIAL_CELLS_UP	0.00398087986608549	0.0167392008622927	1205	1077.09090909091	1116	0.000362554684814719	231	2.33466882169501	-2.33466882169501	-1	7.81749764686635
Immunologic	308	M313	GSE10240_IL17_VS_IL17_AND_IL22_STIM_PRIMARY_BRONCHIAL_EPITHELIAL_CELLS_UP	0.00109945016496701	0.00638695972756218	1330	822.181818181818	1222	0.0001	5	2.53825132878828	-2.53080902379645	-1	10.5375528466698
Immunologic	414	M3079	GSE10325_CD4_TCELL_VS_MYELOID_DN	0.00285896826671982	0.0130380002115146	280	725.545454545455	322	0.000260244578020236	83	2.62685421968326	2.88827924812146	1	9.35370001568835
Immunologic	140	M3088	GSE10325_LUPUS_CD4_TCELL_VS_LUPUS_MYELOID_DN	0.0000117943301043932	0.000159054965979245	725	755.363636363636	722	1.07221757590627E-06	120	2.14613302369006	-2.0174050311519	-1	15.4691250667884
Immunologic	128	M3099	GSE10463_CD40L_AND_VA347_VS_CD40L_IN_DC_DN	6.10392801792456E-06	0.0000900329382643873	115	916.909090909091	725	5.54904086674216E-07	111	1.98622341640421	3.04020559323358	1	15.2465066925193
Immunologic	348	M359	GSE10500_ARTHRITIC_SYNOVIAL_FLUID_VS_HEALTHY_MACROPHAGE_DN	0.00141482911174512	0.00763199246564227	1075	897.909090909091	1072	0.000128703619478128	4	3.24292877363521	3.24292877363521	1	13.0130910725896
Immunologic	523	M3114	GSE11057_CD4_EFF_MEM_VS_PBMC_DN	0.0138015378025327	0.0219153098159644	1345	992.181818181818	839	0.00126262626262626	390	1.75011169470041	-2.46160343961383	-1	5.44250108182808
Immunologic	1395	M3112	GSE11057_EFF_MEM_VS_CENT_MEM_CD4_TCELL_DN	0.0281263311651214	0.0380663177345873	1505	1221.63636363636	1311	0.00259022622384832	291	1.72981786522367	2.09640642693521	1	4.58568705425139
Immunologic	522	M3111	GSE11057_EFF_MEM_VS_CENT_MEM_CD4_TCELL_UP	0.0138015378025327	0.0219153098159644	1525	1002.63636363636	1066	0.00126262626262626	78	2.36985626303195	-2.04713119241472	-1	7.40711470546577
Immunologic	1	M3120	GSE11057_PBMC_VS_MEM_CD4_TCELL_UP	9.51766712639166E-24	1.79693555346275E-20	1710	1268.81818181818	1331	8.65242466035601E-25	1	2.18090279708842	2.55838409489919	1	82.1672719252283
Immunologic	1026	M461	GSE11367_CTRL_VS_IL17_TREATED_SMOOTH_MUSCLE_CELL_DN	0.00893467620912373	0.0219153098159644	1095	1096.36363636364	1093	0.000815560865697472	164	2.4680821361938	-2.71812921846201	-1	7.71849442296292
Immunologic	530	M3133	GSE11864_CSF1_VS_CSF1_IFNG_IN_MAC_UP	0.0125815259638405	0.0219153098159644	1565	1076.45454545455	1126	0.00115036904973271	63	4.02476820950676	-3.91651200991445	-1	12.653247906307
Immunologic	1029	M7065	GSE12198_NK_VS_NK_ACT_EXPANSION_SYSTEM_DERIVED_NK_CELL_DN	0.0138015378025327	0.0219153098159644	1050	996.636363636364	1034	0.00126262626262626	79	3.45757490299272	-3.45757490299272	-1	10.8552237619188
Immunologic	407	M432	GSE12484_HEALTHY_VS_PERIDONTITIS_NEUTROPHILS_DN	0.00257012103198563	0.0119223304874419	170	374.272727272727	251	0.000233920769267016	21	2.54899688140292	2.64764534021677	1	9.262536479558
Immunologic	28	M433	GSE12484_HEALTHY_VS_PERIDONTITIS_NEUTROPHILS_UP	1.32173113842363E-11	8.9122442476565E-10	1000	1016.18181818182	963	1.20157376221052E-12	28	4.15813218357072	4.15813218357072	1	71.7897091873119
Immunologic	126	M440	GSE12507_PDC_CELL_LINE_VS_IMMATUE_T_CELL_LINE_DN	0.0000054447711339572	0.0000815851420707238	1050	900.090909090909	986	4.94980419022366E-07	112	2.23211498685823	-2.40530270183456	-1	17.3295323767449
Immunologic	1022	M438	GSE12507_PDC_CELL_LINE_VS_IMMATUE_T_CELL_LINE_UP	0.0138015378025327	0.0219153098159644	1325	1191	1323	0.00126262626262626	64	3.29686157849817	-3.67494833875095	-1	10.3457564701729
Immunologic	1024	M447	GSE12963_UNINF_VS_ENV_AND_NEF_AND_VPR_DEFICIENT_HIV1_INF_CD4_TCELL_UP	0.0138015378025327	0.0219153098159644	895	689.636363636364	609	0.00126262626262626	300	2.53629369936808	-3.14510251913467	-1	7.93472764734209
Immunologic	120	M3295	GSE13485_DAY1_VS_DAY7_YF17D_VACCINE_PBMC_UP	0.0000046621401886423	0.0000733510056346388	410	953.545454545455	842	4.23831824406144E-07	108	3.22789228021139	3.22789228021139	1	25.3924490184541
Immunologic	34	M3306	GSE13485_DAY3_VS_DAY21_YF17D_VACCINE_PBMC_DN	3.20112740711413E-11	1.77756721900926E-09	640	745.454545454545	603	2.91011582469155E-12	23	3.05555357164367	-3.30153908864046	-1	50.9754835615458
Immunologic	379	M3302	GSE13485_DAY3_VS_DAY7_YF17D_VACCINE_PBMC_DN	0.00187878856156863	0.00932534954461423	600	1249.72727272727	1343	0.000170944996196025	216	1.84060931015022	-2.46999880308815	-1	7.03430243179665
Immunologic	54	M3308	GSE13485_DAY7_VS_DAY21_YF17D_VACCINE_PBMC_DN	5.3112825377129E-09	1.8257960765537E-07	600	659.454545454545	532	4.828438682305E-10	51	2.52482763519187	-2.27287338433667	-1	32.399569503542
Immunologic	1409	M3310	GSE13485_PRE_VS_POST_YF17D_VACCINATION_PBMC_UP	0.0307584872202586	0.0412150630744133	690	755.909090909091	731	0.00283610327081545	302	2.45691826887972	-3.81313766741098	-1	6.39550232673758
Immunologic	1224	M3321	GSE13738_RESTING_VS_BYSTANDER_ACTIVATED_CD4_TCELL_UP	0.0165079708491423	0.0254632752967162	1355	1015.90909090909	995	0.00151210522971133	345	3.07413683768724	2.10089582580322	1	9.2569735476833
Immunologic	559	M3324	GSE13738_TCR_VS_BYSTANDER_ACTIVATED_CD4_TCELL_UP	0.0138015378025327	0.0219153098159644	455	594.181818181818	547	0.00126262626262626	66	2.25073115431073	2.32689690585831	1	7.02948362409769
Immunologic	114	M474	GSE13887_ACT_CD4_VS_NO_TREATED_CD4_TCELL_DN	2.87428297658149E-06	0.0000476021601735601	820	824.818181818182	817	2.6129879380153E-07	105	7.12647379702311	-7.12647379702311	-1	58.7449161655321
Immunologic	1027	M475	GSE13887_HEALTHY_VS_LUPUS_RESTING_CD4_TCELL_DN	0.0138015378025327	0.0219153098159644	240	619.090909090909	438	0.00126262626262626	140	2.11851215011258	-2.11851215011258	-1	6.61034440089995
Immunologic	430	M479	GSE13887_RESTING_VS_NO_TREATED_CD4_TCELL_DN	0.0032519412717992	0.0142782909794346	1665	1175.90909090909	1086	0.000296068919678598	134	3.40955112352799	3.40955112352799	1	11.9150595574484
Immunologic	44	M485	GSE13887_RESTING_VS_NO_TREATED_CD4_TCELL_UP	6.4566531881041E-10	2.77049118616831E-08	1015	935.727272727273	1015	5.86968471818094E-11	41	4.0520491085887	4.0520491085887	1	58.4007371221052
Immunologic	566	M3351	GSE14000_4H_VS_16H_LPS_DC_TRANSLATED_RNA_UP	0.0138015378025327	0.0219153098159644	1485	1079	1078	0.00126262626262626	200	3.07097477751781	-3.33611813728041	-1	9.62968680327661
Immunologic	563	M3338	GSE14000_UNSTIM_VS_4H_LPS_DC_TRANSLATED_RNA_DN	0.0138015378025327	0.0219153098159644	420	985	1070	0.00126262626262626	336	3.01149308462411	2.38748304712387	1	9.44112759648826
Immunologic	1299	M3413	GSE1432_1H_VS_24H_IFNG_MICROGLIA_UP	0.0265980412361905	0.0372773261584458	290	1045.18181818182	1066	0.0024477420450445	287	2.14064591107996	-2.14064591107996	-1	5.73701553273679
Immunologic	570	M3409	GSE1432_1H_VS_6H_IFNG_MICROGLIA_UP	0.0138015378025327	0.0219153098159644	910	1348.63636363636	1443	0.00126262626262626	748	1.87965385811042	-2.0769396789822	-1	5.85315461890701
Immunologic	568	M3400	GSE1432_CTRL_VS_IFNG_1H_MICROGLIA_UP	0.0138015378025327	0.0219153098159644	1305	1376.27272727273	1488	0.00126262626262626	654	2.08623548476067	-2.08623548476067	-1	6.5080261560678
Immunologic	1028	M2979	GSE14386_UNTREATED_VS_IFNA_TREATED_ACT_PBMC_MS_PATIENT_DN	0.0138015378025327	0.0219153098159644	630	694.727272727273	323	0.00126262626262626	201	2.12518801681087	2.14466428283597	1	6.63150714977303
Immunologic	109	M2977	GSE14386_UNTREATED_VS_IFNA_TREATED_ACT_PBMC_MS_PATIENT_UP	2.03025595284236E-06	0.0000353125437953482	420	656	416	1.84568893313957E-07	24	2.78366229056164	-3.81624339562978	-1	23.5717950752178
Immunologic	489	M3476	GSE1460_CD4_THYMOCYTE_VS_NAIVE_CD4_TCELL_ADULT_BLOOD_DN	0.00514601259850117	0.0198482214933797	1385	893.818181818182	638	0.000468917198675857	47	2.30032660554004	-2.11338094016032	-1	7.37579483828804
Immunologic	581	M3465	GSE1460_DP_THYMOCYTE_VS_NAIVE_CD4_TCELL_ADULT_BLOOD_DN	0.0138015378025327	0.0219153098159644	1790	1105.09090909091	1177	0.00126262626262626	227	2.38905774832189	-2.85057882770009	-1	7.46798413703857
Immunologic	582	M3469	GSE1460_DP_THYMOCYTE_VS_THYMIC_STROMAL_CELL_DN	0.0138015378025327	0.0219153098159644	1305	868.909090909091	675	0.00126262626262626	157	3.3605294031082	-3.39481885763479	-1	10.5475858721682
Immunologic	580	M3454	GSE1460_DP_VS_CD4_THYMOCYTE_DN	0.0138015378025327	0.0219153098159644	1160	914	722	0.00126262626262626	393	3.01288096007963	-2.66649200029994	-1	9.4455272139551
Immunologic	283	M3452	GSE1460_DP_VS_CD4_THYMOCYTE_UP	0.00109945016496701	0.00638695972756218	660	666.090909090909	657	0.0001	42	1.7409345965944	-2.03500894740494	-1	7.19437742396276
Immunologic	264	M3440	GSE1460_INTRATHYMIC_T_PROGENITOR_VS_CD4_THYMOCYTE_DN	0.000803085855630202	0.0057432806645069	1410	927.272727272727	1076	0.0000730344693832101	107	1.97777387812765	-2.50670196751648	-1	8.36177388762035
Immunologic	57	M3450	GSE1460_INTRATHYMIC_T_PROGENITOR_VS_THYMIC_STROMAL_CELL_DN	7.91313873243929E-09	2.62105367137638E-07	540	494.727272727273	539	7.19376250991083E-10	54	2.8894045208769	3.58558089913752	1	36.2263710283612
Immunologic	1034	M7092	GSE14908_ATOPIC_VS_NONATOPIC_PATIENT_RESTING_CD4_TCELL_UP	0.0138015378025327	0.0219153098159644	605	817.545454545455	889	0.00126262626262626	30	2.35883427175604	-2.35883427175604	-1	7.37217457798943
Immunologic	592	M3549	GSE15659_NAIVE_CD4_TCELL_VS_ACTIVATED_TREG_UP	0.0138015378025327	0.0219153098159644	1810	1185.09090909091	1266	0.00126262626262626	550	4.14812623536521	-2.6088698608369	-1	13.0442974944285
Immunologic	341	M3545	GSE15659_NAIVE_CD4_TCELL_VS_NONSUPPRESSIVE_TCELL_UP	0.00127221032940484	0.00704379208773121	1190	873.909090909091	1041	0.000115722419643007	41	5.68738260989351	5.68738260989351	1	23.2800308575984
Immunologic	441	M3536	GSE15659_NAIVE_VS_PTPRC_NEG_CD4_TCELL_UP	0.00372265914209787	0.0159373706582331	1155	628.272727272727	701	0.000338997571174124	29	3.93725225592154	-2.18712190194957	-1	13.4163728493518
Immunologic	238	M3558	GSE15659_RESTING_TREG_VS_NONSUPPRESSIVE_TCELL_UP	0.000501077578825517	0.00394181028676074	1360	647.727272727273	718	0.0000455628856300078	1	3.93725225592154	-2.18712190194957	-1	17.980252743587
Immunologic	285	M3561	GSE15659_RESTING_VS_ACTIVATED_TREG_UP	0.000990290092798731	0.00638695972756218	580	445.909090909091	302	0.0000900669213667972	21	3.01242412382595	-2.39799588139324	-1	12.5257750555833
Immunologic	149	M3535	GSE15659_TREG_VS_TCONV_DN	0.0000195989521877199	0.000248341085439028	1575	947	916	1.78173879903725E-06	128	3.52011256214762	-3.52011256214762	-1	24.1387856588199
Immunologic	589	M3534	GSE15659_TREG_VS_TCONV_UP	0.0138015378025327	0.0219153098159644	1490	1203.90909090909	1306	0.00126262626262626	482	4.10115436568328	-4.10115436568328	-1	12.8953948983907
Immunologic	1045	M7162	GSE15735_2H_VS_12H_HDAC_INHIBITOR_TREATED_CD4_TCELL_DN	0.00773450708124777	0.0219153098159644	1450	1074.63636363636	1130	0.000705621251623087	129	2.46861062962659	-3.16920854650989	-1	7.72016976705001
Immunologic	462	M7159	GSE15735_2H_VS_12H_HDAC_INHIBITOR_TREATED_CD4_TCELL_UP	0.00447751317785527	0.0182977161900233	1850	1092.72727272727	1299	0.000407877455614134	125	2.36483851096581	-2.36483851096581	-1	7.74520272591909
Immunologic	94	M8016	GSE16385_IFNG_TNF_VS_ROSIGLITAZONE_STIM_MACROPHAGE_DN	4.50855495027051E-07	9.05548058096885E-06	1035	1022.54545454545	932	4.09868715838945E-08	87	2.46999880308815	-2.46999880308815	-1	23.6928464990371
Immunologic	1114	M8018	GSE16385_IL4_VS_ROSIGLITAZONE_STIM_MACROPHAGE_DN	0.0138015378025327	0.0219153098159644	1585	1053.27272727273	1157	0.00126262626262626	225	2.62370866365681	2.62370866365681	1	8.21183637652997
Immunologic	1107	M7903	GSE16385_MONOCYTE_VS_12H_IL4_TREATED_MACROPHAGE_UP	0.0138015378025327	0.0219153098159644	750	951	853	0.00126262626262626	488	2.49836205427982	2.49836205427982	1	7.81448290375685
Immunologic	236	M7901	GSE16385_MONOCYTE_VS_MACROPHAGE_DN	0.000458876142335866	0.0036740412568746	1380	1079.54545454545	1102	0.0000417247166099852	12	1.71529624746906	-2.11905053070422	-1	7.87387359569346
Immunologic	37	M8025	GSE16385_ROSIGLITAZONE_IL4_VS_IFNG_TNF_STIM_MACROPHAGE_DN	1.06796849862728E-10	5.44952574434675E-09	1290	1247.72727272727	1477	9.70880453344657E-12	35	2.71444149075779	-3.93850507449413	-1	42.7498193115463
Immunologic	163	M8027	GSE16385_ROSIGLITAZONE_IL4_VS_IL4_ALONE_STIM_MACROPHAGE_12H_DN	0.0000339640910703105	0.000393400024176358	1260	714.363636363636	690	0.000003087692311533	51	3.36321766668018	-3.54306161282521	-1	21.7744737415244
Immunologic	87	M7986	GSE16385_ROSIGLITAZONE_IL4_VS_ROSIGLITAZONE_ALONE_STIM_MACROPHAGE_UP	2.91189758039275E-07	6.31915245032357E-06	1445	706.636363636364	660	2.64717996891692E-08	50	3.45571125836251	-2.76016087712694	-1	34.2217300887142
Immunologic	1112	M7960	GSE16385_UNTREATED_VS_12H_IL4_TREATED_MACROPHAGE_DN	0.012388401467645	0.0219153098159644	1130	1049.63636363636	1136	0.0011326106046302	392	5.50564066524359	-5.50564066524359	-1	17.3476693664947
Immunologic	314	M7891	GSE16385_UNTREATED_VS_12H_ROSIGLITAZONE_IFNG_TNF_TREATED_MACROPHAGE_DN	0.00109945016496701	0.00638695972756218	20	551.909090909091	336	0.0001	18	2.03040684994621	-2.04920916732571	-1	8.4081441541536
Immunologic	1382	M7889	GSE16385_UNTREATED_VS_12H_ROSIGLITAZONE_IFNG_TNF_TREATED_MACROPHAGE_UP	0.0274296919300998	0.0372773261584458	1210	1156.18181818182	1238	0.00252525252525253	309	3.98216135649991	-3.98216135649991	-1	10.7630374464943
Immunologic	205	M7916	GSE16386_IL4_VS_IL4_AND_ROSIGLITAZONE_STIM_MACROPHAGE_6H_DN	0.00021982500351214	0.00202901374089848	1850	1137	1369	0.0000199860883272645	165	5.32301624159997	-5.32301624159997	-1	27.2787871696829
Immunologic	1091	M7406	GSE16450_CTRL_VS_IFNA_12H_STIM_IMMATURE_NEURON_CELL_LINE_DN	0.0106174578559743	0.0219153098159644	700	604.181818181818	669	0.00096991344195955	52	2.35385243979359	-2.50767237363508	-1	7.35638198303299
Immunologic	465	M7430	GSE16450_IMMATURE_VS_MATURE_NEURON_CELL_LINE_12H_IFNA_STIM_UP	0.00456951671045003	0.0185706505909117	290	807.818181818182	564	0.000416275957284401	173	1.94460903122371	-3.1810881925227	-1	6.3262652651178
Immunologic	67	M7414	GSE16450_IMMATURE_VS_MATURE_NEURON_CELL_LINE_6H_IFNA_STIM_UP	2.68406342163083E-08	7.56345035826716E-07	855	805.272727272727	818	2.44005768579743E-09	63	1.89358783647641	2.33043728000943	1	22.0397845682096
Immunologic	1116	M8033	GSE17301_ACD3_ACD28_VS_ACD3_ACD28_AND_IFNA5_STIM_CD8_TCELL_DN	0.0138015378025327	0.0219153098159644	410	574.545454545455	422	0.00126262626262626	58	2.97913244323882	-2.42021322094839	-1	9.33854314446738
Immunologic	1117	M8034	GSE17301_CTRL_VS_48H_IFNA2_STIM_CD8_TCELL_DN	0.007676120507151	0.0219153098159644	540	572.636363636364	562	0.000700275924990082	264	2.07774615520129	2.37144381011576	1	6.48111466162288
Immunologic	1119	M8036	GSE17301_IFNA2_VS_IFNA5_STIM_ACD3_ACD28_ACT_CD8_TCELL_UP	0.0138015378025327	0.0219153098159644	1180	998.181818181818	1103	0.00126262626262626	49	1.65052995430963	2.05687047347608	1	5.12682321414791
Immunologic	219	M6147	GSE1740_MCSF_VS_MCSF_AND_IFNG_DAY2_DERIVED_MACROPHAGE_WITH_IFNA_STIM_DN	0.000322701311836816	0.00278200948286716	550	483.090909090909	319	0.0000293407869242807	70	3.56473040538085	-4.10085352698898	-1	17.2997633708228
Immunologic	917	M6150	GSE1740_UNSTIM_VS_IFNA_STIMULATED_MCSF_DERIVED_MACROPHAGE_DN	0.0138015378025327	0.0219153098159644	1440	1013.72727272727	1150	0.00126262626262626	173	2.70242483385542	-3.24695982501113	-1	8.46136960082122
Immunologic	510	M6148	GSE1740_UNSTIM_VS_IFNA_STIMULATED_MCSF_DERIVED_MACROPHAGE_UP	0.0056802059598506	0.0210546185278265	1400	891.454545454545	943	0.000517720452973377	212	2.95467806502854	4.07080689984442	1	9.35924577630786
Immunologic	600	M4156	GSE17974_0H_VS_1H_IN_VITRO_ACT_CD4_TCELL_UP	0.0138015378025327	0.0219153098159644	1150	1041.27272727273	1081	0.00126262626262626	362	2.03867585221024	-2.09351126070276	-1	6.35726032959944
Immunologic	601	M4159	GSE17974_0H_VS_2H_IN_VITRO_ACT_CD4_TCELL_DN	0.0138015378025327	0.0219153098159644	400	577.818181818182	404	0.00126262626262626	204	1.41835301990361	2.05094399818795	1	4.39081358738105
Immunologic	1302	M4158	GSE17974_0H_VS_2H_IN_VITRO_ACT_CD4_TCELL_UP	0.0274296919300998	0.0372773261584458	490	851.181818181818	662	0.00252525252525253	203	2.39151997732542	-2.12592379341849	-1	6.42172255361958
Immunologic	1243	M4180	GSE17974_CTRL_VS_ACT_IL4_AND_ANTI_IL12_0.5H_CD4_TCELL_DN	0.0185797535994735	0.0282179292664678	840	732.363636363636	824	0.00170350424293863	216	1.50509765851945	2.09237989392725	1	4.35012969949099
Immunologic	610	M4199	GSE17974_CTRL_VS_ACT_IL4_AND_ANTI_IL12_48H_CD4_TCELL_UP	0.0138015378025327	0.0219153098159644	300	754.545454545455	697	0.00126262626262626	299	2.21710816651797	3.05772511771202	1	6.9228974864202
Immunologic	83	M4207	GSE17974_IL4_AND_ANTI_IL12_VS_UNTREATED_0.5H_ACT_CD4_TCELL_DN	2.25190336574109E-07	5.12240187291468E-06	980	992.181818181818	947	2.04718508749478E-08	77	3.22789228021139	3.22789228021139	1	32.5210359636411
Immunologic	614	M4221	GSE17974_IL4_AND_ANTI_IL12_VS_UNTREATED_12H_ACT_CD4_TCELL_UP	0.0138015378025327	0.0219153098159644	1465	1093.63636363636	1345	0.00126262626262626	204	2.6796634475654	-2.19792763396431	-1	8.38921514899821
Immunologic	72	M4209	GSE17974_IL4_AND_ANTI_IL12_VS_UNTREATED_1H_ACT_CD4_TCELL_DN	6.27633999226601E-08	0.0000016457958201942	980	951.636363636364	946	5.70576379211144E-09	67	4.40892648836319	-4.3978166530712	-1	48.6120687598546
Immunologic	437	M4208	GSE17974_IL4_AND_ANTI_IL12_VS_UNTREATED_1H_ACT_CD4_TCELL_UP	0.00350853418820516	0.0151581522822228	1555	872.090909090909	932	0.000319467462011816	141	1.6847675466938	-2.01186356561692	-1	5.75068948101181
Immunologic	8	M4224	GSE17974_IL4_AND_ANTI_IL12_VS_UNTREATED_24H_ACT_CD4_TCELL_UP	1.55312405500406E-15	3.59595078047911E-13	1105	640.636363636364	632	1.4119309590946E-16	8	2.87721162775203	-2.52994949453524	-1	68.2999644629289
Immunologic	66	M4212	GSE17974_IL4_AND_ANTI_IL12_VS_UNTREATED_2H_ACT_CD4_TCELL_DN	2.11165095396332E-08	6.04060151679203E-07	740	835.545454545455	847	1.9196827038471E-09	62	3.44141661401193	3.44141661401193	1	40.7833636232576
Immunologic	159	M4231	GSE17974_IL4_AND_ANTI_IL12_VS_UNTREATED_48H_ACT_CD4_TCELL_DN	0.0000279132368451527	0.0003314477431676	465	779.272727272727	674	2.53759918272593E-06	135	3.184336650275	2.70113477791689	1	21.0634858371238
Immunologic	612	M4213	GSE17974_IL4_AND_ANTI_IL12_VS_UNTREATED_4H_ACT_CD4_TCELL_UP	0.0138015378025327	0.0219153098159644	725	943.181818181818	999	0.00126262626262626	252	3.02245093735783	-2.40054632572714	-1	9.47586440237012
Immunologic	3	M4216	GSE17974_IL4_AND_ANTI_IL12_VS_UNTREATED_6H_ACT_CD4_TCELL_UP	1.6844124906554E-17	1.06005692745246E-14	1155	1025.09090909091	1152	1.531284082414E-18	3	3.74941946256613	-3.49099911353959	-1	100
Immunologic	1305	M4284	GSE18791_CTRL_VS_NEWCASTLE_VIRUS_DC_18H_DN	0.0274296919300998	0.0372773261584458	475	943.727272727273	980	0.00252525252525253	356	1.97659429439642	-2.67828448333007	-1	5.28927178858872
Immunologic	155	M4255	GSE18791_CTRL_VS_NEWCASTLE_VIRUS_DC_1H_UP	0.0000240830973574917	0.000293347663296414	775	937.909090909091	771	2.18939645417144E-06	132	4.23219743269762	-4.23219743269762	-1	28.4582829026842
Immunologic	13	M4285	GSE18791_UNSTIM_VS_NEWCATSLE_VIRUS_DC_1H_UP	1.42909801175379E-14	2.17041919924787E-12	520	620	520	1.29918001068527E-15	12	3.83630868189423	-3.62056825519976	-1	85.3801459297146
Immunologic	260	M7303	GSE18893_CTRL_VS_TNF_TREATED_TREG_2H_DN	0.000761429079155781	0.00553280219637457	240	708	460	0.0000692447946061209	1	2.98430181766029	4.22793077959331	1	12.7633448845119
Immunologic	1070	M7306	GSE18893_TCONV_VS_TREG_2H_TNF_STIM_DN	0.0138015378025327	0.0219153098159644	335	554.454545454545	481	0.00126262626262626	212	1.88132824726926	-2.28360026450595	-1	5.85846249560466
Immunologic	941	M6292	GSE1925_3H_VS_24H_IFNG_STIM_MACROPHAGE_UP	0.0138015378025327	0.0219153098159644	1410	857.181818181818	911	0.00126262626262626	41	3.82578498115212	-3.65726524780748	-1	12.022463577929
Immunologic	945	M6310	GSE1925_CTRL_VS_3H_IFNG_STIM_IFNG_PRIMED_MACROPHAGE_DN	0.0138015378025327	0.0219153098159644	1785	957.272727272727	549	0.00126262626262626	284	2.07350177866449	-2.07350177866449	-1	6.46765982814126
Immunologic	944	M6305	GSE1925_CTRL_VS_3H_IFNG_STIM_MACROPHAGE_UP	0.0138015378025327	0.0219153098159644	320	603.545454545455	480	0.00126262626262626	122	2.3035141969948	-2.3035141969948	-1	7.19680785742392
Immunologic	942	M6296	GSE1925_CTRL_VS_IFNG_PRIMED_MACROPHAGE_3H_IFNG_STIM_UP	0.0138015378025327	0.0219153098159644	245	657.272727272727	429	0.00126262626262626	77	2.8714226522859	-2.8714226522859	-1	8.99709905037076
Immunologic	1066	M7287	GSE19772_CTRL_VS_HCMV_INF_MONOCYTES_DN	0.0138015378025327	0.0219153098159644	560	725.272727272727	570	0.00126262626262626	339	3.2217875501004	-2.96217414650906	-1	10.1077689725677
Immunologic	1064	M7282	GSE19772_CTRL_VS_HCMV_INF_MONOCYTES_UP	0.0138015378025327	0.0219153098159644	1860	954	959	0.00126262626262626	199	2.56473982158523	-2.61845675919151	-1	8.02490292616369
Immunologic	1065	M7286	GSE19772_HCMV_INFL_VS_HCMV_INF_MONOCYTES_AND_PI3K_INHIBITION_DN	0.0138015378025327	0.0219153098159644	615	644.090909090909	536	0.00126262626262626	142	2.47903110859166	-2.18501744522953	-1	7.75320307784566
Immunologic	102	M7283	GSE19772_HCMV_INFL_VS_HCMV_INF_MONOCYTES_AND_PI3K_INHIBITION_UP	1.16677726815261E-06	0.0000215968184536483	1880	1307.18181818182	1488	1.06070716996113E-07	93	1.7173039013502	2.37337070101823	1	15.2021978959564
Immunologic	1264	M7319	GSE19888_ADENOSINE_A3R_ACT_VS_TCELL_MEMBRANES_ACT_AND_A3R_INH_PRETREAT_IN_MAST_CELL_DN	0.0213923212364215	0.031953087416427	1735	1239	1104	0.00196392837083194	587	4.3653179961589	-3.04325338242429	-1	12.3669959989105
Immunologic	405	M7333	GSE19888_ADENOSINE_A3R_ACT_VS_TCELL_MEMBRANES_ACT_IN_MAST_CELL_UP	0.00252656562477738	0.0117781627150116	715	442.909090909091	468	0.000229951991355428	99	1.80171287621203	-2.5053836582717	-1	6.53434017482191
Immunologic	1078	M7341	GSE19888_ADENOSINE_A3R_INH_VS_ACT_IN_MAST_CELL_DN	0.00733101782013173	0.0219153098159644	355	665.545454545455	310	0.000668687400676378	108	3.08754346774565	3.31913619554788	1	9.68221017534115
Immunologic	457	M7322	GSE19888_ADENOSINE_A3R_INH_VS_ACT_WITH_INHIBITOR_PRETREATMENT_IN_MAST_CELL_UP	0.0043591604977649	0.018008960655974	210	880.454545454545	852	0.000397074721303836	208	2.96397989073511	2.96397989073511	1	9.77330900568884
Immunologic	18	M7345	GSE19888_ADENOSINE_A3R_INH_VS_INH_PRETREAT_AND_ACT_WITH_TCELL_MEMBRANES_MAST_CELL_DN	2.48447085301327E-13	2.60593387249392E-11	1335	938.545454545455	878	2.25860986637596E-14	18	4.43329872860454	-4.43329872860454	-1	89.5404541635642
Immunologic	332	M7350	GSE19888_ADENOSINE_A3R_INH_VS_TCELL_MEMBRANES_ACT_MAST_CELL_DN	0.00115384906312521	0.00656164768427829	1855	1011.63636363636	964	0.000104950424997403	36	2.02460474359218	-2.71845801299847	-1	8.33848708090119
Immunologic	1073	M7324	GSE19888_ADENOSINE_A3R_INH_VS_TCELL_MEMBRANES_ACT_MAST_CELL_UP	0.0138015378025327	0.0219153098159644	425	1062.81818181818	924	0.00126262626262626	424	5.68738260989351	5.68738260989351	1	17.9237981761539
Immunologic	89	M7326	GSE19888_CTRL_VS_A3R_ACTIVATION_MAST_CELL_DN	3.66048449602131E-07	7.76516261627891E-06	275	631.272727272727	390	3.32771373188506E-08	43	2.49892008428208	2.96994436985496	1	24.2902338753811
Immunologic	1076	M7336	GSE19888_CTRL_VS_TCELL_MEMBRANES_ACT_MAST_CELL_PRETREAT_A3R_INH_DN	0.0138015378025327	0.0219153098159644	1210	976.363636363636	1000	0.00126262626262626	362	2.11877160789043	-2.50846615995467	-1	6.61116689182795
Immunologic	1075	M7335	GSE19888_CTRL_VS_TCELL_MEMBRANES_ACT_MAST_CELL_PRETREAT_A3R_INH_UP	0.0138015378025327	0.0219153098159644	610	636.272727272727	606	0.00126262626262626	160	2.11571929144965	-2.16514366540482	-1	6.60149093374838
Immunologic	1084	M7370	GSE20198_IL12_IL18_VS_IFNA_TREATED_ACT_CD4_TCELL_UP	0.0138015378025327	0.0219153098159644	1585	1372.09090909091	1583	0.00126262626262626	388	2.58084636133666	2.58084636133666	1	8.07596126381159
Immunologic	1379	M7374	GSE20198_IL12_VS_IFNA_TREATED_ACT_CD4_TCELL_DN	0.0274296919300998	0.0372773261584458	1555	1208.27272727273	1333	0.00252525252525253	93	2.08348218339327	-2.08348218339327	-1	5.58099938378732
Immunologic	1085	M7372	GSE20198_IL12_VS_IL12_IL18_TREATED_ACT_CD4_TCELL_DN	0.00641329467084136	0.0219153098159644	690	505.181818181818	611	0.000584733358344446	48	2.77699901343535	-2.62168909336873	-1	8.69777255884756
Immunologic	1086	M7373	GSE20198_UNTREATED_VS_IL12_IL18_TREATED_ACT_CD4_TCELL_DN	0.00648216195999827	0.0219153098159644	25	502.636363636364	340	0.000591030945597376	23	2.29666249875633	-2.29666249875633	-1	7.17508771594598
Immunologic	1081	M7361	GSE20198_UNTREATED_VS_IL12_TREATED_ACT_CD4_TCELL_DN	0.0138015378025327	0.0219153098159644	970	892.818181818182	740	0.00126262626262626	497	2.22426305174597	-2.08048290062786	-1	6.94557874207416
Immunologic	1088	M7382	GSE20484_MCSG_VS_CXCL4_MONOCYTE_DERIVED_MACROPHAGE_DN	0.0138015378025327	0.0219153098159644	1140	1000	1092	0.00126262626262626	125	2.93779733801889	4.04548580932994	1	9.207509304077
Immunologic	90	M7496	GSE21774_CD62L_POS_CD56_DIM_VS_CD62L_NEG_CD56_DIM_NK_CELL_DN	3.95417543751354E-07	8.29498136225063E-06	910	419	327	3.59470558928947E-08	9	2.1576066400205	3.12917737989488	1	20.8400078520947
Immunologic	1096	M7491	GSE21774_CD62L_POS_CD56_DIM_VS_CD62L_NEG_CD56_DIM_NK_CELL_UP	0.00645028030159098	0.0219153098159644	1550	862.090909090909	911	0.000588115469681915	132	3.03866041832594	-2.86307193358666	-1	9.52724906755205
Immunologic	1140	M8381	GSE22025_PROGESTERONE_VS_TGFB1_AND_PROGESTERONE_TREATED_CD4_TCELL_UP	0.0138015378025327	0.0219153098159644	385	636.727272727273	490	0.00126262626262626	41	2.63674010683826	-3.39171278355798	-1	8.25314654223074
Immunologic	246	M8380	GSE22025_TGFB1_VS_TGFB1_AND_PROGESTERONE_TREATED_CD4_TCELL_UP	0.000549517956164238	0.00421743862291903	1420	829.909090909091	841	0.0000499686602968824	170	3.12671182274162	-3.12671182274162	-1	14.0817102643303
Immunologic	337	M8385	GSE22025_UNTREATED_VS_TGFB1_TREATED_CD4_TCELL_DN	0.00122842260788963	0.00688208274093657	1480	1074.36363636364	1227	0.000111737187609656	205	2.66503781715607	-3.56215063907563	-1	10.9040736232384
Immunologic	233	M7485	GSE22229_UNTREATED_VS_IMMUNOSUPP_THERAPY_RENAL_TRANSPLANT_PATIENT_PBMC_DN	0.000446302620735663	0.00361639205128297	590	710.727272727273	589	0.0000405811986874825	125	4.27481640488305	-2.842195957481	-1	19.8364611002335
Immunologic	188	M7478	GSE22229_UNTREATED_VS_IMMUNOSUPP_THERAPY_RENAL_TRANSPLANT_PATIENT_PBMC_UP	0.000109909164782798	0.00110376863356342	995	1095.45454545455	991	9.99224146246401E-06	156	5.68738260989351	5.68738260989351	1	32.0262773184698
Immunologic	1102	M7799	GSE22589_SIV_VS_HIV_AND_SIV_INFECTED_DC_DN	0.00847039553560939	0.0219153098159644	1625	997.272727272727	882	0.0007730168146611	291	2.27504968310231	-2.07264827171924	-1	7.10657427629878
Immunologic	1357	M6242	GSE22601_DOUBLE_NEGATIVE_VS_CD4_SINGLE_POSITIVE_THYMOCYTE_UP	0.0274320045047605	0.0372773261584458	640	1112.45454545455	1186	0.0025254681429728	636	2.35100632671956	-2.82514563807196	-1	6.31114922323681
Immunologic	327	M6235	GSE22601_DOUBLE_NEGATIVE_VS_CD8_SINGLE_POSITIVE_THYMOCYTE_UP	0.00110946328753582	0.00641315734499057	730	723.090909090909	548	0.000100911198806438	204	4.34375824395782	4.34375824395782	1	18.0933500426508
Immunologic	1358	M6246	GSE22601_DOUBLE_NEGATIVE_VS_DOUBLE_POSITIVE_THYMOCYTE_DN	0.0274296919300998	0.0372773261584458	860	1051.09090909091	1084	0.00252525252525253	417	2.26215146485747	-2.26215146485747	-1	6.06863891251775
Immunologic	931	M6226	GSE22601_DOUBLE_NEGATIVE_VS_DOUBLE_POSITIVE_THYMOCYTE_UP	0.0138015378025327	0.0219153098159644	1800	991.272727272727	847	0.00126262626262626	192	2.9100517541291	4.22366603467792	1	9.11955475813814
Immunologic	933	M6228	GSE22601_DOUBLE_NEGATIVE_VS_IMMATURE_CD4_SP_THYMOCYTE_DN	0.0138015378025327	0.0219153098159644	1470	1068.27272727273	1191	0.00126262626262626	262	5.54566701900448	-3.90704379913299	-1	17.4745544154672
Immunologic	1280	M6248	GSE22601_IMMATURE_CD4_SINGLE_POSITIVE_VS_CD4_SINGLE_POSITIVE_THYMOCYTE_UP	0.0241179895223651	0.0355740345454885	380	868.818181818182	540	0.00221695625811665	287	2.02811415592391	-2.02811415592391	-1	5.50858682991267
Immunologic	11	M6232	GSE22601_IMMATURE_CD4_SINGLE_POSITIVE_VS_DOUBLE_POSITIVE_THYMOCYTE_UP	6.97596967861223E-15	1.19733006847454E-12	15	108.272727272727	15	6.34179061692022E-16	2	4.22366603467792	4.22366603467792	1	96.0963081216744
Immunologic	256	M8171	GSE22611_MUTANT_NOD2_VS_CTRL_TRANSDUCED_HEK293T_CELL_DN	0.000729555172992953	0.005419703281757	920	622.272727272727	544	0.0000663452015938068	11	2.60969786839239	-2.39722281573461	-1	11.1927171785739
Immunologic	1127	M8161	GSE22611_NOD2_TRANSD_VS_CTRL_TRANSD_HEK293_MDP_STIM_2H_UP	0.0120992374625731	0.0219153098159644	1145	979	750	0.00110602690585591	259	2.93751575656505	-2.31475116444118	-1	9.20661668026285
Immunologic	1385	M8165	GSE22611_NOD2_VS_MUTANT_NOD2_TRANSDUCED_HEK293T_CELL_DN	0.0274296919300998	0.0372773261584458	1630	1279.90909090909	1538	0.00252525252525253	391	2.52829503141908	-2.23604157639534	-1	6.79502076343901
Immunologic	1128	M8162	GSE22611_UNSTIM_VS_6H_MDP_STIM_MUTANT_NOD2_TRANSDUCED_HEK293T_CELL_UP	0.0138015378025327	0.0219153098159644	1180	1124.72727272727	1230	0.00126262626262626	388	1.99708152583342	-2.52077831290127	-1	6.22540474837842
Immunologic	68	M4514	GSE22886_IL2_VS_IL15_STIM_NKCELL_UP	3.49984867784911E-08	9.71722691732225E-07	20	235.636363636364	68	3.18168066684193E-09	10	3.01118821821549	2.80654561852976	1	34.4838915829924
Immunologic	248	M4526	GSE22886_NAIVE_CD4_TCELL_VS_12H_ACT_TH2_UP	0.000581956849008762	0.00443038117309896	850	783.090909090909	850	0.000052919168060729	6	2.88037980787233	-4.99576676939046	-1	12.8462818601149
Immunologic	1318	M4528	GSE22886_NAIVE_CD4_TCELL_VS_48H_ACT_TH2_UP	0.0274296919300998	0.0372773261584458	1225	1001.45454545455	921	0.00252525252525253	477	1.90835438106956	-2.82376780745019	-1	5.10302556370543
Immunologic	29	M4498	GSE22886_NAIVE_CD4_TCELL_VS_NEUTROPHIL_DN	1.54611209867966E-11	9.73019880769063E-10	495	545.909090909091	491	1.40555645335502E-12	29	2.48555560829486	2.91473326923321	1	42.6893586159937
Immunologic	1267	M4407	GSE22886_NAIVE_CD8_TCELL_VS_MEMORY_TCELL_DN	0.0218868914399195	0.0326144049238895	785	978.727272727273	946	0.00200979244887725	594	1.62259184447204	2.24599684297423	1	4.50300717085217
Immunologic	119	M4494	GSE22886_NAIVE_CD8_TCELL_VS_MONOCYTE_UP	4.39810687940445E-06	0.0000697783679690386	1615	1045.81818181818	994	3.99828697441655E-07	107	1.7299463753654	-2.2610185455245	-1	13.6314997219554
Immunologic	6	M4489	GSE22886_NAIVE_CD8_TCELL_VS_NEUTROPHIL_DN	8.01318275863942E-16	2.52148150805187E-13	475	572.090909090909	475	7.28471159876311E-17	6	3.37108073599722	3.62515102771733	1	81.0345048624108
Immunologic	652	M4507	GSE22886_TH1_VS_TH2_12H_ACT_UP	0.0138015378025327	0.0219153098159644	1090	1190.27272727273	1088	0.00126262626262626	597	3.24949650921505	-4.99576676939046	-1	10.1956074165899
Immunologic	137	M8436	GSE23321_CD8_STEM_CELL_MEMORY_VS_CENTRAL_MEMORY_CD8_TCELL_UP	0.0000108960683800429	0.000150158956945408	1395	1096.63636363636	1263	9.9055657691007E-07	119	4.23219743269762	-4.23219743269762	-1	30.8098597210774
Immunologic	371	M8428	GSE23321_EFFECTOR_MEMORY_VS_NAIVE_CD8_TCELL_UP	0.00171019262451858	0.00870308268218618	1845	1259.18181818182	1390	0.000155593046270495	213	3.21012232471386	-2.9623540472513	-1	12.5305830435709
Immunologic	183	M6209	GSE2405_0H_VS_1.5H_A_PHAGOCYTOPHILUM_STIM_NEUTROPHIL_UP	0.000077052516624459	0.000794946182442506	1705	1252.09090909091	1399	0.0000070050195849281	153	2.9802510560045	-2.54109161613403	-1	17.5435443650583
Immunologic	924	M6203	GSE2405_0H_VS_12H_A_PHAGOCYTOPHILUM_STIM_NEUTROPHIL_DN	0.0138015378025327	0.0219153098159644	1670	1225.36363636364	1338	0.00126262626262626	169	5.65868480653438	-4.13307937419277	-1	17.8328250586329
Immunologic	921	M6197	GSE2405_0H_VS_12H_A_PHAGOCYTOPHILUM_STIM_NEUTROPHIL_UP	0.0138015378025327	0.0219153098159644	1590	908.454545454545	829	0.00126262626262626	130	2.94397904750415	-3.32344529562961	-1	9.22710555597284
Immunologic	17	M6213	GSE2405_0H_VS_3H_A_PHAGOCYTOPHILUM_STIM_NEUTROPHIL_DN	1.7342029262321E-13	1.925985367486E-11	95	455.272727272727	331	1.57654811475657E-14	17	3.66411617680045	2.74335393257888	1	74.9060114707213
Immunologic	5	M6212	GSE2405_0H_VS_3H_A_PHAGOCYTOPHILUM_STIM_NEUTROPHIL_UP	5.04651376534045E-17	1.90556359779255E-14	1060	911.727272727273	1060	4.58773978667311E-18	5	3.28961153677111	-3.03758207705991	-1	86.122907447141
Immunologic	60	M6200	GSE2405_HEAT_KILLED_LYSATE_VS_LIVE_A_PHAGOCYTOPHILUM_STIM_NEUTROPHIL_24H_UP	1.29868563350979E-08	4.08653079344414E-07	1285	1286.54545454545	1296	1.18062331016007E-09	56	2.51882345225489	3.08594950117428	1	30.6384465783037
Immunologic	930	M6218	GSE2405_HEAT_KILLED_VS_LIVE_A_PHAGOCYTOPHILUM_STIM_NEUTROPHIL_24H_UP	0.0138015378025327	0.0219153098159644	1620	805.272727272727	771	0.00126262626262626	51	2.84209573699336	-2.46163377728511	-1	8.90413162432602
Immunologic	110	M6207	GSE2405_S_AUREUS_VS_A_PHAGOCYTOPHILUM_NEUTROPHIL_UP	2.24401389822296E-06	0.000038515438544045	1585	1097.81818181818	1297	2.04001471557689E-07	101	2.85488809556251	3.08594950117428	1	23.9719660259717
Immunologic	925	M6205	GSE2405_S_AUREUS_VS_UNTREATED_NEUTROPHIL_DN	0.0138015378025327	0.0219153098159644	1015	1080.72727272727	1032	0.00126262626262626	216	2.58662744535235	2.83682342564819	1	8.09428751787977
Immunologic	919	M6192	GSE2405_S_AUREUS_VS_UNTREATED_NEUTROPHIL_UP	0.0138015378025327	0.0219153098159644	765	843.545454545455	763	0.00126262626262626	269	2.1799724654819	-2.1799724654819	-1	6.80517591545877
Immunologic	1319	M4540	GSE24081_CONTROLLER_VS_PROGRESSOR_HIV_SPECIFIC_CD8_TCELL_DN	0.0274296919300998	0.0372773261584458	1030	1030.18181818182	1026	0.00252525252525253	442	1.90506551536073	-2.14390990627649	-1	5.09404930930308
Immunologic	253	M4633	GSE24634_IL4_VS_CTRL_TREATED_NAIVE_CD4_TCELL_DAY5_UP	0.000734875021255187	0.005419703281757	315	561.272727272727	605	0.0000668291463116703	116	2.47610318423612	-2.62658657361198	-1	10.6143471917187
Immunologic	1425	M4597	GSE24634_NAIVE_CD4_TCELL_VS_DAY10_IL4_CONV_TREG_DN	0.0326416330613857	0.0432473005051903	230	994.818181818182	1279	0.00301238595608197	136	1.55678948515053	2.11773279007126	1	3.9516210441225
Immunologic	663	M4626	GSE24634_TEFF_VS_TCONV_DAY10_IN_CULTURE_UP	0.0138015378025327	0.0219153098159644	180	603.454545454545	383	0.00126262626262626	57	1.94637713431118	-2.02023561518977	-1	6.06466991752539
Immunologic	80	M4616	GSE24634_TEFF_VS_TCONV_DAY3_IN_CULTURE_DN	1.91121623527738E-07	0.0000044850481680348	465	358.454545454545	293	1.73746945573762E-08	35	2.09545729598763	-2.01842436779294	-1	21.3057854464758
Immunologic	659	M4600	GSE24634_TREG_VS_TCONV_POST_DAY3_IL4_CONVERSION_DN	0.0138015378025327	0.0219153098159644	830	760.181818181818	750	0.00126262626262626	296	3.15660849793068	2.23702936220079	1	9.90114892228932
Immunologic	156	M4606	GSE24634_TREG_VS_TCONV_POST_DAY7_IL4_CONVERSION_DN	0.000025617476336657	0.00031003714951031	845	532.727272727273	559	2.32888860357181E-06	121	2.52318583180627	-2.73079067445278	-1	16.8080764204762
Immunologic	670	M4652	GSE25087_TREG_VS_TCONV_ADULT_DN	0.0138015378025327	0.0219153098159644	1610	905.363636363636	663	0.00126262626262626	334	2.28989587113629	2.5681159870976	1	7.15363725153255
Immunologic	669	M4650	GSE25087_TREG_VS_TCONV_ADULT_UP	0.0138015378025327	0.0219153098159644	645	761.272727272727	644	0.00126262626262626	82	2.59458910362594	-2.6264224527692	-1	8.11952627447453
Immunologic	1125	M8129	GSE25146_UNSTIM_VS_HELIOBACTER_PYLORI_LPS_STIM_AGS_CELL_DN	0.0138015378025327	0.0219153098159644	1215	993.636363636364	1010	0.00126262626262626	299	1.52786592754132	2.11826093579739	1	4.73797362928094
Immunologic	1134	M8298	GSE26156_DOUBLE_POSITIVE_VS_CD4_SINGLE_POSITIVE_THYMOCYTE_UP	0.00889674615031206	0.0219153098159644	1290	717.363636363636	857	0.000812084490387051	95	1.57610740334477	2.19063452285734	1	4.89090092454227
Immunologic	1149	M8481	GSE26351_UNSTIM_VS_BMP_PATHWAY_STIM_HEMATOPOIETIC_PROGENITORS_DN	0.0138015378025327	0.0219153098159644	540	677.545454545455	590	0.00126262626262626	195	2.46630418518776	3.14608614290719	1	7.71285825130912
Immunologic	162	M4658	GSE26495_NAIVE_VS_PD1LOW_CD8_TCELL_UP	0.0000320027259125775	0.000372970040265101	1820	1054.90909090909	853	2.90938104144605E-06	137	2.00887734572737	-2.00887734572737	-1	13.0525092795373
Immunologic	370	M4662	GSE26495_PD1HIGH_VS_PD1LOW_CD8_TCELL_DN	0.00169459647562409	0.0086470220161575	1460	1010.36363636364	999	0.000154173016700259	212	2.70946417599099	-2.2906151218607	-1	10.5743708225242
Immunologic	681	M4688	GSE26928_CENTR_MEMORY_VS_CXCR5_POS_CD4_TCELL_UP	0.00619297878075597	0.0219153098159644	1190	777	902	0.000564589179195312	170	2.02357051058285	-2.49350622689988	-1	6.30937582771383
Immunologic	679	M4686	GSE26928_EFF_MEMORY_VS_CXCR5_POS_CD4_TCELL_UP	0.0138015378025327	0.0219153098159644	1730	1095.90909090909	1008	0.00126262626262626	425	2.35783632578718	-2.35783632578718	-1	7.36901105168155
Immunologic	675	M4678	GSE26928_NAIVE_VS_CENT_MEMORY_CD4_TCELL_DN	0.0138015378025327	0.0219153098159644	470	567.363636363636	510	0.00126262626262626	116	2.42510280515148	-2.42593230769696	-1	7.58224832478752
Immunologic	676	M4682	GSE26928_NAIVE_VS_CXCR5_POS_CD4_TCELL_UP	0.00706345718234018	0.0219153098159644	1740	985	772	0.000644203456603284	245	2.66315537236089	-3.3263357173126	-1	8.33688392884065
Immunologic	674	M4676	GSE26928_NAIVE_VS_EFF_MEMORY_CD4_TCELL_DN	0.00890153833267284	0.0219153098159644	575	583.818181818182	574	0.000812523698017449	177	2.39384835794563	-2.7880578715234	-1	7.4831705499791
Immunologic	693	M4731	GSE2706_2H_VS_8H_LPS_STIM_DC_UP	0.0138015378025327	0.0219153098159644	625	926.363636363636	937	0.00126262626262626	329	2.34033357642691	-2.34033357642691	-1	7.31352667698687
Immunologic	695	M4738	GSE2706_2H_VS_8H_R848_AND_LPS_STIM_DC_DN	0.0138015378025327	0.0219153098159644	1675	1272	1429	0.00126262626262626	425	2.87072259428457	-3.51106747514685	-1	8.9948798401396
Immunologic	53	M4724	GSE2706_LPS_VS_R848_AND_LPS_2H_STIM_DC_DN	4.25181236927235E-09	1.51460787795966E-07	1370	1036.45454545455	1141	3.86528397953598E-10	50	2.11172288771844	-2.14230780798905	-1	27.4086078614293
Immunologic	82	M4708	GSE2706_R848_VS_LPS_2H_STIM_DC_DN	2.19687954801329E-07	0.0000050581812032306	1040	1079.54545454545	1039	1.9971634248997E-08	76	2.9544549568418	-2.66949704891077	-1	29.7881509943909
Immunologic	690	M4713	GSE2706_R848_VS_LPS_8H_STIM_DC_DN	0.00811453018328416	0.0219153098159644	885	1006	1064	0.000740419588251773	69	3.08879547247585	-3.08879547247585	-1	9.68617907749131
Immunologic	235	M4720	GSE2706_R848_VS_R848_AND_LPS_8H_STIM_DC_DN	0.000459255157109325	0.0036740412568746	605	675.545454545455	631	0.0000417591868843442	34	3.41983073535826	-3.58677135245026	-1	15.8031040589385
Immunologic	1198	M4692	GSE2706_UNSTIM_VS_2H_R848_DC_DN	0.014041336987083	0.0221285845005115	1870	1365.63636363636	1610	0.00128470580169668	263	1.95650363669189	-2.29210886502327	-1	6.08104945132326
Immunologic	221	M4705	GSE2706_UNSTIM_VS_8H_LPS_AND_R848_DC_DN	0.00034173657958069	0.00291945096039974	1805	1425.36363636364	1645	0.0000310717886103512	176	3.03294067569006	-2.40054632572714	-1	14.5818906718042
Immunologic	685	M4701	GSE2706_UNSTIM_VS_8H_LPS_DC_DN	0.0138015378025327	0.0219153098159644	1705	1348.72727272727	1649	0.00126262626262626	376	3.69655115924092	-2.40054632572714	-1	11.6127874950147
Immunologic	684	M4698	GSE2706_UNSTIM_VS_8H_LPS_DC_UP	0.0138015378025327	0.0219153098159644	295	665.545454545455	610	0.00126262626262626	104	2.03246836526394	-2.29920145910674	-1	6.33758236218122
Immunologic	251	M4694	GSE2706_UNSTIM_VS_8H_R848_DC_DN	0.000663233588671244	0.0049887849219574	1310	1140	1309	0.0000603121470914762	79	2.93013325498734	2.22254739324786	1	12.7813976643188
Immunologic	683	M4693	GSE2706_UNSTIM_VS_8H_R848_DC_UP	0.00631813454342643	0.0219153098159644	1735	866	760	0.000576032068581275	119	3.02527425324255	-3.02527425324255	-1	9.48481442006192
Immunologic	1144	M8452	GSE27291_0H_VS_7D_STIM_GAMMADELTA_TCELL_UP	0.0138015378025327	0.0219153098159644	1830	1443.90909090909	1636	0.00126262626262626	683	2.56474443359248	-2.56474443359248	-1	8.02491754640039
Immunologic	1146	M8460	GSE27291_6H_VS_7D_STIM_GAMMADELTA_TCELL_DN	0.0138015378025327	0.0219153098159644	1655	891.272727272727	809	0.00126262626262626	325	1.81806582000772	-2.99663964194683	-1	5.65791821847286
Immunologic	1351	M6032	GSE2770_IL12_ACT_VS_ACT_CD4_TCELL_48H_UP	0.0274296919300998	0.0372773261584458	865	964.090909090909	863	0.00252525252525253	294	2.54142026177148	-2.15139393861316	-1	6.83084326796285
Immunologic	902	M6064	GSE2770_IL12_ACT_VS_ACT_CD4_TCELL_6H_DN	0.0138015378025327	0.0219153098159644	1620	1033.72727272727	1031	0.00126262626262626	71	3.06954176175142	3.55316229806357	1	9.62514408932413
Immunologic	242	M6067	GSE2770_IL12_AND_TGFB_ACT_VS_ACT_CD4_TCELL_6H_UP	0.000514663363375425	0.00401522491757356	1135	652.363636363636	688	0.0000467985274622787	56	2.75991098090461	-2.99574870811792	-1	12.5299068606512
Immunologic	1355	M6084	GSE2770_IL12_VS_TGFB_AND_IL12_TREATED_ACT_CD4_TCELL_2H_DN	0.0274296919300998	0.0372773261584458	1160	1130.18181818182	1156	0.00252525252525253	629	2.64896884163115	-3.78526152694606	-1	7.12437407733649
Immunologic	1353	M6059	GSE2770_IL12_VS_TGFB_AND_IL12_TREATED_ACT_CD4_TCELL_6H_UP	0.0274296919300998	0.0372773261584458	1580	1329.90909090909	1397	0.00252525252525253	458	1.70993831179319	-3.04349315258505	-1	4.56149140785303
Immunologic	914	M6115	GSE2770_TGFB_AND_IL4_ACT_VS_ACT_CD4_TCELL_48H_UP	0.0120526094949909	0.0219153098159644	1420	931.909090909091	754	0.00110174092175558	216	2.42382297601262	2.32057193532814	1	7.5781912182139
Immunologic	45	M6076	GSE2770_TGFB_AND_IL4_VS_TGFB_AND_IL12_TREATED_ACT_CD4_TCELL_2H_UP	1.12556720909035E-09	4.72237975725018E-08	560	649.181818181818	560	1.02324291787837E-10	42	2.45463292022403	2.53664181940569	1	34.2500516522802
Immunologic	899	M6043	GSE2770_UNTREATED_VS_IL12_TREATED_ACT_CD4_TCELL_6H_DN	0.0138015378025327	0.0219153098159644	1805	1384.63636363636	1400	0.00126262626262626	521	2.43241248185128	-2.10825244165788	-1	7.60542027523715
Immunologic	1137	M8320	GSE28726_NAIVE_VS_ACTIVATED_CD4_TCELL_UP	0.0138015378025327	0.0219153098159644	655	761.181818181818	658	0.00126262626262626	86	2.54788082688618	2.78415190225032	1	7.97145927799144
Immunologic	289	M4908	GSE29614_CTRL_VS_DAY7_TIV_FLU_VACCINE_PBMC_UP	0.000931510883949647	0.00638695972756218	1005	1020.45454545455	1003	0.0000847186847903796	201	3.76764077546011	2.89864083056837	1	15.6924234483935
Immunologic	696	M4915	GSE29614_DAY3_VS_DAY7_TIV_FLU_VACCINE_PBMC_DN	0.0138015378025327	0.0219153098159644	725	924	1063	0.00126262626262626	241	3.39020852884867	3.56368610206086	1	10.6416698185986
Immunologic	698	M4917	GSE29615_CTRL_VS_DAY3_LAIV_IFLU_VACCINE_PBMC_DN	0.0138015378025327	0.0219153098159644	1545	1244.09090909091	1182	0.00126262626262626	518	2.91709094917545	-2.39276528433897	-1	9.14186927155896
Immunologic	383	M4919	GSE29615_CTRL_VS_DAY7_LAIV_FLU_VACCINE_PBMC_DN	0.00195864669242938	0.00965515654127067	1440	1139.45454545455	1342	0.000178217512753585	152	2.07809272634542	-2.19946581772605	-1	7.89557270779208
Immunologic	176	M4918	GSE29615_CTRL_VS_DAY7_LAIV_FLU_VACCINE_PBMC_UP	0.000055813373670699	0.000598725281194771	705	594.909090909091	666	5.07407179003574E-06	147	3.22598049554655	-3.11826243631385	-1	19.7575125968128
Immunologic	501	M4924	GSE29615_CTRL_VS_LAIV_FLU_VACCINE_PBMC_DN	0.00551417605980386	0.0207799688640912	1310	869.545454545455	831	0.000502549611351343	207	1.79756605966242	-2.09073918088748	-1	5.67227462918843
Immunologic	267	M4923	GSE29615_CTRL_VS_LAIV_FLU_VACCINE_PBMC_UP	0.000828692845033324	0.00585982056712703	1375	846.272727272727	848	0.0000753641055070724	80	4.48156322026985	-5.00163652339881	-1	19.0062317162423
Immunologic	435	M4921	GSE29615_DAY3_VS_DAY7_LAIV_FLU_VACCINE_PBMC_UP	0.00347096270233766	0.0150647760506058	680	584.636363636364	336	0.000316041000215425	107	2.63495337868281	2.4123430933921	1	9.066963976761
Immunologic	92	M4966	GSE29618_MONOCYTE_VS_MDC_DAY7_FLU_VACCINE_UP	4.21985738279185E-07	8.65988123772936E-06	1225	1003.27272727273	1222	3.83623472019099E-08	85	1.99091402158122	-2.05399935086962	-1	19.1506880290489
Immunologic	711	M4964	GSE29618_MONOCYTE_VS_PDC_DAY7_FLU_VACCINE_DN	0.0138015378025327	0.0219153098159644	1315	986.454545454545	1162	0.00126262626262626	98	3.0131660334336	3.11230671663509	1	9.44643090722417
Immunologic	707	M4946	GSE29618_MONOCYTE_VS_PDC_DN	0.0138015378025327	0.0219153098159644	1680	953.181818181818	1001	0.00126262626262626	85	3.36447147353362	-2.96142074909749	-1	10.5600823838908
Immunologic	212	M4970	GSE29618_PDC_VS_MDC_DAY7_FLU_VACCINE_UP	0.00024569165913349	0.00217777395513629	175	431	277	0.000022338100162176	8	4.00427904609552	3.43596767397148	1	20.2594804903717
Immunologic	222	M4952	GSE29618_PDC_VS_MDC_DN	0.000361698875261661	0.00307606971393701	560	433.363636363636	306	0.0000328871232137374	2	2.287165549261	-2.30592311321402	-1	10.8712324158423
Immunologic	708	M4951	GSE29618_PDC_VS_MDC_UP	0.00612193073174907	0.0219153098159644	325	544.636363636364	322	0.000558093896896082	45	4.62192671420128	3.9362056470371	1	14.546262857535
Immunologic	713	M4977	GSE29618_PRE_VS_DAY7_FLU_VACCINE_MONOCYTE_DN	0.0138015378025327	0.0219153098159644	1265	1068	876	0.00126262626262626	589	2.32631821561211	2.32631821561211	1	7.26909745533016
Immunologic	290	M4979	GSE29618_PRE_VS_DAY7_FLU_VACCINE_PDC_DN	0.00109945016496701	0.00638695972756218	5	632.545454545455	707	0.0001	1	1.70363824435891	2.29168399236407	1	7.03799258577279
Immunologic	714	M4997	GSE29618_PRE_VS_DAY7_POST_TIV_FLU_VACCINE_MONOCYTE_DN	0.0138015378025327	0.0219153098159644	1435	871	617	0.00126262626262626	344	1.80045408600951	2.13648562692493	1	5.6020883583711
Immunologic	1154	M8530	GSE32164_ALTERNATIVELY_ACT_M2_VS_CMYC_INHIBITED_MACROPHAGE_DN	0.0138015378025327	0.0219153098159644	135	558.545454545455	470	0.00126262626262626	134	2.015116271575	-2.015116271575	-1	6.28257557163892
Immunologic	1247	M8933	GSE32901_NAIVE_VS_TH1_CD4_TCELL_UP	0.0191625327142772	0.0290333665355959	1340	1257.27272727273	1336	0.00175740974294371	274	2.08623548476067	-2.08623548476067	-1	6.02116178160812
Immunologic	367	M8930	GSE32901_NAIVE_VS_TH17_NEG_CD4_TCELL_DN	0.00164387951911845	0.00846282081401325	1270	577.181818181818	531	0.000149555376539244	12	1.83570717897983	2.19808597318156	1	7.16311370520804
Immunologic	1170	M8920	GSE32901_TH1_VS_TH17_ENRICHED_CD4_TCELL_DN	0.0138015378025327	0.0219153098159644	1300	1019.63636363636	1288	0.00126262626262626	57	2.05981091133009	-2.05981091133009	-1	6.42425926303911
Immunologic	411	M8538	GSE33374_CD8_ALPHAALPHA_VS_ALPHABETA_CD161_HIGH_TCELL_UP	0.00273486176161929	0.0125630632747864	1425	776	904	0.000248933404437248	174	3.38330937154476	-3.77218187827046	-1	12.1818106275241
Immunologic	1156	M8540	GSE33424_CD161_HIGH_VS_INT_CD8_TCELL_DN	0.00822639608016908	0.0219153098159644	265	532.454545454545	364	0.000750665345948719	263	2.28718568853068	-2.01020819990056	-1	7.14504587059656
Immunologic	1157	M8541	GSE33424_CD161_HIGH_VS_NEG_CD8_TCELL_UP	0.0138015378025327	0.0219153098159644	690	815.636363636364	834	0.00126262626262626	40	3.13760953063251	4.0141286187407	1	9.84092148037802
Immunologic	1160	M8551	GSE33425_CD161_HIGH_VS_NEG_CD8_TCELL_UP	0.0138015378025327	0.0219153098159644	1125	905.909090909091	905	0.00126262626262626	30	2.63669378834004	-2.63669378834004	-1	8.25299971084685
Immunologic	323	M8539	GSE33425_CD161_INT_VS_NEG_CD8_TCELL_UP	0.00105810389022288	0.00638695972756218	855	511.818181818182	399	0.000096237557717881	8	2.88188550461056	-2.87758033253593	-1	11.9784223087343
Immunologic	1159	M8547	GSE33425_CD8_ALPHAALPHA_VS_ALPHABETA_CD161_HIGH_TCELL_UP	0.0138015378025327	0.0219153098159644	770	784.363636363636	848	0.00126262626262626	80	2.94311165489289	-2.15569544792027	-1	9.22435588872572
Immunologic	324	M8679	GSE34156_NOD2_LIGAND_VS_NOD2_AND_TLR1_TLR2_LIGAND_24H_TREATED_MONOCYTE_UP	0.00107443935243354	0.00638695972756218	1065	929.090909090909	1061	0.0000977240407111345	29	2.04967137705107	-2.04967137705107	-1	8.48892095331822
Immunologic	169	M8686	GSE34156_NOD2_LIGAND_VS_TLR1_TLR2_LIGAND_6H_TREATED_MONOCYTE_DN	0.0000417220638821372	0.000466256969743611	1705	1380.27272727273	1502	0.0000037929868313031	140	1.74064633773381	-3.04349315258505	-1	10.9732093692609
Immunologic	118	M8676	GSE34156_TLR1_TLR2_LIGAND_VS_NOD2_AND_TLR1_TLR2_LIGAND_24H_TREATED_MONOCYTE_UP	4.31300775616248E-06	0.0000690081240985997	1540	1329.90909090909	1355	3.92092382877868E-07	106	1.74064633773381	-3.04349315258505	-1	13.7324955648332
Immunologic	1388	M8693	GSE34156_TLR1_TLR2_LIGAND_VS_NOD2_AND_TLR1_TLR2_LIGAND_6H_TREATED_MONOCYTE_UP	0.0274296919300998	0.0372773261584458	1815	1289.09090909091	1340	0.00252525252525253	518	2.15569544792027	-2.15569544792027	-1	5.77809001958914
Immunologic	262	M8674	GSE34156_UNTREATED_VS_24H_NOD2_AND_TLR1_TLR2_LIGAND_TREATED_MONOCYTE_UP	0.000768606759408013	0.00553883543251466	1495	1116.18181818182	1183	0.0000698977651304419	195	3.39920068171732	3.39920068171732	1	14.549378111412
Immunologic	385	M8682	GSE34156_UNTREATED_VS_24H_NOD2_LIGAND_TREATED_MONOCYTE_DN	0.00203161396548624	0.00996282380996887	1570	1094.72727272727	1131	0.000184862955513735	220	3.44141661401193	3.44141661401193	1	13.0550184645665
Immunologic	1165	M8681	GSE34156_UNTREATED_VS_24H_NOD2_LIGAND_TREATED_MONOCYTE_UP	0.0138015378025327	0.0219153098159644	1845	1301.54545454545	1492	0.00126262626262626	492	3.00862698750905	-3.00862698750905	-1	9.43204196068499
Immunologic	1163	M8665	GSE34156_UNTREATED_VS_6H_NOD2_LIGAND_TREATED_MONOCYTE_UP	0.0138015378025327	0.0219153098159644	565	766.363636363636	562	0.00126262626262626	123	3.44584822766632	-2.32508103655273	-1	10.8180497594612
Immunologic	86	M8672	GSE34156_UNTREATED_VS_6H_TLR1_TLR2_LIGAND_TREATED_MONOCYTE_UP	2.33902152952502E-07	5.19247149482718E-06	1830	1305.18181818182	1450	2.12638343473441E-08	78	3.04349315258505	-3.04349315258505	-1	30.6228820505537
Immunologic	475	M8762	GSE34515_CD16_NEG_VS_POS_MONOCYTE_DN	0.00484150817784012	0.0192611403727982	590	704.090909090909	588	0.000441108705217171	101	1.95782305577821	-2.27409945496452	-1	6.31066531317913
Immunologic	1174	M9081	GSE35685_CD34POS_CD10NEG_CD62LPOS_VS_CD34POS_CD10POS_BONE_MARROW_DN	0.00763478066769059	0.0219153098159644	1065	841.909090909091	744	0.000696491410242834	179	2.30603957614756	-2.25726485983816	-1	7.20481340445393
Immunologic	725	M5147	GSE360_CTRL_VS_T_GONDII_DC_UP	0.0138015378025327	0.0219153098159644	790	811.090909090909	719	0.00126262626262626	402	2.97284164112514	-3.47526847585902	-1	9.31860106483058
Immunologic	735	M5188	GSE360_DC_VS_MAC_B_MALAYI_LOW_DOSE_DN	0.0138015378025327	0.0219153098159644	915	1109.72727272727	1045	0.00126262626262626	569	1.64889924561062	-2.22559686723773	-1	5.12165380615312
Immunologic	736	M5194	GSE360_L_DONOVANI_VS_L_MAJOR_DC_DN	0.0138015378025327	0.0219153098159644	1850	962.909090909091	1317	0.00126262626262626	98	2.59490347049635	-2.89505124447457	-1	8.12052282929403
Immunologic	740	M5210	GSE360_L_MAJOR_VS_B_MALAYI_HIGH_DOSE_DC_DN	0.00900263662602508	0.0219153098159644	525	513.363636363636	480	0.000821789893471725	186	1.86482679913014	-2.18841418462284	-1	5.80615228349398
Immunologic	752	M5249	GSE360_L_MAJOR_VS_B_MALAYI_HIGH_DOSE_MAC_DN	0.0118621487865973	0.0219153098159644	1110	830.818181818182	712	0.0010842359226049	239	2.64434674956949	-2.64434674956949	-1	8.27725988618493
Immunologic	741	M5211	GSE360_L_MAJOR_VS_B_MALAYI_LOW_DOSE_DC_UP	0.0138015378025327	0.0219153098159644	1100	951.090909090909	897	0.00126262626262626	258	2.31648669403659	-2.21942463879448	-1	7.23793116164182
Immunologic	742	M5213	GSE360_L_MAJOR_VS_M_TUBERCULOSIS_DC_UP	0.0138015378025327	0.0219153098159644	1840	915.636363636364	828	0.00126262626262626	227	2.8198329782584	-2.40458958105969	-1	8.83355784063282
Immunologic	754	M5253	GSE360_L_MAJOR_VS_M_TUBERCULOSIS_MAC_DN	0.0138015378025327	0.0219153098159644	1555	1207	1272	0.00126262626262626	623	2.7080507067622	-2.7080507067622	-1	8.4792038298283
Immunologic	329	M5208	GSE360_L_MAJOR_VS_T_GONDII_DC_DN	0.00112600809990469	0.00646171213562324	1850	950.090909090909	1077	0.00010241680261514	32	2.72459442548888	-2.01012535436788	-1	11.2925905107817
Immunologic	751	M5246	GSE360_L_MAJOR_VS_T_GONDII_MAC_DN	0.0138015378025327	0.0219153098159644	235	639.272727272727	469	0.00126262626262626	136	1.69972479972353	-2.68792214000946	-1	5.28277272698203
Immunologic	743	M5215	GSE360_T_GONDII_VS_B_MALAYI_HIGH_DOSE_DC_UP	0.00683039633093894	0.0219153098159644	500	865.181818181818	650	0.000622881406746174	100	2.63340778062581	-2.15670669675328	-1	8.24258294262873
Immunologic	755	M5256	GSE360_T_GONDII_VS_B_MALAYI_LOW_DOSE_MAC_UP	0.0138015378025327	0.0219153098159644	490	586.636363636364	561	0.00126262626262626	61	1.97169338751231	-2.16457695436143	-1	6.14492339368299
Immunologic	762	M5295	GSE36476_CTRL_VS_TSST_ACT_16H_MEMORY_CD4_TCELL_OLD_UP	0.00639582523981693	0.0219153098159644	245	620.909090909091	374	0.000583135924756262	51	2.11045373427051	-2.99755618136486	-1	6.58479891916886
Immunologic	763	M5299	GSE36476_CTRL_VS_TSST_ACT_40H_MEMORY_CD4_TCELL_OLD_UP	0.0138015378025327	0.0219153098159644	795	808	792	0.00126262626262626	139	1.93355360659421	-2.12853450876081	-1	6.02401885167793
Immunologic	177	M5302	GSE36476_CTRL_VS_TSST_ACT_72H_MEMORY_CD4_TCELL_OLD_UP	0.0000565193681433544	0.00060287326019578	515	270.272727272727	225	5.13825638302701E-06	7	2.52630164804878	-2.50507064432511	-1	15.4349943342547
Immunologic	241	M5318	GSE36476_YOUNG_VS_OLD_DONOR_MEMORY_CD4_TCELL_40H_TSST_ACT_UP	0.000504688346925309	0.00395374107466798	190	948.818181818182	1061	0.0000458912874131141	186	3.24181201296453	4.42259818877742	1	14.7776359734922
Immunologic	767	M5324	GSE36476_YOUNG_VS_OLD_DONOR_MEMORY_CD4_TCELL_72H_TSST_ACT_DN	0.0138015378025327	0.0219153098159644	1720	1210.72727272727	1289	0.00126262626262626	429	2.42352609146925	-2.6518438871498	-1	7.57725008302958
Immunologic	52	M5307	GSE36476_YOUNG_VS_OLD_DONOR_MEMORY_CD4_TCELL_DN	3.96566538479297E-09	1.4398415858633E-07	1790	975.727272727273	1206	3.60515035631035E-10	49	2.4704819659746	-2.4704819659746	-1	32.1867155845634
Immunologic	184	M6347	GSE3720_LPS_VS_PMA_STIM_VD2_GAMMADELTA_TCELL_DN	0.0000798253235792917	0.000819077233248384	1215	1005.72727272727	1112	7.25711092067908E-06	154	3.08998713890207	3.08998713890207	1	18.1167290356974
Immunologic	952	M6358	GSE3720_VD1_VS_VD2_GAMMADELTA_TCELL_DN	0.0138015378025327	0.0219153098159644	860	769.363636363636	678	0.00126262626262626	261	1.84721709197475	2.0875648266479	1	5.75032884856031
Immunologic	1332	M5351	GSE37416_0H_VS_48H_F_TULARENSIS_LVS_NEUTROPHIL_UP	0.0274296919300998	0.0372773261584458	1480	1295.63636363636	1235	0.00252525252525253	465	2.45989647937737	-2.45989647937737	-1	6.60834156816757
Immunologic	778	M5357	GSE37416_12H_VS_24H_F_TULARENSIS_LVS_NEUTROPHIL_UP	0.0138015378025327	0.0219153098159644	1130	786.090909090909	717	0.00126262626262626	139	2.58857282979219	3.58883438277688	1	8.10045445982494
Immunologic	779	M5361	GSE37416_12H_VS_48H_F_TULARENSIS_LVS_NEUTROPHIL_DN	0.00891615358265314	0.0219153098159644	935	640.909090909091	638	0.000813863210157027	36	1.88415200175102	2.51345226132678	1	5.86741390366559
Immunologic	768	M5328	GSE37416_CTRL_VS_3H_F_TULARENSIS_LVS_NEUTROPHIL_UP	0.0138015378025327	0.0219153098159644	1700	1243.54545454545	1193	0.00126262626262626	196	4.24128060869137	4.24128060869137	1	13.3396003664338
Immunologic	380	M6701	GSE3920_IFNA_VS_IFNB_TREATED_ENDOTHELIAL_CELL_DN	0.00188186344094175	0.00932534954461423	1470	1150.90909090909	1469	0.000171225009376396	217	2.27447907068702	-2.31192877917326	-1	8.71728272004022
Immunologic	422	M6700	GSE3920_IFNA_VS_IFNB_TREATED_ENDOTHELIAL_CELL_UP	0.00307066949810709	0.0137239310727633	1340	1033.18181818182	1159	0.000279542164178686	157	2.50115224785501	-2.67887367325422	-1	8.79465039209313
Immunologic	1001	M6703	GSE3920_IFNB_VS_IFNG_TREATED_ENDOTHELIAL_CELL_DN	0.0138015378025327	0.0219153098159644	1035	1077	1057	0.00126262626262626	121	2.68012257430537	-2.81838935707487	-1	8.39067059805645
Immunologic	844	M5556	GSE3982_BASOPHIL_VS_EFF_MEMORY_CD4_TCELL_UP	0.0138015378025327	0.0219153098159644	1715	1150.09090909091	1325	0.00126262626262626	284	2.28431151625508	-2.28431151625508	-1	7.13593463623026
Immunologic	1341	M5564	GSE3982_BASOPHIL_VS_TH1_UP	0.0274296919300998	0.0372773261584458	1520	1221.09090909091	1394	0.00252525252525253	275	1.71047317425778	-2.34300044354917	-1	4.56295120037041
Immunologic	852	M5591	GSE3982_CENT_MEMORY_CD4_TCELL_VS_TH2_UP	0.0138015378025327	0.0219153098159644	235	439.272727272727	428	0.00126262626262626	205	2.15722116126081	-2.47001952563313	-1	6.733053424174
Immunologic	817	M5477	GSE3982_DC_VS_CENT_MEMORY_CD4_TCELL_DN	0.0138015378025327	0.0219153098159644	1475	800	587	0.00126262626262626	89	1.69390316906033	2.38789171505809	1	5.26431793851411
Immunologic	786	M5390	GSE3982_DC_VS_MAC_LPS_STIM_DN	0.0138015378025327	0.0219153098159644	1800	1200.27272727273	1304	0.00126262626262626	350	2.26362245695678	-2.78281873539319	-1	7.07034953902302
Immunologic	809	M5458	GSE3982_DC_VS_MAC_UP	0.00689051031882529	0.0219153098159644	1490	1131.72727272727	915	0.000628380622836879	241	1.53825096748084	-2.11984256167771	-1	4.77089459703083
Immunologic	420	M5478	GSE3982_DC_VS_NKCELL_UP	0.00304947024946182	0.013708094835676	770	811.545454545455	767	0.000277609582794901	144	2.44078352595157	-2.09586310502786	-1	8.58217332024777
Immunologic	145	M5481	GSE3982_DC_VS_TH1_UP	0.0000143099189273845	0.000186325013344152	1845	1193.45454545455	1350	1.30091018247481E-06	124	2.03548234234985	-2.03548234234985	-1	14.3988742636535
Immunologic	55	M5484	GSE3982_DC_VS_TH2_UP	5.38282017684809E-09	1.8257960765537E-07	975	749.363636363636	833	4.89347290001675E-10	52	2.70343808353458	-2.32165173799467	-1	34.6990257010138
Immunologic	400	M5575	GSE3982_EFF_MEMORY_CD4_TCELL_VS_NKCELL_DN	0.00239339553332343	0.0113472007974221	545	489.272727272727	399	0.000217818481626901	10	2.40358900876638	2.40358900876638	1	8.82674386878485
Immunologic	849	M5580	GSE3982_EFF_MEMORY_CD4_TCELL_VS_TH2_UP	0.0138015378025327	0.0219153098159644	865	978.272727272727	779	0.00126262626262626	439	2.28746035354465	2.83682342564819	1	7.14591656903584
Immunologic	1337	M5422	GSE3982_EOSINOPHIL_VS_TH1_UP	0.0274296919300998	0.0372773261584458	1385	1126.81818181818	1315	0.00252525252525253	395	1.63515700339434	-2.74910033907935	-1	4.35739184643645
Immunologic	827	M5509	GSE3982_MAC_VS_NKCELL_DN	0.0138015378025327	0.0219153098159644	1360	1158.54545454545	1357	0.00126262626262626	454	2.81323014107395	-2.05614658457485	-1	8.81262659806919
Immunologic	826	M5508	GSE3982_MAC_VS_NKCELL_UP	0.0138015378025327	0.0219153098159644	355	567.272727272727	354	0.00126262626262626	55	2.24523712882154	-2.55526129229655	-1	7.01206735637026
Immunologic	506	M5513	GSE3982_MAC_VS_TH2_UP	0.00559647359026188	0.0208817038308586	695	577.272727272727	593	0.000510069190738406	14	2.9109421561081	-2.39343934653915	-1	9.23906527701988
Immunologic	800	M5427	GSE3982_MAST_CELL_VS_DC_DN	0.0138015378025327	0.0219153098159644	1140	1113	1044	0.00126262626262626	329	1.82392110537503	-2.23869289326714	-1	5.67647969362039
Immunologic	801	M5429	GSE3982_MAST_CELL_VS_MAC_UP	0.0138015378025327	0.0219153098159644	805	951.636363636364	966	0.00126262626262626	32	2.68900568640884	3.672395308055	1	8.41883039799752
Immunologic	808	M5455	GSE3982_MAST_CELL_VS_TH2_UP	0.0138015378025327	0.0219153098159644	790	937.818181818182	790	0.00126262626262626	439	2.23605538317237	-2.37008908892987	-1	6.98296087684162
Immunologic	831	M5524	GSE3982_NEUTROPHIL_VS_BASOPHIL_UP	0.00849657378468858	0.0219153098159644	735	890.727272727273	735	0.000775415159295722	23	3.52437077270385	3.52437077270385	1	11.0669691846992
Immunologic	835	M5530	GSE3982_NEUTROPHIL_VS_NKCELL_UP	0.0138015378025327	0.0219153098159644	615	881	814	0.00126262626262626	440	1.72320163286709	-2.23073751433827	-1	5.35719517227732
Immunologic	1424	M9910	GSE42088_UNINF_VS_LEISHMANIA_INF_DC_8H_DN	0.0325094283819299	0.0431023881917722	995	923.727272727273	995	0.003	90	2.35875276261107	-2.02411374038534	-1	6.04813024078894
Immunologic	473	M9623	GSE43700_UNTREATED_VS_IL10_TREATED_PBMC_DN	0.00481182006884825	0.0192065883509207	180	793.545454545455	980	0.000438397888876262	116	1.52552933787239	2.19226231482984	1	4.89756304348155
Immunologic	1177	M9704	GSE44955_MCSF_VS_MCSF_AND_IL27_STIM_MACROPHAGE_UP	0.00837559442708844	0.0219153098159644	230	577.363636363636	696	0.000764332004603536	22	2.20338893999217	-2.20338893999217	-1	6.8794070216132
Immunologic	963	M6484	GSE4748_CTRL_VS_LPS_AND_CYANOBACTERIUM_LPSLIKE_STIM_DC_3H_UP	0.0106311996659054	0.0219153098159644	1805	809.727272727273	515	0.000971174886956633	275	2.34134931463599	2.64692628171581	1	7.31674660536636
Immunologic	962	M6481	GSE4748_CTRL_VS_LPS_STIM_DC_3H_DN	0.0138015378025327	0.0219153098159644	1100	1079.45454545455	1098	0.00126262626262626	512	2.76736618400361	-3.93850507449413	-1	8.66723612673857
Immunologic	961	M6480	GSE4748_CTRL_VS_LPS_STIM_DC_3H_UP	0.0138015378025327	0.0219153098159644	1115	901.090909090909	800	0.00126262626262626	342	2.22360778708801	-2.7777062911501	-1	6.94350152842858
Immunologic	967	M6495	GSE4984_UNTREATED_VS_GALECTIN1_TREATED_DC_UP	0.0138015378025327	0.0219153098159644	1300	999.636363636364	1030	0.00126262626262626	174	3.10189359461453	-2.70328166761407	-1	9.72770061799789
Immunologic	1222	M6499	GSE4984_UNTREATED_VS_LPS_TREATED_DC_DN	0.0163428096654019	0.0252497746712592	315	624.090909090909	471	0.00149686280310923	186	2.12000600442599	-2.12000600442599	-1	6.36594538595782
Immunologic	1370	M6592	GSE5099_DAY3_VS_DAY7_MCSF_TREATED_MACROPHAGE_UP	0.0274296919300998	0.0372773261584458	1580	1218.09090909091	1250	0.00252525252525253	345	2.35883427175604	-2.35883427175604	-1	6.33251392228993
Immunologic	992	M6589	GSE5099_MONOCYTE_VS_ALTERNATIVE_M2_MACROPHAGE_DN	0.0138015378025327	0.0219153098159644	1605	1165.18181818182	1303	0.00126262626262626	378	2.09099657107911	-2.20133959711286	-1	6.52311897901856
Immunologic	988	M6583	GSE5099_UNSTIM_VS_MCSF_TREATED_MONOCYTE_DAY3_DN	0.0138015378025327	0.0219153098159644	885	902.909090909091	882	0.00126262626262626	132	1.24281203298126	-2.03117634379678	-1	3.83434204727073
Immunologic	980	M6550	GSE5142_CTRL_VS_HTERT_TRANSDUCED_CD8_TCELL_EARLY_PASSAGE_CLONE_DN	0.0134040922419065	0.0219153098159644	175	200.818181818182	142	0.00122604216031855	45	2.26026067835042	-2.26026067835042	-1	7.059692574223
Immunologic	382	M6540	GSE5542_IFNA_VS_IFNA_AND_IFNG_TREATED_EPITHELIAL_CELLS_24H_DN	0.00194859994883443	0.00963077671046963	1190	950.454545454545	1189	0.000177302547284289	79	2.46143064095283	2.46143064095283	1	9.37664890423309
Immunologic	976	M6536	GSE5542_IFNG_VS_IFNA_AND_IFNG_TREATED_EPITHELIAL_CELLS_24H_DN	0.0138015378025327	0.0219153098159644	1460	1187.72727272727	1311	0.00126262626262626	328	2.89939056733331	-2.89939056733331	-1	9.08575839445312
Immunologic	1366	M6533	GSE5542_IFNG_VS_IFNA_AND_IFNG_TREATED_EPITHELIAL_CELLS_6H_DN	0.0274296919300998	0.0372773261584458	575	615.454545454545	572	0.00252525252525253	93	2.433788234653	-2.02922301616907	-1	6.53708470717257
Immunologic	978	M6546	GSE5542_IFNG_VS_IFNA_TREATED_EPITHELIAL_CELLS_24H_DN	0.0138015378025327	0.0219153098159644	1240	906.909090909091	905	0.00126262626262626	379	2.86025836725173	-2.14152286306965	-1	8.96170784632139
Immunologic	977	M6543	GSE5542_IFNG_VS_IFNA_TREATED_EPITHELIAL_CELLS_6H_DN	0.0128340940704055	0.0219153098159644	725	821.272727272727	753	0.00117359829971127	271	2.03893092045962	2.56442738002906	1	6.35806890555685
Immunologic	973	M6514	GSE5542_UNTREATED_VS_IFNA_TREATED_EPITHELIAL_CELLS_6H_UP	0.0138015378025327	0.0219153098159644	1600	1299.81818181818	1523	0.00126262626262626	397	2.70699218610689	-2.43902389234272	-1	8.47584827948289
Immunologic	982	M6554	GSE5679_CTRL_VS_PPARG_LIGAND_ROSIGLITAZONE_TREATED_DC_DN	0.00643726782065447	0.0219153098159644	390	423.272727272727	386	0.000586925544268007	56	2.5821024715068	-3.54555148557723	-1	8.079943180361
Immunologic	983	M6556	GSE5679_CTRL_VS_RARA_AGONIST_AM580_TREATED_DC_DN	0.00620586479686605	0.0219153098159644	55	354.545454545455	223	0.000565767276646915	52	2.68761258391483	-3.70378258011833	-1	8.41441421062176
Immunologic	987	M6569	GSE5679_RARA_AGONIST_AM580_VS_AM580_AND_ROSIGLITAZONE_TREATED_DC_UP	0.0138015378025327	0.0219153098159644	1405	1070.81818181818	1118	0.00126262626262626	171	1.74747179259991	2.16585536250186	1	5.43413249274038
Immunologic	64	M6812	GSE6090_UNSTIM_VS_DC-SIGN_STIM_DC_DN	1.61718195241343E-08	4.77068675961961E-07	1760	1306.54545454545	1665	1.47016542209186E-09	60	2.02811415592391	-2.02811415592391	-1	24.3885381497062
Immunologic	1003	M6708	GSE6092_CTRL_VS_BORRELIA_BIRGDOFERI_INF_ENDOTHELIAL_CELL_DN	0.0138015378025327	0.0219153098159644	510	413.181818181818	479	0.00126262626262626	87	2.81476334841216	-2.44725606743746	-1	8.81748692307796
Immunologic	111	M6715	GSE6092_UNSTIM_VS_IFNG_STIM_AND_B_BURGDORFERI_INF_ENDOTHELIAL_CELL_DN	2.34258241999175E-06	0.0000398450054859858	660	1047.54545454545	1000	2.12962264945555E-07	102	2.14467242728672	-2.14467242728672	-1	17.9217990913022
Immunologic	1342	M5662	GSE6269_E_COLI_VS_STREP_PNEUMO_INF_PBMC_DN	0.026663999789161	0.0372773261584458	990	737	667	0.00245388723413843	329	1.5771749817482	-2.27297808685281	-1	4.19914233942187
Immunologic	853	M5643	GSE6269_FLU_VS_STAPH_AUREUS_INF_PBMC_UP	0.0138015378025327	0.0219153098159644	1355	952.818181818182	1237	0.00126262626262626	4	2.72749129242934	-2.31288534094204	-1	8.54083121860232
Immunologic	496	M5639	GSE6269_HEALTHY_VS_FLU_INF_PBMC_UP	0.00534236615547604	0.0203354582692314	850	899.454545454545	929	0.000486853050695282	199	1.99956270171912	1.99956270171912	1	6.35740267080507
Immunologic	856	M5655	GSE6269_HEALTHY_VS_STAPH_AUREUS_INF_PBMC_UP	0.0138015378025327	0.0219153098159644	1215	1032.18181818182	1213	0.00126262626262626	29	2.70239068073754	-2.01291638429763	-1	8.4612613341512
Immunologic	861	M5666	GSE6566_STRONG_VS_WEAK_DC_STIMULATED_CD4_TCELL_DN	0.0138015378025327	0.0219153098159644	1780	955.181818181818	634	0.00126262626262626	14	3.82963004496277	-3.82963004496277	-1	12.034652575029
Immunologic	42	M5665	GSE6566_STRONG_VS_WEAK_DC_STIMULATED_CD4_TCELL_UP	5.09292761270619E-10	2.28939222209269E-08	1635	874.454545454545	754	4.62993419444109E-11	40	3.12281162330946	-3.04316037563384	-1	45.4780132691191
Immunologic	1237	M5670	GSE7400_CTRL_VS_CSF3_IN_VIVO_TREATED_PBMC_DN	0.0179525556814585	0.0273802351629159	1310	1085.72727272727	1115	0.00164552262466044	480	1.64891546970754	-2.26832695579717	-1	4.81710520524549
Immunologic	875	M5719	GSE7460_CTRL_VS_FOXP3_OVEREXPR_TCONV_1_DN	0.0138015378025327	0.0219153098159644	330	526.727272727273	326	0.00126262626262626	57	3.15817704920571	2.31896480709059	1	9.90612128890899
Immunologic	1343	M5679	GSE7460_CTRL_VS_TGFB_TREATED_ACT_CD8_TCELL_DN	0.0274296919300998	0.0372773261584458	605	1016.54545454545	957	0.00252525252525253	223	2.60556435809336	2.60556435809336	1	7.00591083774823
Immunologic	868	M5696	GSE7460_CTRL_VS_TGFB_TREATED_ACT_FOXP3_HET_TCONV_UP	0.0138015378025327	0.0219153098159644	1280	1143.09090909091	1285	0.00126262626262626	175	3.09290175027922	3.73577110957428	1	9.69919613278663
Immunologic	870	M5706	GSE7460_FOXP3_MUT_VS_HET_ACT_TCONV_UP	0.0104502208114302	0.0219153098159644	525	461.454545454545	345	0.000954563004457018	51	2.69577166917122	-2.70916105719487	-1	8.44027881818788
Immunologic	108	M5673	GSE7460_TCONV_VS_TREG_LN_UP	2.03870088648991E-06	0.0000353125437953482	1335	778.727272727273	895	1.85336615974566E-07	100	2.72040196129493	-2.55619247490425	-1	23.0337167466506
Immunologic	862	M5675	GSE7460_TCONV_VS_TREG_THYMUS_UP	0.0105815586736598	0.0219153098159644	690	623.272727272727	513	0.000966618111038699	249	2.09208537053064	2.9260689064945	1	6.52657051428838
Immunologic	421	M6824	GSE7509_FCGRIIB_VS_TNFA_IL1B_IL6_PGE_STIM_DC_DN	0.00305936148748191	0.0137198918963559	1150	793.636363636364	934	0.000278511290408417	121	3.31238468600617	-4.45701196316125	-1	11.6821389032647
Immunologic	443	M6823	GSE7509_FCGRIIB_VS_TNFA_IL1B_IL6_PGE_STIM_DC_UP	0.00378847863394074	0.0161459315144021	165	534.454545454545	164	0.000345001663741515	46	2.61741702645951	-2.61741702645951	-1	8.85539804789574
Immunologic	1269	M6820	GSE7509_UNSTIM_VS_TNFA_IL1B_IL6_PGE_STIM_DC_DN	0.0222704595750959	0.0331426238844932	260	718.636363636364	411	0.00204537724338129	69	3.08073256223809	3.08073256223809	1	8.60329736752283
Immunologic	1007	M6819	GSE7509_UNSTIM_VS_TNFA_IL1B_IL6_PGE_STIM_DC_UP	0.0138015378025327	0.0219153098159644	295	866.181818181818	776	0.00126262626262626	260	2.15261272832767	-2.15261272832767	-1	6.71844451820419
Immunologic	31	M364	GSE7568_CTRL_VS_24H_TGFB_TREATED_MACROPHAGES_WITH_IL4_AND_DEXAMETHASONE_DN	2.08977874358295E-11	1.27274266705955E-09	1830	1154.72727272727	1299	1.89979885782073E-12	30	3.14234354583952	-3.01500113688475	-1	53.2974086466322
Immunologic	224	M360	GSE7568_CTRL_VS_3H_TGFB_TREATED_MACROPHAGES_WITH_IL4_AND_DEXAMETHASONE_UP	0.00037657396572	0.00315987398790827	875	894.545454545455	871	0.0000342398581209727	177	3.22024396011561	-2.15569544792027	-1	15.2774776168061
Immunologic	179	M5767	GSE8515_IL1_VS_IL6_4H_STIM_MAC_DN	0.0000671118426417546	0.000707861222947669	490	490.909090909091	481	6.10126272742343E-06	15	2.05097204961497	2.50024059230396	1	12.2378280913499
Immunologic	255	M333	GSE8685_IL2_ACT_IL2_STARVED_VS_IL21_ACT_IL2_STARVED_CD4_TCELL_UP	0.000729316234163912	0.005419703281757	930	782.181818181818	927	0.0000663234654678648	10	2.60286277352468	-2.28282977346941	-1	11.1631260780465
Immunologic	1017	M330	GSE8685_IL2_STARVED_VS_IL21_ACT_IL2_STARVED_CD4_TCELL_DN	0.0118995330978492	0.0219153098159644	1080	809.818181818182	717	0.0010876716246915	125	1.8070969757507	-2.32814904044895	-1	5.62314656904813
Immunologic	208	M6256	GSE8835_CD4_VS_CD8_TCELL_CLL_PATIENT_UP	0.000229250765009679	0.00208089155931862	1465	1260.09090909091	1337	0.0000208431506860763	169	4.13307937419277	-4.13307937419277	-1	21.0705892684971
Immunologic	38	M6255	GSE8835_CD4_VS_CD8_TCELL_DN	1.47659398634779E-10	7.33634064795956E-09	745	722	532	1.34235816949718E-11	36	2.80708465053899	2.37572807882423	1	43.519982853753
Immunologic	346	M6261	GSE8835_HEALTHY_VS_CLL_CD4_TCELL_DN	0.00138711424632895	0.00756899334413025	1625	1073.72727272727	1202	0.000126180873057	125	1.4551290850402	2.00568613699611	1	5.79097318918694
Immunologic	345	M6263	GSE8835_HEALTHY_VS_CLL_CD8_TCELL_DN	0.00136273515529371	0.00745751876288266	1010	766.636363636364	777	0.000123961818213617	119	2.52646630217783	-2.42695603475941	-1	10.1632887256154
Immunologic	954	M6408	GSE8921_UNSTIM_0H_VS_TLR1_2_STIM_MONOCYTE_12H_DN	0.0133301772864321	0.0219153098159644	1100	635.545454545455	613	0.00121923990787056	85	3.12582843229931	3.12582843229931	1	9.80357495493913
Immunologic	61	M6399	GSE8921_UNSTIM_0H_VS_TLR1_2_STIM_MONOCYTE_3H_DN	1.32074201679704E-08	4.08780479952921E-07	1785	767.363636363636	381	1.20067456793268E-09	38	3.24292877363521	3.24292877363521	1	39.4757805176564
Immunologic	1363	M6414	GSE8921_UNSTIM_VS_TLR1_2_STIM_MONOCYTE_3H_DN	0.0274296919300998	0.0372773261584458	1745	1213.54545454545	1133	0.00252525252525253	706	1.94064386381193	-2.0416794435041	-1	5.19115278970873
Immunologic	956	M6417	GSE8921_UNSTIM_VS_TLR1_2_STIM_MONOCYTE_6H_DN	0.0138015378025327	0.0219153098159644	1670	1347.72727272727	1515	0.00126262626262626	567	1.67862318842393	-2.07264827171924	-1	5.21587982439233
Immunologic	881	M5791	GSE9006_1MONTH_VS_4MONTH_POST_TYPE_1_DIABETES_DX_PBMC_DN	0.0138015378025327	0.0219153098159644	1770	1217.36363636364	1455	0.00126262626262626	407	2.13454295581473	2.65264334422636	1	6.66116265875921
Immunologic	434	M5790	GSE9006_1MONTH_VS_4MONTH_POST_TYPE_1_DIABETES_DX_PBMC_UP	0.00344594189208079	0.0149906412263791	1520	1136.81818181818	1516	0.000313759205902053	229	2.11226850963716	2.47611708724768	1	7.25612210424197
Immunologic	1012	M6965	GSE9239_CTRL_VS_TNF_INHIBITOR_TREATED_DC_UP	0.0138015378025327	0.0219153098159644	845	769	765	0.00126262626262626	395	2.83609577887581	-3.32741668026553	-1	8.88511153111128
Immunologic	88	M6880	GSE9601_UNTREATED_VS_NFKB_INHIBITOR_TREATED_HCMV_INF_MONOCYTE_UP	3.3576062204592E-07	7.20359152753065E-06	1445	1039.36363636364	1057	3.05236975717456E-08	81	1.66960885685311	-2.04227929191835	-1	16.2980940876227
Immunologic	59	M417	GSE9946_IMMATURE_VS_MATURE_STIMULATORY_DC_DN	1.06050322346338E-08	3.39361031508281E-07	1725	880.545454545455	1090	9.64093844159548E-10	42	3.04349315258505	-3.04349315258505	-1	37.5115800059425
Immunologic	1019	M422	GSE9946_IMMATURE_VS_PROSTAGLANDINE2_TREATED_MATURE_DC_DN	0.00662861296576086	0.0219153098159644	1205	1147.90909090909	1202	0.000604424515473621	244	2.16281194257045	-2.16281194257045	-1	6.75077641149645
Immunologic	77	M425	GSE9946_MATURE_STIMULATORY_VS_LISTERIA_INF_MATURE_DC_DN	7.92648514797202E-08	1.94353298173652E-06	1130	1219.45454545455	1148	7.20589584869014E-09	72	2.08623548476067	-2.08623548476067	-1	22.659100785159
Immunologic	40	M429	GSE9946_MATURE_STIMULATORY_VS_PROSTAGLANDINE2_TREATED_MATURE_DC_DN	3.49326235066454E-10	1.60860471172065E-08	505	569.727272727273	366	3.17569304656292E-11	39	3.59171540201286	-3.59171540201286	-1	53.3743167000236
Immunologic	1041	M7130	GSE9960_GRAM_NEG_VS_GRAM_NEG_AND_POS_SEPSIS_PBMC_UP	0.0124310998549307	0.0219153098159644	380	494.545454545455	402	0.00113653659269309	260	2.65011060375573	2.34966614883359	1	8.29553152104482
Immunologic	1040	M7129	GSE9960_GRAM_NEG_VS_GRAM_POS_SEPSIS_PBMC_DN	0.0138015378025327	0.0219153098159644	240	617.545454545455	625	0.00126262626262626	29	2.46456259016386	-3.31464987460319	-1	7.70733732948801
Immunologic	1037	M7119	GSE9960_HEALTHY_VS_GRAM_NEG_SEPSIS_PBMC_DN	0.0138015378025327	0.0219153098159644	1295	1254.27272727273	1291	0.00126262626262626	504	2.38569192978595	2.34535115449039	1	7.45731436550964
Immunologic	213	M5878	GSE9988_ANTI_TREM1_AND_LPS_VS_VEHICLE_TREATED_MONOCYTES_UP	0.000244651717327026	0.00217777395513629	1770	973.818181818182	925	0.0000222435389215908	67	2.44597088826511	3.05178320226618	1	12.3342613689761
Immunologic	886	M5862	GSE9988_LOW_LPS_VS_ANTI_TREM1_AND_LPS_MONOCYTE_UP	0.0138015378025327	0.0219153098159644	210	802.636363636364	774	0.00126262626262626	206	4.64674807250318	-4.99576676939046	-1	14.6249474982223
Immunologic	888	M5873	GSE9988_LOW_LPS_VS_VEHICLE_TREATED_MONOCYTE_UP	0.00679235681041233	0.0219153098159644	845	893.090909090909	881	0.000619401715018736	15	2.21659127767016	2.3912988922944	1	6.92125892930458
Immunologic	240	M5855	GSE9988_LPS_VS_LOW_LPS_MONOCYTE_DN	0.000498850404339595	0.00394181028676074	850	796.181818181818	667	0.0000453603231528815	185	1.82441994278822	2.49392988659463	1	8.27500934458333
Immunologic	1347	M5856	GSE9988_LPS_VS_LPS_AND_ANTI_TREM1_MONOCYTE_UP	0.0274296919300998	0.0372773261584458	275	992.363636363636	1001	0.00252525252525253	271	4.99576676939046	-4.99576676939046	-1	13.5294562836327

## Sheet: ranked-gsdbpath-GS
Database	Rank	ID	GeneSet	p.value	p.adj	vote.rank	avg.rank	med.rank	min.pvalue	min.rank	avg.logfc	avg.logfc.dir	direction	significance
Pathway	154	gsdb12454	Biocarta_Cells_and_Molecules_involved_in_local_acute_inflammatory_response	0.000460291997252921	0.00458797542716385	5	613.454545454545	495	0.0000418534844941763	4	1.6196669865681	-2.02811415592391	-1	3.0805892142248
Pathway	477	gsdb8766	Biocarta_CXCR4_Signaling_Pathway	0.0110340143564187	0.0387300923709098	395	528.181818181818	472	0.00100815879580566	21	2.08623548476067	-2.08623548476067	-1	2.39594182915839
Pathway	61	gsdb9757	Biocarta_Cytokine_Network	1.13532361834342E-06	0.0000285692090845435	300	205.818181818182	141	1.03211291294057E-07	6	2.36779529495807	2.36779529495807	1	8.75155809379642
Pathway	32	gsdb16095	Biocarta_Cytokines_and_Inflammatory_Response	2.84004817668589E-08	1.36233560975401E-06	620	369.545454545455	187	2.58186201213541E-09	12	2.36779529495807	2.36779529495807	1	11.296875791625
Pathway	22	gsdb6454	Biocarta_Dendritic_cells_in_regulating_TH1_and_TH2_Development	3.98355938354163E-10	2.77943802442564E-08	1355	796.454545454545	892	3.62141762205721E-11	18	3.52437077270385	3.52437077270385	1	21.6605354990924
Pathway	481	gsdb9509	Biocarta_Induction_of_apoptosis_through_DR3_and_DR4/5_Death_Receptors_	0.0138015378025327	0.0387300923709098	270	396.272727272727	193	0.00126262626262626	5	2.4725595003578	-2.4725595003578	-1	2.83961651797139
Pathway	413	gsdb1713	Biocarta_Telomeres._Telomerase._Cellular_Aging._and_Immortality	0.0138015378025327	0.0387300923709098	430	438.272727272727	369	0.00126262626262626	26	5.36933077944832	-5.36933077944832	-1	6.16642004020757
Pathway	63	gsdb6357	INOH_JAK_STAT_MolecularVariation_1	1.76228217686069E-06	0.0000429381451028756	655	670.272727272727	656	1.60207598956011E-07	26	2.89136522147009	2.36779529495807	1	10.2705785093068
Pathway	500	gsdb11306	INOH_Pyrimidine_nucleotides_nucleosides_metabolism	0.0138015378025327	0.0387300923709098	140	543	379	0.00126262626262626	138	2.12853450876081	-2.12853450876081	-1	2.44452023886804
Pathway	264	gsdb12158	NetPath_Wnt_Signaling_Pathway	0.00211020550920291	0.0123144476066022	775	612.636363636364	588	0.000192021118860853	91	3.10455986818711	3.10455986818711	1	4.82205571079175
Pathway	539	gsdb16234	PID_CXCR4-mediated_signaling_events	0.0138015378025327	0.0387300923709098	1365	782.545454545455	701	0.00126262626262626	143	1.96253747073096	-2.08623548476067	-1	2.25388056538582
Pathway	218	gsdb11602	PID_Direct_p53_effectors	0.00109945016496701	0.00721220514198442	5	174.090909090909	172	0.0001	1	1.98423769413103	-2.07725830065248	-1	3.4569455131196
Pathway	428	gsdb3554	PID_Regulation_of_nuclear_beta_catenin_signaling_and_target_gene_transcription	0.0109451646704615	0.0387300923709098	235	179.454545454545	189	0.001	14	2.55981271633654	-2.55981271633654	-1	2.9398226710563
Pathway	405	gsdb1251	PID_Regulation_of_Telomerase	0.00992323383043777	0.0387300923709098	80	207.090909090909	80	0.000906207080158034	36	2.19679755319108	-2.19679755319108	-1	2.52291708651992
Pathway	215	gsdb10757	PID_TRAIL_signaling_pathway	0.00109945016496701	0.00721220514198442	80	156.181818181818	77	0.0001	3	2.55956503292721	-2.55956503292721	-1	4.45928272532109
Pathway	66	gsdb12238	PID_Validated_targets_of_C-MYC_transcriptional_activation	0.0000030218032353579	0.0000702798176708239	55	219.363636363636	54	2.74709762359493E-07	13	2.31029882843907	-2.31029882843907	-1	7.80442617464168
Pathway	391	gsdb158	Reactome_Class_I_MHC_mediated_antigen_processing_&_presentation	0.0138015378025327	0.0387300923709098	625	669.909090909091	623	0.00126262626262626	115	4.16842484460923	-4.16842484460923	-1	4.78723690526868
Pathway	398	gsdb750	Reactome_Downstream_signaling_of_activated_FGFR	0.0138015378025327	0.0387300923709098	525	651.909090909091	522	0.00126262626262626	153	3.10455986818711	3.10455986818711	1	3.56543876873924
Pathway	538	gsdb16224	Reactome_Extension_of_Telomeres	0.0138015378025327	0.0387300923709098	250	590	628	0.00126262626262626	1	5.36933077944832	-5.36933077944832	-1	6.16642004020757
Pathway	11	gsdb16166	Reactome_G_alpha_(i)_signalling_events	2.84071169734096E-18	3.96408405038033E-16	500	690.363636363636	500	2.58246517940086E-19	11	3.27081485702785	3.86310454316144	1	40.975308319222
Pathway	523	gsdb14290	Reactome_G_alpha_(z)_signalling_events	0.0109451646704615	0.0387300923709098	220	262.909090909091	186	0.001	29	3.44141661401193	3.44141661401193	1	3.95230265978516
Pathway	360	gsdb11772	Reactome_PI3K_Cascade	0.00778101733611005	0.0331773933636915	310	489.363636363636	308	0.00070987949856487	46	3.10455986818711	3.10455986818711	1	3.73514704192819
Pathway	410	gsdb1590	Reactome_PI-3K_cascade	0.0138015378025327	0.0387300923709098	1070	636.363636363636	652	0.00126262626262626	159	3.10455986818711	3.10455986818711	1	3.56543876873924
Pathway	507	gsdb12576	Reactome_Signaling_by_FGFR	0.0138015378025327	0.0387300923709098	1315	813	753	0.00126262626262626	151	3.10455986818711	3.10455986818711	1	3.56543876873924
Pathway	518	gsdb13833	Reactome_Signaling_by_PDGF	0.0138015378025327	0.0387300923709098	1235	717.727272727273	624	0.00126262626262626	40	2.7709827869383	3.18952578640859	1	3.18234141588774
Pathway	408	gsdb1348	Reactome_Telomere_Maintenance	0.0138015378025327	0.0387300923709098	270	762.818181818182	841	0.00126262626262626	42	5.36933077944832	-5.36933077944832	-1	6.16642004020757
Pathway	319	gsdb7094	WikiPathways_Apoptosis_Modulation_and_Signaling(WP1772)	0.00488742639883731	0.0235178668408002	245	273.090909090909	200	0.000445301635207252	14	2.2993777260496	-2.2993777260496	-1	3.04591989064025
Pathway	31	gsdb5462	WikiPathways_Cytokines_and_Inflammatory_Response(WP530)	1.86897137133439E-08	9.25442275805899E-07	620	402.272727272727	281	1.69906489746537E-09	7	2.36779529495807	2.36779529495807	1	11.6203040517007
Pathway	485	gsdb9734	WikiPathways_Fatty_Acid_Biosynthesis(WP357)	0.0138015378025327	0.0387300923709098	385	411.454545454545	382	0.00126262626262626	4	4.23058346569424	4.23058346569424	1	4.85862311413356
Pathway	447	gsdb5707	WikiPathways_TGF_beta_Signaling_Pathway(WP366)	0.0138015378025327	0.0387300923709098	1120	748	594	0.00126262626262626	116	2.10300768863382	-2.19106376594468	-1	2.41520390460204
Pathway	139	gsdb3245	Biocarta_Adhesion_and_Diapedesis_of_Granulocytes	0.000256644261460701	0.00283416504562716	890	547.727272727273	425	0.0000233340186880045	4	1.6196669865681	-2.02811415592391	-1	3.35618474550146
Pathway	272	gsdb5280	Biocarta_NO2-dependent_IL_12_Pathway_in_NK_cells	0.00236100613009972	0.0133240603297907	540	418.727272727273	502	0.00021486761263647	54	3.93850507449413	-3.93850507449413	-1	6.0077246999644
Pathway	560	gsdb12865	Biocarta_Pertussis_toxin-insensitive_CCR5_Signaling_in_Macrophage	0.015898938162927	0.0435801251430232	785	457	474	0.00145591023149964	74	2.08623548476067	-2.08623548476067	-1	2.3089927232991
Pathway	471	gsdb7946	Biocarta_Role_of_nicotinic_acetylcholine_receptors_in_the_regulation_of_apoptosis	0.0138015378025327	0.0387300923709098	1155	615.181818181818	774	0.00126262626262626	15	5.36933077944832	-5.36933077944832	-1	6.16642004020757
Pathway	93	gsdb7213	Biocarta_Selective_expression_of_chemokine_receptors_during_T-cell_polarization	0.0000238270909572743	0.000393275103434582	890	567.363636363636	550	0.000002166122638218	10	1.78448921227411	-2.08623548476067	-1	4.94268499088859
Pathway	444	gsdb5647	EHMN_Lysine_metabolism	0.0138015378025327	0.0387300923709098	775	408	333	0.00126262626262626	18	3.67359578694229	3.67359578694229	1	4.21894935566689
Pathway	293	gsdb1957	EHMN_Tryptophan_metabolism	0.00306319259461053	0.0160477837294442	465	626.272727272727	444	0.000278860544978233	104	2.01996812690662	2.01996812690662	1	2.94850391297187
Pathway	87	gsdb7134	EHMN_Tyrosine_metabolism	0.0000145634273912535	0.000256952425811196	730	732.181818181818	730	1.32395670893143E-06	50	2.62488516992357	3.67359578694229	1	7.66506337944464
Pathway	488	gsdb10352	EHMN_Vitamin_B9_(folate)_metabolism	0.0138015378025327	0.0387300923709098	995	871.454545454545	992	0.00126262626262626	16	2.38930504309612	-2.38930504309612	-1	2.74400274837237
Pathway	501	gsdb11599	HumanCyc_the_visual_cycle	0.0138015378025327	0.0387300923709098	1250	979.909090909091	1248	0.00126262626262626	73	4.24128060869137	4.24128060869137	1	4.87090827218439
Pathway	404	gsdb1127	INOH_Folate_metabolism	0.0138015378025327	0.0387300923709098	755	858.272727272727	994	0.00126262626262626	32	2.38930504309612	-2.38930504309612	-1	2.74400274837237
Pathway	342	gsdb16637	INOH_GPCR_Dopamine_D1like_receptor	0.00637783264849824	0.0286371631796431	50	554.636363636364	277	0.00058149067921863	38	5.50564066524359	-5.50564066524359	-1	6.91013717049915
Pathway	5	gsdb8237	INOH_GPCR_signaling-cholera_toxin-	1.86131452765999E-31	5.1810694523233E-29	370	492.636363636364	261	1.69210411605454E-32	5	2.58810890893947	2.58810890893947	1	59.5443861788119
Pathway	4	gsdb10948	INOH_GPCR_signaling-G_alpha_i-	9.24485915908895E-32	3.54771470230039E-29	220	498.363636363636	219	8.4044174173537E-33	4	2.58810890893947	2.58810890893947	1	59.8906158917172
Pathway	6	gsdb11608	INOH_GPCR_signaling-G_alpha_q-	2.02517372729249E-31	5.1810694523233E-29	440	568.727272727273	439	1.84106702481138E-32	6	2.58810890893947	2.58810890893947	1	59.5443861788119
Pathway	7	gsdb14225	INOH_GPCR_signaling-G_alpha_s_Epac_and_ERK-	1.55695902829899E-29	3.41418872634136E-27	365	502.272727272727	236	1.41541729845363E-30	7	2.58810890893947	2.58810890893947	1	55.7154605229464
Pathway	8	gsdb3834	INOH_GPCR_signaling-G_alpha_s_PKA_and_ERK-	1.59905064929051E-27	3.06817843332616E-25	445	515.545454545455	249	1.45368240844592E-28	8	2.58810890893947	2.58810890893947	1	51.6029233584804
Pathway	3	gsdb6972	INOH_GPCR_signaling-pertussis_toxin-	9.24485915908895E-32	3.54771470230039E-29	215	499	218	8.4044174173537E-33	3	2.58810890893947	2.58810890893947	1	59.8906158917172
Pathway	134	gsdb9599	INOH_Integrin	0.000224915009345984	0.00257645178616482	1315	946.272727272727	1090	0.0000204489096927333	46	2.7709827869383	3.18952578640859	1	5.83519481774339
Pathway	479	gsdb9149	NetPath_IL2_Signaling_Pathway	0.0138015378025327	0.0387300923709098	105	516.818181818182	629	0.00126262626262626	51	4.65391792697122	-4.65391792697122	-1	5.34480253293199
Pathway	431	gsdb3731	NetPath_Thymic_stromal_lymphopoietin_Signaling_Pathway	0.0123584093421827	0.0387300923709098	70	397.909090909091	255	0.00112985301131763	66	2.23920781958288	-2.23920781958288	-1	2.57162325280568
Pathway	416	gsdb2491	PID_Ephrin_B_reverse_signaling	0.0138015378025327	0.0387300923709098	705	430.545454545455	283	0.00126262626262626	18	2.63366183864169	-2.63366183864169	-1	3.02463486246824
Pathway	257	gsdb15895	PID_HIF-1-alpha_transcription_factor_network	0.00189540771463259	0.0113208203967355	900	617.090909090909	738	0.000172458424868759	1	2.48405661910697	-2.23266507147175	-1	3.93210176833167
Pathway	508	gsdb12765	PID_Hypoxic_and_oxygen_homeostasis_regulation_of_HIF-1-alpha	0.0138015378025327	0.0387300923709098	485	371.818181818182	345	0.00126262626262626	2	3.74101435728306	3.74101435728306	1	4.29637636514215
Pathway	290	gsdb2086	PID_IL12_signaling_mediated_by_STAT4	0.00291691491958303	0.0154395324191723	1335	964.090909090909	1091	0.000265526324080496	103	3.93850507449413	-3.93850507449413	-1	5.80270860470754
Pathway	179	gsdb1718	PID_IL12-mediated_signaling_events	0.00101651268635319	0.00721220514198442	1075	536.454545454545	303	0.0000924529701208408	51	2.09461186374728	-2.40054632572714	-1	3.64923976025844
Pathway	227	gsdb14412	PID_IL2_signaling_events_mediated_by_PI3K	0.00109945016496701	0.00721220514198442	855	420.545454545455	208	0.0001	9	5.36933077944832	-5.36933077944832	-1	9.35446599820377
Pathway	467	gsdb7447	PID_LPA_receptor_mediated_events	0.0138015378025327	0.0387300923709098	580	477	493	0.00126262626262626	61	2.20984290901895	2.20984290901895	1	2.53789905490321
Pathway	407	gsdb1337	PID_S1P3_pathway	0.0138015378025327	0.0387300923709098	875	450.636363636364	257	0.00126262626262626	28	2.08623548476067	-2.08623548476067	-1	2.39594182915839
Pathway	84	gsdb5965	Reactome_Activation_of_Matrix_Metalloproteinases	0.0000105077206123246	0.000192016084999028	635	517.181818181818	502	9.5525189091095E-07	48	4.40991757978399	4.40991757978399	1	13.3314307881677
Pathway	52	gsdb12572	Reactome_Amine_ligand-binding_receptors	5.5993536834055E-07	0.0000165288613538989	1310	713.181818181818	1008	5.09032282593777E-08	4	3.44141661401193	3.44141661401193	1	13.3849864484434
Pathway	380	gsdb11846	Reactome_Antigen_processing:_Ubiquitination_&_Proteasome_degradation	0.00922421700763685	0.0372609818597962	360	488	356	0.000842101918317792	69	4.16842484460923	-4.16842484460923	-1	4.84417795345057
Pathway	294	gsdb13894	Reactome_Cell_Cycle	0.00310824894110814	0.0162284426006836	130	571.818181818182	493	0.000282968100614524	127	2.95729430822948	-2.95729430822948	-1	4.3050041999015
Pathway	19	gsdb1132	Reactome_Chemokine_receptors_bind_chemokines	1.68153829500385E-11	1.35850593833206E-09	1130	704	704	1.52867117728791E-12	15	1.78448921227411	-2.08623548476067	-1	12.8700667054592
Pathway	401	gsdb1051	Reactome_Chromosome_Maintenance	0.0138015378025327	0.0387300923709098	445	850.363636363636	994	0.00126262626262626	83	5.36933077944832	-5.36933077944832	-1	6.16642004020757
Pathway	2	gsdb13133	Reactome_Class_A/1_(Rhodopsin-like_receptors)	1.09240332137762E-33	8.38419549157323E-31	680	534.181818181818	426	9.93093928525117E-35	2	2.82379687771778	3.06965067537014	1	69.0803429049558
Pathway	82	gsdb3510	Reactome_Degradation_of_the_extracellular_matrix	0.0000105077206123246	0.000192016084999028	635	513.454545454545	500	9.5525189091095E-07	46	4.40991757978399	4.40991757978399	1	13.3314307881677
Pathway	276	gsdb6316	Reactome_Depolarization_of_the_Presynaptic_Terminal_Triggers_the_Opening_of_Calcium_Channels	0.00243077811755572	0.0135190014871305	815	298.454545454545	96	0.000221224367643188	19	5.50564066524359	-5.50564066524359	-1	8.36995667382278
Pathway	393	gsdb230	Reactome_Diabetes_pathways	0.0138015378025327	0.0387300923709098	1360	877.272727272727	1031	0.00126262626262626	161	2.53854733033225	-2.53854733033225	-1	2.91540039043945
Pathway	251	gsdb15519	Reactome_Early_Phase_of_HIV_Life_Cycle	0.00158112164854074	0.00966940928490051	70	264.636363636364	155	0.00014384173928592	3	2.08623548476067	-2.08623548476067	-1	3.41857682350522
Pathway	83	gsdb4267	Reactome_Extracellular_matrix_organization	0.0000105077206123246	0.000192016084999028	635	519.181818181818	501	9.5525189091095E-07	47	4.40991757978399	4.40991757978399	1	13.3314307881677
Pathway	155	gsdb13673	Reactome_FGFR_ligand_binding_and_activation	0.000499611957753386	0.00494777003323514	110	223.454545454545	109	0.0000454295867171496	1	3.10455986818711	3.10455986818711	1	5.82204271785288
Pathway	465	gsdb7200	Reactome_FRS2-mediated_cascade	0.0138015378025327	0.0387300923709098	820	503.727272727273	514	0.00126262626262626	114	3.10455986818711	3.10455986818711	1	3.56543876873924
Pathway	316	gsdb5871	Reactome_Generic_Transcription_Pathway	0.00448208656460278	0.0217721610021053	865	503.454545454545	469	0.000408294918529134	139	2.46105619617418	2.46105619617418	1	3.3271428869489
Pathway	1	gsdb8118	Reactome_GPCR_ligand_binding	7.91274428727905E-47	1.21460624809733E-43	145	498.818181818182	248	7.19340389752644E-48	1	2.86478472955468	3.05942204075318	1	100
Pathway	156	gsdb7031	Reactome_Hemostasis	0.000517939747765306	0.00509639431294708	925	738.363636363636	992	0.000047096520459413	23	2.28491481571314	-2.02594400676397	-1	4.26105778620322
Pathway	311	gsdb12207	Reactome_Inhibition_of_Insulin_Secretion_by_Adrenaline/Noradrenaline	0.00404145772514836	0.0199473878074043	280	155	134	0.000368081921756949	19	3.44141661401193	3.44141661401193	1	4.75892063244276
Pathway	209	gsdb8747	Reactome_Integration_of_energy_metabolism	0.00109945016496701	0.00721220514198442	5	486.272727272727	315	0.0001	2	3.44141661401193	3.44141661401193	1	5.99564749673875
Pathway	267	gsdb6876	Reactome_Ion_channel_transport	0.00218504043348224	0.012561936574514	1360	910.818181818182	1320	0.000198837603497357	93	2.90443461502555	-2.90443461502555	-1	4.49080260514239
Pathway	499	gsdb11180	Reactome_Negative_regulation_of_FGFR_signaling	0.0138015378025327	0.0387300923709098	1320	721.636363636364	615	0.00126262626262626	104	3.10455986818711	3.10455986818711	1	3.56543876873924
Pathway	20	gsdb942	Reactome_Neuronal_System	4.37748169265132E-11	3.35971719910989E-09	550	547.818181818182	525	3.97952881158038E-12	16	4.58035111038735	-4.58035111038735	-1	31.5692956641555
Pathway	9	gsdb123	Reactome_Peptide_ligand-binding_receptors	3.00978921086777E-23	5.1333627096467E-21	600	501.636363636364	499	2.73617200987978E-24	9	2.61792363228639	2.88376770604925	1	43.2039638873426
Pathway	353	gsdb5414	Reactome_Phospholipase_C-mediated_cascade	0.00733754738447846	0.0319068986832137	65	176.272727272727	128	0.000669284983165996	26	3.10455986818711	3.10455986818711	1	3.77796829411456
Pathway	396	gsdb695	Reactome_Platelet_activation._signaling_and_aggregation	0.00997589508664728	0.0387300923709098	1525	871.272727272727	989	0.000911038184543667	19	2.76794655331859	2.80285643361149	1	3.17885444652523
Pathway	478	gsdb9035	Reactome_Platelet_Aggregation_(Plug_Formation)	0.0138015378025327	0.0387300923709098	945	704.090909090909	729	0.00126262626262626	24	2.64012803535659	2.64012803535659	1	3.0320609806992
Pathway	149	gsdb6178	Reactome_Platelet_degranulation	0.000390653333439943	0.0040245158847672	940	655	660	0.0000355202471712424	71	3.31278995394102	-3.49726667776076	-1	6.4542311733266
Pathway	76	gsdb7016	Reactome_Potassium_Channels	6.46613920943211E-06	0.000130598995874714	1275	873	988	5.87832564953676E-07	43	3.65506155553111	-3.65506155553111	-1	11.5471237541381
Pathway	288	gsdb8588	Reactome_Reduction_of_cytosolic_Ca++_levels	0.00281912417322031	0.0150255402982402	530	296.909090909091	264	0.000256613013600664	10	2.90443461502555	-2.90443461502555	-1	4.30706991550828
Pathway	126	gsdb470	Reactome_Regulation_of_Insulin_Secretion	0.000146502121436682	0.00178476790797863	975	463.090909090909	296	0.0000133192616542749	4	3.44141661401193	3.44141661401193	1	7.69331032717756
Pathway	289	gsdb15506	Reactome_Regulation_of_Insulin_Secretion_by_Acetylcholine	0.00286212855523674	0.0152019630875031	540	544.454545454545	536	0.000260532626142544	90	1.53210392760558	-2.12741528640649	-1	2.2656835055285
Pathway	157	gsdb5175	Reactome_Response_to_elevated_platelet_cytosolic_Ca2+	0.000525312678403654	0.00513601886209942	1060	732.636363636364	793	0.0000477671048835464	76	3.31278995394102	-3.49726667776076	-1	6.16884284949155
Pathway	542	gsdb16339	Reactome_SHC-mediated_cascade	0.0138015378025327	0.0387300923709098	475	320.090909090909	251	0.00126262626262626	48	3.10455986818711	3.10455986818711	1	3.56543876873924
Pathway	287	gsdb6217	Reactome_Signaling_by_Insulin_receptor	0.0027744110305732	0.0148387488917417	1380	612.454545454545	346	0.000252537819886585	8	3.10455986818711	3.10455986818711	1	4.61756028716909
Pathway	40	gsdb2099	Reactome_Transmission_across_Chemical_Synapses	1.73287133569304E-07	6.64989375072203E-06	460	480.909090909091	456	1.5753377019872E-08	28	5.50564066524359	-5.50564066524359	-1	23.1843406354657
Pathway	551	gsdb2208	Reactome_Transport_of_inorganic_cations/anions_and_amino_acids/oligopeptides	0.0142278037099047	0.0396364404622573	805	720.090909090909	801	0.00130187812210928	127	1.71336443893036	-2.02332592064687	-1	1.95371681626554
Pathway	46	gsdb6109	WikiPathways_Arrhythmogenic_right_ventricular_cardiomyopathy	2.16167687279956E-07	7.21342173858112E-06	1515	788.909090909091	585	1.96516098654701E-08	29	5.50564066524359	-5.50564066524359	-1	23.0261418656269
Pathway	196	gsdb6602	WikiPathways_Blood_Clotting_Cascade(WP272)	0.000975880638185961	0.00721220514198442	1255	816.909090909091	1020	0.0000887557991267944	81	3.12831323012129	3.12831323012129	1	5.4501577350381
Pathway	119	gsdb7694	WikiPathways_Complement_and_Coagulation_Cascades(WP558)	0.000088940399001022	0.00113994362051295	960	648.272727272727	698	8.08581771258545E-06	57	3.12831323012129	3.12831323012129	1	7.48877667840105
Pathway	10	gsdb8157	WikiPathways_GPCRs._Class_A_Rhodopsin-like(WP455)	1.07167602216156E-19	1.64502269401799E-17	540	443.545454545455	250	9.74250929237781E-21	10	2.7638260493863	-2.08623548476067	-1	37.7307037887875
Pathway	334	gsdb3475	WikiPathways_GPCRs._Class_C_Metabotropic_glutamate._pheromone(WP501)	0.00586072487845285	0.026934768528219	885	972.545454545455	1130	0.000534217829762299	84	3.02873613690227	3.02873613690227	1	3.86694154262502
Pathway	135	gsdb6383	WikiPathways_Matrix_Metalloproteinases(WP129)	0.000238088589891713	0.00270715544802799	765	670.727272727273	759	0.0000216467600218375	15	2.81056869849814	2.81056869849814	1	5.8694255906192
Pathway	38	gsdb4372	WikiPathways_Monoamine_GPCRs(WP58)	1.56419711248927E-07	0.0000063185330728185	1500	734.181818181818	769	1.42199747609408E-08	3	3.44141661401193	3.44141661401193	1	14.5539976102897
Pathway	469	gsdb7736	WikiPathways_One_Carbon_Metabolism(WP241)	0.0138015378025327	0.0387300923709098	1255	935.181818181818	1052	0.00126262626262626	82	2.38930504309612	-2.38930504309612	-1	2.74400274837237
Pathway	39	gsdb8882	WikiPathways_Peptide_GPCRs(WP24)	1.63579509264982E-07	6.43832171081405E-06	620	681.909090909091	544	1.48708655843479E-08	27	2.08623548476067	-2.08623548476067	-1	8.80899881552359
Pathway	417	gsdb2505	WikiPathways_Selenium_Metabolism_and_Selenoproteins(WP28)	0.0138015378025327	0.0387300923709098	560	505.909090909091	558	0.00126262626262626	8	4.16842484460923	-4.16842484460923	-1	4.78723690526868
Pathway	145	gsdb4148	WikiPathways_SIDS_Susceptibility_Pathways(WP706)	0.000303204297015878	0.00320978342013361	1170	662.727272727273	553	0.0000275678266125145	8	1.80312161077112	2.71159709054449	1	3.657057531982

## Sheet: ranked-c6-GS
Database	Rank	ID	GeneSet	p.value	p.adj	vote.rank	avg.rank	med.rank	min.pvalue	min.rank	avg.logfc	avg.logfc.dir	direction	significance
Oncogenic	46	M2773	ALK_DN.V1_DN	9.35238038705065E-09	2.92770168638107E-08	30	41.8181818181818	28	8.50216402437125E-10	5	2.5282446093968	2.5282446093968	1	18.4915468358511
Oncogenic	49	M2774	ALK_DN.V1_UP	1.94595555118193E-08	5.71872651775913E-08	50	69.1818181818182	71	1.76905051672218E-09	37	2.26215003091534	2.08879011595456	1	15.9059712274028
Oncogenic	39	M2681	ATF2_S_UP.V1_DN	2.71618103984676E-10	1.00289761471265E-09	120	67.1818181818182	56	2.46925549107465E-11	3	2.65715929521424	-2.65715929521424	-1	23.2158304339342
Oncogenic	37	M2684	ATF2_UP.V1_DN	1.44500429480239E-10	5.62380049869039E-10	120	92.7272727272727	108	1.31364026808846E-11	16	2.56734296575684	-2.56734296575684	-1	23.0572912653298
Oncogenic	45	M2692	ATM_DN.V1_UP	5.61634389097999E-09	1.7972300451136E-08	5	39.8181818181818	36	5.10576718665262E-10	3	3.18265159519912	2.82045549323219	1	23.9342898853658
Oncogenic	41	M2680	BCAT.100_UP.V1_UP	8.638389346939E-10	3.03397089258345E-09	40	35.3636363636364	36	7.85308122757353E-11	10	3.49726667776076	-3.49726667776076	-1	28.9248120664606
Oncogenic	56	M2781	BMI1_DN.V1_DN	1.02707133056341E-07	2.64104056430591E-07	45	70	60	9.33701253192996E-09	6	2.82174525339256	-2.2489229658181	-1	18.0211337949466
Oncogenic	21	M2775	BMI1_DN_MEL18_DN.V1_DN	5.85534222846959E-13	4.01509181380772E-12	30	26.4545454545455	27	5.32303838951922E-14	4	3.49296985815063	-3.14388910549552	-1	38.6530771239767
Oncogenic	109	M2719	CAMP_UP.V1_DN	0.0138015378025327	0.0164249706079728	20	31.4545454545455	20	0.00126262626262626	3	2.49401402105541	-2.7449230495639	-1	4.31674283661836
Oncogenic	90	M2751	CTIP_DN.V1_DN	0.0020334229946443	0.00325347679143088	90	97.9090909090909	92	0.000185027717175453	82	4.99576676939046	-4.99576676939046	-1	12.0637697060868
Oncogenic	47	M2752	CTIP_DN.V1_UP	1.21841112088418E-08	3.73300428526216E-08	60	36.4545454545455	39	1.10764647966548E-09	9	3.75035520682366	-3.53401033982909	-1	27.0483005820573
Oncogenic	122	M2648	CYCLIN_D1_KE_.V1_UP	0.0274296919300998	0.0318538357897933	125	106.454545454545	107	0.00252525252525253	69	1.77436584946788	2.30546196773626	1	2.57390100408129
Oncogenic	62	M2762	DCA_UP.V1_UP	1.82504818855226E-06	4.23882159921815E-06	105	70.6363636363636	81	1.65913609323129E-07	18	2.60975698658793	2.45723784690391	1	13.6116397813687
Oncogenic	95	M2633	EGFR_UP.V1_DN	0.00777358940706396	0.0117831249959706	25	54	35	0.000709199422256251	19	3.39754681899781	-3.0166583866251	-1	6.35851258515367
Oncogenic	65	M2634	EGFR_UP.V1_UP	2.69601102315404E-06	5.97270134360279E-06	50	80.8181818181818	88	2.45092211546561E-07	36	1.98366278744626	2.63057693730567	1	10.0579433815174
Oncogenic	23	M2636	ERB2_UP.V1_UP	3.89736866827457E-12	2.33842120096474E-11	100	63.8181818181818	73	3.54306242571042E-13	4	2.76637238687727	-2.75213515857909	-1	28.5556208472578
Oncogenic	103	M2646	HINATA_NFKB_MATRIX	0.0117411946685668	0.0164148740997439	20	50.9090909090909	43	0.00107312077734648	4	3.49726667776076	-3.49726667776076	-1	6.05629813313852
Oncogenic	11	M2818	IL15_UP.V1_DN	3.29666325561585E-18	4.31563189826075E-17	35	23.0909090909091	25	2.99696659601441E-19	1	3.27704798370548	-3.27704798370548	-1	52.076104934634
Oncogenic	18	M2820	IL2_UP.V1_DN	1.02447645760935E-14	8.19581166087483E-14	5	11.4545454545455	7	9.31342234190327E-16	1	2.71611406339184	-4.33912427788587	-1	34.5132898542104
Oncogenic	5	M2824	IL21_UP.V1_DN	2.96496099649938E-20	8.53908766991821E-19	5	19.8181818181818	14	2.69541908772671E-21	2	3.35142251733108	3.03023085862927	1	58.8029934748931
Oncogenic	19	M2873	JAK2_DN.V1_UP	3.47538589374571E-14	2.63397667736517E-13	45	55.4545454545455	50	3.15944172158705E-15	6	2.13324134009203	2.39038621509419	1	26.0552533913668
Oncogenic	83	M2745	JNK_DN.V1_DN	0.000517517664663109	0.000897861972427562	110	107.272727272727	109	0.0000470581311994953	64	1.63024993951333	2.01805045556002	1	4.81831556420027
Oncogenic	7	M2875	KRAS.300_UP.V1_UP	9.71225071454417E-19	1.99794871842052E-17	10	47.8181818181818	49	8.82931883140375E-20	7	3.58158284852477	-3.3616835951359	-1	58.0793573907908
Oncogenic	44	M2878	KRAS.50_UP.V1_UP	5.48622912486852E-09	1.79549316813879E-08	40	35.2727272727273	34	4.98748103504522E-10	5	4.80530569406985	-5.36933077944832	-1	36.1417498784566
Oncogenic	3	M2886	KRAS.600.LUNG.BREAST_UP.V1_UP	1.64812220998953E-28	7.91098660794976E-27	70	54.1818181818182	56	1.4982929181723E-29	3	2.97493147940299	2.66827376632014	1	75.4052768320266
Oncogenic	1	M2882	KRAS.600_UP.V1_UP	1.47569186134819E-32	2.1249962803414E-30	75	50.2727272727273	52	1.34153805577108E-33	1	3.47041407644062	-3.04282156754209	-1	100
Oncogenic	33	M2887	KRAS.BREAST_UP.V1_DN	6.2948754402198E-11	2.74685473755046E-10	10	60.9090909090909	77	5.72261403672719E-12	10	4.99576676939046	-4.99576676939046	-1	46.3818703331368
Oncogenic	20	M2888	KRAS.BREAST_UP.V1_UP	2.85475941426981E-13	2.05542677827427E-12	60	47.8181818181818	57	2.59523583115472E-14	10	4.0844863515513	-3.77822634069894	-1	46.3531683147992
Oncogenic	71	M2861	KRAS.DF.V1_DN	0.0000151544092614706	0.00003073570329087	100	102.727272727273	99	1.37768305923844E-06	71	2.04710008302769	2.77147743229381	1	8.96533292499939
Oncogenic	81	M2863	KRAS.DF.V1_UP	0.000378030839901209	0.000672054826491038	125	77.2727272727273	80	0.0000343723466729975	11	2.86823107734456	-2.51085650277673	-1	8.83179052805289
Oncogenic	2	M2892	KRAS.KIDNEY_UP.V1_UP	6.11235925500989E-29	4.40089866360712E-27	45	54.6363636363636	53	5.55669023182719E-30	2	2.77866712045604	-2.52859810400981	-1	71.1175067976179
Oncogenic	17	M2900	KRAS.LUNG.BREAST_UP.V1_UP	2.8883749530486E-15	2.44662348964117E-14	75	47.6363636363636	47	2.62579541186237E-16	17	3.0521694724884	-3.58824690556871	-1	40.3404020619787
Oncogenic	53	M2901	KRAS.PROSTATE_UP.V1_DN	3.95866332935377E-08	1.07556135740933E-07	75	60.8181818181818	63	3.59878490962333E-09	16	4.63394226734931	-4.63394226734931	-1	31.3539696771219
Oncogenic	40	M2902	KRAS.PROSTATE_UP.V1_UP	4.5265398858356E-10	1.62955435890081E-09	25	53	40	4.11503626069722E-11	14	4.32559909423768	4.32559909423768	1	36.9109507197304
Oncogenic	42	M2903	LEF1_UP.V1_DN	1.91707621081454E-09	6.5728327227927E-09	130	88.6363636363636	96	1.74279655680462E-10	22	3.2091472112692	-3.2091472112692	-1	25.4950612891692
Oncogenic	4	M2905	LEF1_UP.V1_UP	4.1600488163347E-22	1.49761757388049E-20	90	51	52	3.78186256030426E-23	4	3.30313814479924	-3.12733016468495	-1	63.5887345350023
Oncogenic	26	M2725	MEK_UP.V1_UP	1.55103606601645E-11	8.59035359639882E-11	75	91.8181818181818	97	1.41003278729763E-12	26	3.12951665739448	-2.82376780745019	-1	30.587422026966
Oncogenic	14	M2783	MEL18_DN.V1_DN	1.18531402505802E-17	1.21918014005967E-16	110	59.1818181818182	41	1.0775582045982E-18	2	3.49296985815063	-3.14388910549552	-1	53.9777516239295
Oncogenic	115	M2756	MTOR_UP.N4.V1_DN	0.0138015378025327	0.0164249706079728	30	39.8181818181818	28	0.00126262626262626	8	2.48959945471436	2.55854920018394	1	4.30909234272507
Oncogenic	108	M2708	MYC_UP.V1_DN	0.0138015378025327	0.0164249706079728	90	72.0909090909091	86	0.00126262626262626	8	2.33458764183217	3.06828441615857	1	4.04045510041735
Oncogenic	73	M2789	NOTCH_DN.V1_UP	0.0000209028362906758	0.0000412329921350316	135	99.7272727272727	90	1.90027589974644E-06	68	3.03257731431413	3.03257731431413	1	12.9080658787267
Oncogenic	6	M2697	P53_DN.V1_DN	9.50781840375501E-20	2.2818764169012E-18	25	63.8181818181818	49	8.64347127614089E-21	6	3.08270925859255	-3.08270925859255	-1	52.8098193341305
Oncogenic	16	M2698	P53_DN.V1_UP	6.49188370293514E-16	5.84269533264163E-15	110	83.9090909090909	86	5.90171245721376E-17	16	2.82648106284052	-2.82648106284052	-1	39.0643102436443
Oncogenic	119	M2830	PDGF_ERK_DN.V1_UP	0.0138015378025327	0.0164249706079728	95	78.9090909090909	69	0.00126262626262626	30	2.03121564837926	-2.03121564837926	-1	3.51470797057425
Oncogenic	69	M2832	PDGF_UP.V1_DN	7.53073196535989E-06	0.0000157163101885772	60	71.9090909090909	70	6.84614340330062E-07	8	2.5826163084478	2.93196025824651	1	12.0426498049549
Oncogenic	70	M2730	PRC1_BMI_UP.V1_DN	0.0000128411116349361	0.0000264160010775828	95	112.181818181818	111	1.16738059885764E-06	70	4.63394226734931	-4.63394226734931	-1	20.5973293682283
Oncogenic	112	M2732	PRC1_BMI_UP.V1_UP	0.0138015378025327	0.0164249706079728	40	76.4545454545455	62	0.00126262626262626	16	2.86171275663351	-2.40697777830435	-1	4.95396894532021
Oncogenic	113	M2734	PRC2_EED_UP.V1_DN	0.0138015378025327	0.0164249706079728	20	52.7272727272727	45	0.00126262626262626	8	2.16690802104523	-2.06342343597237	-1	3.74986440231588
Oncogenic	76	M2736	PRC2_EED_UP.V1_UP	0.0000500381204896457	0.000094809070401434	25	70.5454545454545	70	4.54902351117575E-06	22	2.77501396187194	-2.77501396187194	-1	10.836787756177
Oncogenic	25	M2737	PRC2_EZH2_UP.V1_DN	5.25690806312126E-12	3.02797904435785E-11	140	85.8181818181818	96	4.77900733012166E-13	25	2.56347369452983	-2.56347369452983	-1	26.1814224375937
Oncogenic	100	M2740	PRC2_SUZ12_UP.V1_DN	0.0101412327729265	0.0146033751930141	145	101.181818181818	100	0.000926207658914275	60	4.63394226734931	-4.63394226734931	-1	8.25500678744152
Oncogenic	89	M2741	PRC2_SUZ12_UP.V1_UP	0.00153930841257138	0.00249056642034021	50	82.4545454545455	86	0.000140035136433295	32	4.0520491085887	4.0520491085887	1	10.2405313468532
Oncogenic	43	M2786	PTEN_DN.V1_DN	5.23685820614039E-09	1.75373856205632E-08	85	70.7272727272727	71	4.76078019873285E-10	14	4.16842484460923	-4.16842484460923	-1	31.3922809176979
Oncogenic	15	M2787	PTEN_DN.V1_UP	2.44598566058515E-17	2.34814623416174E-16	45	81.6363636363636	67	2.22362332780468E-18	15	3.44141661401193	3.44141661401193	1	52.2296449939992
Oncogenic	80	M2758	PTEN_DN.V2_DN	0.00033275109010328	0.000598951962185905	115	71.6363636363636	79	0.0000302546754118426	6	4.29861152982985	-5.36933077944832	-1	13.4476664721397
Oncogenic	55	M2759	PTEN_DN.V2_UP	8.04687627866339E-08	2.1068185165955E-07	95	99.4545454545455	100	7.31534233908331E-09	55	2.73357609806605	-2.73357609806605	-1	17.7184249532386
Oncogenic	27	M2726	RAF_UP.V1_DN	1.8728197655295E-11	9.988372082824E-11	85	74.2727272727273	84	1.70256342322313E-12	1	2.69244842635406	2.44929095615078	1	26.1436027752627
Oncogenic	38	M2728	RAF_UP.V1_UP	1.49787659861831E-10	5.67616395265887E-10	55	81.8181818181818	70	1.36170599883663E-11	38	2.64871604558763	-3.22788511487072	-1	23.7779203576577
Oncogenic	54	M2644	RAPA_EARLY_UP.V1_UP	4.83107505272103E-08	1.28828668072561E-07	20	57.8181818181818	51	4.39188650800792E-09	10	3.40955112352799	3.40955112352799	1	22.8085982991954
Oncogenic	8	M2816	RPS14_DN.V1_UP	1.18478352521039E-18	2.13261034537869E-17	120	64.7272727272727	50	1.07707593200944E-19	3	2.5179593806317	-2.55946119040475	-1	40.7606414645486
Oncogenic	68	M2855	STK33_NOMO_UP	7.20145070868163E-06	0.0000152501309125023	80	56.6363636363636	67	6.54679480174775E-07	3	3.21638660934905	-3.50368399428286	-1	15.0400739753817
Oncogenic	12	M2856	STK33_SKM_DN	4.83995257521666E-18	5.80794309025999E-17	65	58.1818181818182	65	4.39995688656059E-19	12	2.61840478922391	-2.29382962533042	-1	41.2804374494833
Oncogenic	92	M2857	STK33_SKM_UP	0.00433955543308477	0.00679234763439356	15	35.9090909090909	29	0.000395285366254073	2	2.29292140176266	2.23106362602842	1	4.82217885145939
Oncogenic	86	M2858	STK33_UP	0.00111614915529559	0.00186890091119261	65	57.9090909090909	62	0.000101519620502519	3	2.30394522660199	2.21942643163013	1	6.09934486234346
Oncogenic	124	M2838	TGFB_UP.V1_DN	0.0274296919300998	0.0318538357897933	105	73.3636363636364	74	0.00252525252525253	7	1.94623227475765	-2.02324816151949	-1	2.82373521786615
Oncogenic	106	M2675	VEGF_A_UP.V1_DN	0.0138015378025327	0.0164249706079728	50	49.0909090909091	34	0.00126262626262626	14	2.3762927135442	-2.3762927135442	-1	4.11273046605984
Oncogenic	79	M2676	VEGF_A_UP.V1_UP	0.000324632831854041	0.000591735794771922	60	46	50	0.000029516431335982	5	2.75681874959455	-2.85710341541104	-1	8.63651383763292
Oncogenic	97	M2841	YAP1_DN	0.00893948175165787	0.013270983218956	60	78.6363636363636	74	0.000816001313125783	18	2.52859810400981	-2.52859810400981	-1	4.60407397426317

## Sheet: ranked-kegg-GS
Database	Rank	ID	GeneSet	p.value	p.adj	vote.rank	avg.rank	med.rank	min.pvalue	min.rank	avg.logfc	avg.logfc.dir	direction	significance
KEGG	85	hsa04650	Natural killer cell mediated cytotoxicity	0.01	0.02	70	64.45	66	0	30	2.66	-4.1	-1	5.35
KEGG	1	hsa04060	Cytokine-cytokine receptor interaction	0	0	95	65.64	79	0	1	2.33	-2.73	-1	95.63
KEGG	34	hsa04630	Jak-STAT signaling pathway	0	0	100	63.82	50	0	5	2.5	-2.62	-1	7.96
KEGG	22	hsa04151	PI3K-Akt signaling pathway	0	0	60	54.73	49	0	18	3.46	-2.42	-1	15.35
KEGG	56	hsa04010	MAPK signaling pathway	0	0.01	80	77	76	0	17	2.01	-2.28	-1	5.36
KEGG	99	hsa04658	Th1 and Th2 cell differentiation	0.02	0.03	55	69.91	58	0	37	2.14	-2.14	-1	3.91
KEGG	74	hsa04666	Fc gamma R-mediated phagocytosis	0.01	0.02	95	87.91	95	0	29	2.42	2.42	1	5.12
KEGG	2	hsa00830	Retinol metabolism	8.60813437265617E-07	0.0000505208176302523	30	43.2727272727273	46	7.82557976439891E-08	1	4.24128060869137	4.24128060869137	1	100
KEGG	9	hsa05321	Inflammatory bowel disease (IBD)	0	0	80	48.36	53	0	2	2.89	2.37	1	36.55
KEGG	31	hsa05224	Breast cancer	0.01	0.01	45	35.91	33	0	6	3.4	3.4	1	22.21
KEGG	41	hsa04721	Synaptic vesicle cycle	0	0	150	62.09	43	0	4	4.23	-4.23	-1	12.78
KEGG	12	hsa04726	Serotonergic synapse	0	0	10	38.45	24	0	9	3.66	-3.66	-1	24.84
KEGG	25	hsa04976	Bile secretion	0	0	50	50.27	47	0	9	3.66	-3.66	-1	14.69
KEGG	16	hsa04911	Insulin secretion	0	0	110	47.73	41	0	13	3.28	-3.28	-1	21.39
KEGG	58	hsa04261	Adrenergic signaling in cardiomyocytes	0	0.01	35	76.64	77	0	2	2.84	-3.08	-1	7.51
KEGG	93	hsa04921	Oxytocin signaling pathway	0.01	0.02	45	63.45	68	0	28	2.93	-2.93	-1	5.9
KEGG	28	hsa04925	Aldosterone synthesis and secretion	0	0	100	68.73	92	0	8	2.91	-2.91	-1	10.73
KEGG	48	hsa04918	Thyroid hormone synthesis	0	0	45	73.73	67	0	30	2.91	-2.91	-1	8.4
KEGG	54	hsa04725	Cholinergic synapse	0	0.01	95	67.45	66	0	13	2.91	-2.91	-1	8.11
KEGG	88	hsa04728	Dopaminergic synapse	0.01	0.02	75	76.64	73	0	14	2.91	-2.91	-1	5.87
KEGG	95	hsa04962	Vasopressin-regulated water reabsorption	0.01	0.02	145	90	105	0	23	2.91	-2.91	-1	5.87
KEGG	100	hsa04152	AMPK signaling pathway	0.02	0.03	5	48	41	0	3	2.91	-2.91	-1	5.29
KEGG	13	hsa04972	Pancreatic secretion	0	0	145	92.27	109	0	10	2.9	-2.9	-1	19.37
KEGG	17	hsa04970	Salivary secretion	0	0	105	93.73	105	0	14	2.9	-2.9	-1	17.59
KEGG	6	hsa04020	Calcium signaling pathway	0	0	40	63.36	44	0	6	2.67	-2.5	-1	27.4
KEGG	81	hsa04217	Necroptosis	0.01	0.02	105	91	105	0	13	2.18	-2.42	-1	4.39
KEGG	60	hsa04550	Signaling pathways regulating pluripotency of stem cells	0	0.01	70	45.64	42	0	7	2.28	-2.28	-1	5.89
KEGG	69	hsa04260	Cardiac muscle contraction	0.01	0.01	15	28.27	12	0	1	2.09	-2.16	-1	4.69
KEGG	23	hsa04672	Intestinal immune network for IgA production	0	0	120	97.18	120	0	6	2.81	-2.09	-1	12.45
KEGG	50	hsa04670	Leukocyte transendothelial migration	0	0	65	61.36	62	0	12	1.96	-2.09	-1	5.62
KEGG	32	hsa04022	cGMP-PKG signaling pathway	0	0	45	64.27	72	0	15	2.4	-2.06	-1	7.74
KEGG	53	hsa04024	cAMP signaling pathway	0	0.01	130	95.55	101	0	31	2.06	-2.06	-1	5.73
KEGG	3	hsa04514	Cell adhesion molecules (CAMs)	0	0	90	65.91	74	0	3	1.77	-2.03	-1	30.36
KEGG	86	hsa04660	T cell receptor signaling pathway	0.01	0.02	75	71.82	73	0	24	1.7	2.37	1	3.42
KEGG	24	hsa04724	Glutamatergic synapse	0	0	20	33.91	25	0	7	3.03	3.03	1	13.1
KEGG	96	hsa04961	Endocrine and other factor-regulated calcium reabsorption	0.02	0.02	75	73.64	74	0	13	3.1	3.1	1	6.11
KEGG	14	hsa04610	Complement and coagulation cascades	0	0	110	56.36	52	0	12	3.13	3.13	1	20.52
KEGG	84	hsa04510	Focal adhesion	0.01	0.02	105	81.09	83	0	26	2.77	3.19	1	5.58
KEGG	2	hsa04080	Neuroactive ligand-receptor interaction	0	0	20	56.82	58	0	2	3.24	3.24	1	100
KEGG	6	hsa00910	Nitrogen metabolism	0.00216411148997098	0.0321009871012362	5	19.9090909090909	10	0.000196931203157684	1	2.12853450876081	-2.12853450876081	-1	17.4447885070625
KEGG	4	hsa05412	Arrhythmogenic right ventricular cardiomyopathy (ARVC)	0	0	80	42.55	39	0	3	5.51	-5.51	-1	100
KEGG	45	hsa05030	Cocaine addiction	0.02	0.04	25	30	26	0	16	2.91	-2.91	-1	14.22
KEGG	46	hsa05031	Amphetamine addiction	0.03	0.05	35	41.09	33	0	22	2.91	-2.91	-1	13.63
KEGG	19	hsa05150	Staphylococcus aureus infection	0	0	60	45.82	50	0	11	2.78	-2.03	-1	26.97
KEGG	38	hsa05166	HTLV-I infection	0.01	0.03	10	33	31	0	8	1.82	-2.03	-1	10.11
KEGG	37	hsa05142	Chagas disease (American trypanosomiasis)	0.01	0.03	5	24.64	25	0	4	1.77	2.07	1	9.78
KEGG	3	hsa05144	Malaria	0	0	5	12	9	0	3	2.37	2.37	1	46.33
KEGG	5	hsa05143	African trypanosomiasis	0	0	5	30.45	28	0	1	2.37	2.37	1	42.12
KEGG	20	hsa05310	Asthma	0	0	65	54.27	63	0	3	2.37	2.37	1	22.99
KEGG	23	hsa05330	Allograft rejection	0	0	20	37.73	31	0	6	2.37	2.37	1	19.73
KEGG	32	hsa05140	Leishmaniasis	0.01	0.01	15	40.36	34	0	11	2.37	2.37	1	15.32
KEGG	36	hsa05133	Pertussis	0.01	0.02	65	44.36	43	0	14	2.37	2.37	1	14.15
KEGG	27	hsa05145	Toxoplasmosis	0	0.01	65	34.64	34	0	4	1.86	2.37	1	14.05
KEGG	1	hsa05146	Amoebiasis	0	0	10	27.64	13	0	1	2.74	3.01	1	69.27
KEGG	17	hsa05320	Autoimmune thyroid disease	0	0	15	32.82	25	0	11	3.52	3.52	1	35

## Sheet: ranked-gsdbdis-GS
Database	Rank	ID	GeneSet	p.value	p.adj	vote.rank	avg.rank	med.rank	min.pvalue	min.rank	avg.logfc	avg.logfc.dir	direction	significance
Disease	763	gsdb6747	KEGG(Disease)_Graft-versus-host_disease	0	0.02	95	1291.27	507	0	27	2.37	2.37	1	5.2
Disease	1726	gsdb13923	MethyCancer_Chronic_lymphocytic_leukaemia_(CLL)	0.01	0.04	4390	1812.73	799	0	6	5.06	5.06	1	9.3
Disease	368	gsdb10104	MPO_abnormal_chemokine_secretion	0	0	2535	1552.91	1167	0	63	2.51	2.75	1	8.46
Disease	573	gsdb14130	MPO_abnormal_circulating_cytokine_level	0	0.01	55	2112	1027	0	51	3.91	3.91	1	10.29
Disease	1420	gsdb7251	MPO_abnormal_cytotoxic_T_cell_physiology	0.01	0.04	2855	2041.91	2002	0	235	2.57	-3.94	-1	4.73
Disease	1673	gsdb12737	MPO_abnormal_innate_immunity	0.01	0.04	1795	1849.36	1766	0	95	2.96	-2.39	-1	5.43
Disease	1596	gsdb11338	MPO_abnormal_interleukin_level	0.01	0.04	4160	3170.18	3271	0	723	3.52	3.52	1	6.47
Disease	1157	gsdb1709	MPO_abnormal_level_of_surface_class_II_molecules	0.01	0.04	3400	2161.73	1767	0	47	3.52	3.52	1	6.47
Disease	1283	gsdb4374	MPO_abnormal_NK_cell_physiology	0.01	0.04	2560	2755.18	2607	0	339	3.01	-3.01	-1	5.53
Disease	586	gsdb15634	MPO_decreased_IgG1_level	0	0.01	1360	1150.64	1094	0	6	2.1	-3.19	-1	5.52
Disease	1655	gsdb12508	MPO_decreased_immunoglobulin_level	0.01	0.04	560	1082.64	596	0	137	2.28	-2.82	-1	4.19
Disease	95	gsdb15565	MPO_decreased_interferon-gamma_secretion	0	0	3330	1657.36	1227	0	95	2.21	2.08	1	16.34
Disease	917	gsdb716	MPO_increased_IgG2a_level	0	0.03	340	1000.64	764	0	283	2.46	2.46	1	4.99
Disease	281	gsdb5044	MPO_increased_interferon-gamma_secretion	0	0	1435	1134.18	1013	0	69	2.72	-3.06	-1	10.41
Disease	1355	gsdb5942	MPO_increased_susceptibility_to_viral_infection	0.01	0.04	1220	1607.73	1267	0	55	2.01	-2.72	-1	3.69
Disease	460	gsdb4659	MPO_increased_tumor_necrosis_factor_secretion	0	0.01	1105	1146.55	1086	0	47	2.28	2.61	1	6.34
Disease	741	gsdb7897	SIDER_Neoplasm	0	0.02	4025	2818.27	3115	0	559	2.2	2.33	1	4.9
Disease	531	gsdb6822	CancerGenes_Hahn_and_Weinberg_2002	0	0.01	3815	2092.18	1279	0	19	5.37	-5.37	-1	14.13
Disease	1250	gsdb3522	CancerGenes_Kit_Receptor	0.01	0.04	140	1409.64	643	0	139	2.23	-2.23	-1	4.1
Disease	1203	gsdb2576	CancerGenes_Phosphatase	0.01	0.04	1150	969.45	856	0	64	3.18	-3.18	-1	5.84
Disease	599	gsdb6662	HPO_Abnormality_of_connective_tissue_	0	0.01	3630	2241	1881	0	465	2.01	2.32	1	5.27
Disease	851	gsdb7082	HPO_Abnormality_of_dental_structure_	0	0.03	4795	2297	1014	0	4	2.57	2.73	1	5.4
Disease	376	gsdb1719	HPO_Abnormality_of_habitus_	0	0	4180	3283.73	3744	0	358	5.59	5.59	1	18.44
Disease	1082	gsdb12221	HPO_Abnormality_of_hair_pigmentation_	0.01	0.04	4745	2300.82	1195	0	186	3.18	3.18	1	5.88
Disease	999	gsdb10902	HPO_Abnormality_of_renal_resorption_	0.01	0.03	1580	1147.91	1063	0	188	3.1	3.1	1	6.01
Disease	1853	gsdb16634	HPO_Abnormality_of_the_cerebellum_	0.01	0.04	1935	2417.82	1932	0	502	1.46	-2.13	-1	2.67
Disease	1747	gsdb14437	HPO_Abnormality_of_the_curvature_of_the_vertebral_column_	0.01	0.04	3565	2496.36	2880	0	183	2.32	2.42	1	4.27
Disease	1390	gsdb6635	HPO_Abnormality_of_the_eyelid_	0.01	0.04	5065	2685.64	2530	0	771	1.93	2.26	1	3.54
Disease	1659	gsdb12548	HPO_Abnormality_of_the_hair_	0.01	0.04	1480	1688.73	1479	0	763	1.96	2.51	1	3.6
Disease	1343	gsdb5642	HPO_Abnormality_of_the_hand_	0.01	0.04	3040	2282	2005	0	818	1.75	2.5	1	3.22
Disease	1120	gsdb682	HPO_Abnormality_of_the_hip_	0.01	0.04	1485	1678.55	1485	0	104	2.25	2.32	1	4.12
Disease	1124	gsdb776	HPO_Abnormality_of_the_hip_joint_	0.01	0.04	4960	2328.09	1929	0	131	3.13	3.73	1	5.75
Disease	1144	gsdb1272	HPO_Abnormality_of_the_joints_	0.01	0.04	2645	1759.91	1735	0	382	2.26	2.83	1	4.15
Disease	1150	gsdb1398	HPO_Abnormality_of_the_joints_of_the_lower_limbs_	0.01	0.04	1990	1869	1986	0	242	2.25	2.32	1	4.12
Disease	1137	gsdb1013	HPO_Abnormality_of_the_metacarpal_bones_	0.01	0.04	765	995.27	598	0	349	1.77	2.13	1	3.26
Disease	1837	gsdb16387	HPO_Abnormality_of_the_mouth_	0.01	0.04	5300	2852.09	3333	0	913	1.88	2.05	1	3.45
Disease	1104	gsdb241	HPO_Abnormality_of_the_ocular_region_	0.01	0.04	5395	2742.45	1937	0	866	1.77	2.26	1	3.26
Disease	1592	gsdb11223	HPO_Abnormality_of_the_oral_cavity_	0.01	0.04	4910	2368.45	1900	0	559	1.88	2.05	1	3.45
Disease	1421	gsdb7253	HPO_Abnormality_of_the_palms_	0.01	0.04	4620	2685.18	2350	0	526	2.69	3.73	1	4.94
Disease	1639	gsdb12053	HPO_Abnormality_of_the_pelvis_	0.01	0.04	1685	1665.64	1682	0	75	2.63	2.77	1	4.82
Disease	1125	gsdb809	HPO_Abnormality_of_the_periorbital_region_	0.01	0.04	5245	2435.64	2092	0	692	1.93	2.26	1	3.54
Disease	1136	gsdb961	HPO_Abnormality_of_the_sclera_	0.01	0.04	2070	1354.73	1653	0	133	2.77	3.18	1	5.08
Disease	1836	gsdb16356	HPO_Abnormality_of_the_skull_	0.01	0.04	3560	3029.55	3011	0	799	2.16	2.75	1	3.96
Disease	472	gsdb5211	HPO_Abnormality_of_the_teeth_	0	0.01	4280	2002.55	1470	0	203	2.27	2.34	1	6.2
Disease	1270	gsdb4018	HPO_Abnormality_of_the_upper_limb_	0.01	0.04	3185	2302.73	1787	0	839	1.75	2.5	1	3.22
Disease	1514	gsdb9505	HPO_Abnormality_of_the_vertebral_column_	0.01	0.04	4845	2927.91	2645	0	466	2.07	2.09	1	3.79
Disease	1266	gsdb3915	HPO_Abnormality_of_vision_	0.01	0.04	5055	2795.91	2374	0	714	2.66	2.66	1	4.87
Disease	703	gsdb11107	HPO_Aplasia/Hypoplasia_involving_bones_of_the_hand_	0	0.02	4680	2522.27	1800	0	13	2.01	2.66	1	4.66
Disease	1035	gsdb14727	HPO_Aplasia/Hypoplasia_involving_bones_of_the_upper_limbs_	0.01	0.04	5335	2694.73	1824	0	230	2.01	2.66	1	3.81
Disease	1180	gsdb2111	HPO_Aplasia/Hypoplasia_involving_the_metacarpal_bones_	0.01	0.04	1415	1553.73	1415	0	467	2.01	2.66	1	3.7
Disease	469	gsdb14188	HPO_Asthenic_habitus_	0	0.01	3240	3074.82	3240	0	427	5.59	5.59	1	15.27
Disease	590	gsdb16122	HPO_Atypical_scarring_of_skin_	0	0.01	3400	1901.91	1266	0	57	2.77	3.18	1	7.28
Disease	1230	gsdb3184	HPO_Blue_sclerae_	0.01	0.04	5040	2381.45	1934	0	92	2.77	3.18	1	5.08
Disease	1012	gsdb13598	HPO_Congenital_hip_dislocation_	0.01	0.03	2775	1415.18	1674	0	8	3.13	3.73	1	6.03
Disease	910	gsdb15524	HPO_Dislocated_hips_	0	0.03	4135	1715.09	975	0	64	3.13	3.73	1	6.36
Disease	1712	gsdb13604	HPO_Dolichostenomelia_	0.01	0.04	4410	3355.64	3585	0	382	5.59	5.59	1	10.25
Disease	1231	gsdb3209	HPO_Epiphyseal_dysplasia_	0.01	0.04	5225	2708	2233	0	34	4.54	4.54	1	8.33
Disease	1786	gsdb15579	HPO_Hypoplastic/short_metacarpal_bones_	0.01	0.04	1480	1516.55	1477	0	457	2.01	2.66	1	3.7
Disease	1342	gsdb5629	HPO_Impaired_vision_	0.01	0.04	4675	2698.27	2228	0	472	5.59	5.59	1	10.25
Disease	1734	gsdb14128	HPO_Incoordination_	0.01	0.04	2660	2799.18	2660	0	409	1.46	-2.13	-1	2.67
Disease	1666	gsdb12663	HPO_Increased_corneal_diameter_	0.01	0.04	450	2075.55	1207	0	54	5.59	5.59	1	10.25
Disease	1129	gsdb872	HPO_Joint_dislocation_	0.01	0.04	3610	2098.36	2655	0	96	3.13	3.73	1	5.75
Disease	1377	gsdb6352	HPO_Juvenile_onset_	0.01	0.04	5145	2491.27	1895	0	838	1.5	2.08	1	2.76
Disease	1587	gsdb11132	HPO_Late_ossifying_epiphyses_	0.01	0.04	2330	1338.73	1093	0	28	4.54	4.54	1	8.33
Disease	1370	gsdb6264	HPO_Prematurely_aged_appearance_	0.01	0.04	5060	2914	2519	0	26	5.59	5.59	1	10.25
Disease	1876	gsdb13187	HPO_Proximal_muscle_weakness_	0.01	0.04	550	690	665	0	234	3.21	3.21	1	5.82
Disease	1612	gsdb11568	HPO_Scarring_	0.01	0.04	3660	1911.36	973	0	90	2.77	3.18	1	5.08
Disease	1268	gsdb3967	HPO_Scoliosis_	0.01	0.04	2750	2090	2223	0	299	2.61	2.84	1	4.79
Disease	1739	gsdb14187	HPO_Visual_loss_	0.01	0.04	2930	1811.82	1542	0	192	5.59	5.59	1	10.25
Disease	1783	gsdb15526	KEGG(Disease)_Bladder_cancer	0.01	0.04	2045	1547	1412	0	61	5.37	-5.37	-1	9.86
Disease	1437	gsdb7575	KEGG(Disease)_Ehlers-Danlos_syndrome_(EDS)._including:	0.01	0.04	35	505.82	296	0	24	2.77	3.18	1	5.08
Disease	1169	gsdb1953	KEGG(Disease)_Prostate_cancer	0.01	0.04	5245	2933.45	3036	0	149	5.37	-5.37	-1	9.86
Disease	1893	gsdb5445	KEGG(Disease)_Systemic_lupus_erythematosus	0.02	0.04	2605	2069.64	1903	0	245	2.37	2.37	1	4.23
Disease	292	gsdb14708	MethCancerDB_Breast:Methylated(Hypermethylation)	0	0	970	726.55	786	0	53	3.12	-3.13	-1	11.45
Disease	8	gsdb7104	MethCancerDB_Colon:Methylated(Hypermethylation)	0	0	710	968.36	710	0	8	3.81	-2.79	-1	70.53
Disease	226	gsdb15480	MethCancerDB_Lung_&_bronchus:Methylated(Hypermethylation)	0	0	2940	2195.55	2006	0	217	2.47	-2.47	-1	10.52
Disease	1619	gsdb11709	MethCancerDB_neuroblastoma:Methylated(Hypermethylation)	0.01	0.04	4060	2583.55	2359	0	236	2.34	-2.34	-1	4.3
Disease	111	gsdb11407	MethCancerDB_Other_&_unspecified_sites:Methylated(Hypermethylation)	0	0	1390	1618.82	1430	0	112	3.99	-4.88	-1	26.33
Disease	72	gsdb9333	MethCancerDB_Prostate:Methylated(Hypermethylation)	0	0	1700	1634.64	1696	0	72	3.66	-3.66	-1	34.2
Disease	1005	gsdb1376	MethCancerDB_Stomach:Methylated(Hypermethylation)	0.01	0.03	920	1735.45	1337	0	331	3.18	-3.18	-1	6.16
Disease	1691	gsdb13230	MethyCancer_Lung:_small_cell_cancer	0.01	0.04	5250	2257.09	2013	0	260	2.73	-3.11	-1	5.01
Disease	724	gsdb6542	MPO_abnormal_adipose_tissue_morphology	0	0.02	140	1050.64	766	0	52	3.24	3.24	1	7.32
Disease	420	gsdb360	MPO_abnormal_adrenal_gland_secretion	0	0.01	2790	1884.18	2284	0	48	3.05	-2.35	-1	9.2
Disease	1802	gsdb15804	MPO_abnormal_adrenaline_level	0.01	0.04	3780	3162.91	3627	0	387	2.35	-2.35	-1	4.32
Disease	416	gsdb9012	MPO_abnormal_afterhyperpolarization	0	0	960	857.91	668	0	17	3.66	-3.66	-1	11.09
Disease	1335	gsdb5491	MPO_abnormal_Ammon_gyrus_morphology	0.01	0.04	1475	1471	1475	0	64	3.87	-3.87	-1	7.1
Disease	172	gsdb16051	MPO_abnormal_blood_coagulation	0	0	4845	3124.27	4061	0	160	3.02	3.02	1	15.11
Disease	1146	gsdb1294	MPO_abnormal_blood_vessel_physiology	0.01	0.04	2510	2145.36	1948	0	815	3.1	3.1	1	5.7
Disease	731	gsdb1203	MPO_abnormal_bone_structure	0	0.02	555	1985.45	2208	0	199	2.49	2.49	1	5.57
Disease	1578	gsdb10979	MPO_abnormal_brain_commissure_morphology	0.01	0.04	1745	1653.82	1531	0	412	2.39	-2.39	-1	4.39
Disease	1196	gsdb2466	MPO_abnormal_brain_development	0.01	0.04	2355	2357.82	2355	0	365	3.63	-3.87	-1	6.67
Disease	1508	gsdb9249	MPO_abnormal_brain_morphology	0.01	0.04	3835	2991.36	2775	0	822	3.63	-3.87	-1	6.67
Disease	134	gsdb11513	MPO_abnormal_cartilage_morphology	0	0	1460	1499.55	1034	0	19	2.93	-4.06	-1	17.47
Disease	989	gsdb6392	MPO_abnormal_CD4-positive_T_cell_differentiation	0.01	0.03	3050	2034.64	2148	0	22	2.29	-2.29	-1	4.44
Disease	768	gsdb8145	MPO_abnormal_CD4-positive_T_cell_physiology	0	0.02	1715	1305.73	865	0	6	2.17	-2.03	-1	4.75
Disease	428	gsdb3769	MPO_abnormal_cell_cycle	0	0.01	25	880.18	182	0	10	2.25	-2.51	-1	6.69
Disease	581	gsdb14827	MPO_abnormal_cell_physiology	0	0.01	1495	1542.36	935	0	9	2.37	-2.65	-1	6.23
Disease	1406	gsdb6953	MPO_abnormal_cerebellar_foliation	0.01	0.04	750	1191.64	1260	0	476	3.87	-3.87	-1	7.1
Disease	838	gsdb12726	MPO_abnormal_cerebellum_external_granule_cell_layer_morphology	0	0.02	4600	3893.64	4372	0	600	2.09	-2.09	-1	4.41
Disease	1803	gsdb15812	MPO_abnormal_cerebral_aqueduct_morphology	0.01	0.04	2135	2167.55	2135	0	272	3.87	-3.87	-1	7.1
Disease	1724	gsdb13870	MPO_abnormal_cerebral_cortex_morphology	0.01	0.04	2430	2007.36	2291	0	274	2.96	-3.39	-1	5.42
Disease	1833	gsdb16321	MPO_abnormal_chemokine_level	0.01	0.04	230	1463.09	1208	0	227	2.78	-2.03	-1	5.1
Disease	1682	gsdb13004	MPO_abnormal_choroid_plexus_morphology	0.01	0.04	1005	1209.73	1150	0	391	3.4	3.4	1	6.24
Disease	1135	gsdb954	MPO_abnormal_circulating_cholesterol_level	0.01	0.04	3225	2425.27	1694	0	367	3.52	3.52	1	6.47
Disease	1008	gsdb16373	MPO_abnormal_circulating_glucose_level	0.01	0.03	4615	2104.82	973	0	123	3.94	-3.94	-1	7.6
Disease	84	gsdb11571	MPO_abnormal_CNS_synaptic_transmission	0	0	2100	2219.45	2100	0	84	4.46	-4.46	-1	35.84
Disease	1930	gsdb7732	MPO_abnormal_coat_appearance	0.02	0.05	1030	1602.55	1307	0	533	3.66	-3.66	-1	6.45
Disease	548	gsdb10615	MPO_abnormal_colon_morphology	0	0.01	465	2449.27	1915	0	461	2.86	-2.19	-1	7.52
Disease	920	gsdb6157	MPO_abnormal_contextual_conditioning_behavior	0	0.03	4615	2176.45	1815	0	128	3.26	3.07	1	6.6
Disease	476	gsdb16215	MPO_abnormal_cornea_morphology	0	0.01	2410	1633.45	1071	0	410	2.46	-3.87	-1	6.7
Disease	1603	gsdb11445	MPO_abnormal_corpus_callosum_morphology	0.01	0.04	4615	2991.73	3238	0	450	3.08	-5.37	-1	5.65
Disease	1080	gsdb9111	MPO_abnormal_cranial_nerve_morphology	0.01	0.04	3025	1923.64	1595	0	224	3.91	-3.91	-1	7.21
Disease	574	gsdb14316	MPO_abnormal_cranium_morphology	0	0.01	530	1022.91	734	0	315	2.07	-2.07	-1	5.45
Disease	1579	gsdb10987	MPO_abnormal_crypts_of_Lieberkuhn_morphology	0.01	0.04	4245	2880.27	3126	0	223	4.45	-5.37	-1	8.16
Disease	1611	gsdb11567	MPO_abnormal_cued_conditioning_behavior	0.01	0.04	4550	2326.55	2232	0	97	3.26	3.07	1	5.99
Disease	892	gsdb14677	MPO_abnormal_cytokine_secretion	0	0.03	4555	2348.73	1349	0	7	2.32	-2.45	-1	4.74
Disease	1605	gsdb11478	MPO_abnormal_diencephalon_morphology	0.01	0.04	3800	2410.27	1696	0	201	2.21	-2.21	-1	4.06
Disease	1622	gsdb11784	MPO_abnormal_eating_behavior	0.01	0.04	4295	2386.64	2198	0	248	3.4	-4.26	-1	6.24
Disease	680	gsdb2911	MPO_abnormal_embryonic/fetal_subventricular_zone_morphology	0	0.02	2090	970	526	0	20	4.75	-5.43	-1	11.19
Disease	786	gsdb2219	MPO_abnormal_excitatory_postsynaptic_potential	0	0.02	3460	1655	1463	0	580	3.34	-3.66	-1	7.28
Disease	1588	gsdb11147	MPO_abnormal_exercise_endurance	0.01	0.04	1835	1652.64	1617	0	241	3.9	3.9	1	7.17
Disease	1718	gsdb13697	MPO_abnormal_eye_morphology	0.01	0.04	4445	2940.27	1902	0	860	3.87	-3.87	-1	7.1
Disease	665	gsdb13440	MPO_abnormal_facial_nerve_morphology	0	0.02	1220	1402.27	1220	0	430	3.91	-3.91	-1	9.38
Disease	1681	gsdb12991	MPO_abnormal_fertility/fecundity	0.01	0.04	3000	1938.36	1554	0	4	3.24	3.24	1	5.95
Disease	1275	gsdb4165	MPO_abnormal_foot_pad_morphology	0.01	0.04	470	1141.27	469	0	53	2.54	2.54	1	4.66
Disease	888	gsdb14730	MPO_abnormal_forebrain_morphology	0	0.03	3870	2135.73	1834	0	119	3.63	-3.87	-1	7.44
Disease	223	gsdb15977	MPO_abnormal_gastric_gland_morphology	0	0	2305	2031.27	1983	0	214	3.65	-3.65	-1	15.71
Disease	294	gsdb7767	MPO_abnormal_gastric_parietal_cell_morphology	0	0	3930	2395.45	2858	0	281	3.65	-3.65	-1	13.36
Disease	1016	gsdb2551	MPO_abnormal_glucose_homeostasis	0.01	0.04	2840	1844.82	1697	0	124	2.18	2.82	1	4.18
Disease	1794	gsdb15685	MPO_abnormal_hindbrain_morphology	0.01	0.04	4405	2603.82	2733	0	288	3.87	-3.87	-1	7.1
Disease	1297	gsdb4690	MPO_abnormal_hypothalamus_morphology	0.01	0.04	4765	2292.45	1531	0	441	3.87	-3.87	-1	7.1
Disease	1154	gsdb1514	MPO_abnormal_immune_system_physiology	0.01	0.04	1155	790.36	511	0	24	1.92	2.08	1	3.52
Disease	1823	gsdb16099	MPO_abnormal_immunoglobulin_heavy_chain_V(D)J_recombination	0.01	0.04	2375	2098.64	2359	0	1	5.69	5.69	1	10.44
Disease	1780	gsdb15508	MPO_abnormal_inflammatory_response	0.01	0.04	1660	1880.36	2027	0	175	2.32	-2.28	-1	4.26
Disease	99	gsdb8089	MPO_abnormal_inner_ear_morphology	0	0	4515	3122.09	3689	0	99	3.87	-3.87	-1	27.96
Disease	361	gsdb14907	MPO_abnormal_innervation	0	0	1005	1071.64	1060	0	73	3.61	-3.54	-1	12.25
Disease	614	gsdb15747	MPO_abnormal_intestinal_goblet_cell_morphology	0	0.01	4535	3416.18	3859	0	478	4.26	-4.26	-1	10.93
Disease	800	gsdb12955	MPO_abnormal_intestinal_mucosa_morphology	0	0.02	2215	1481.82	1041	0	58	3.24	-3.1	-1	6.99
Disease	273	gsdb9629	MPO_abnormal_intestine_morphology	0	0	5400	2206.64	1541	0	246	2.56	-2.56	-1	10.05
Disease	728	gsdb7391	MPO_abnormal_intestine_physiology	0	0.02	920	1521.18	1340	0	451	3.52	3.52	1	7.92
Disease	373	gsdb11480	MPO_abnormal_iris_morphology	0	0	2395	1902.18	2243	0	355	3.87	-3.87	-1	12.84
Disease	452	gsdb9717	MPO_abnormal_lacrimal_gland_morphology	0	0.01	130	1184.09	434	0	21	3.87	-3.87	-1	10.84
Disease	1944	gsdb3521	MPO_abnormal_Langerhans_cell_physiology	0.02	0.05	2815	1987	1576	0	630	3.52	3.52	1	6.2
Disease	280	gsdb10963	MPO_abnormal_learning/_memory	0	0	4700	3264.73	3627	0	268	3.03	3.03	1	11.62
Disease	199	gsdb14545	MPO_abnormal_lens_morphology	0	0	1740	1939.45	2272	0	191	2.17	-2.17	-1	10.25
Disease	1487	gsdb8701	MPO_abnormal_leukocyte_cell_number	0.01	0.04	480	647.55	450	0	79	3.1	3.1	1	5.7
Disease	1806	gsdb15839	MPO_abnormal_liver_physiology	0.01	0.04	4410	2529.82	3234	0	268	2.61	2.61	1	4.8
Disease	198	gsdb11523	MPO_abnormal_lung_morphology	0	0	4315	2984.73	3227	0	190	1.93	2.29	1	9.18
Disease	1043	gsdb7508	MPO_abnormal_lymphocyte_physiology	0.01	0.04	3820	2666.91	2495	0	238	2.57	-3.94	-1	4.84
Disease	637	gsdb3971	MPO_abnormal_macrophage_physiology	0	0.01	4640	2469.45	1839	0	173	1.97	-2.3	-1	4.85
Disease	1628	gsdb11920	MPO_abnormal_mating_frequency	0.01	0.04	1530	2097.09	2155	0	109	3.24	3.24	1	5.95
Disease	679	gsdb14852	MPO_abnormal_midbrain_morphology	0	0.02	4940	2271.73	2880	0	6	2.21	-2.21	-1	5.22
Disease	1869	gsdb15195	MPO_abnormal_motor_learning	0.01	0.04	295	1854.55	1122	0	138	4.23	-4.23	-1	7.69
Disease	195	gsdb14735	MPO_abnormal_Muller_cell_morphology	0	0	1195	1723.36	1195	0	188	3.4	3.4	1	16.33
Disease	352	gsdb1271	MPO_abnormal_muscle_electrophysiology	0	0	520	1244.09	978	0	42	5.51	-5.51	-1	18.95
Disease	1004	gsdb11253	MPO_abnormal_myeloid_leukocyte_morphology	0.01	0.03	75	1063.45	559	0	71	2.1	2.1	1	4.07
Disease	1977	gsdb2965	MPO_abnormal_myocardial_fiber_physiology	0.02	0.05	4490	2428.64	1600	0	130	4.28	4.28	1	7.41
Disease	940	gsdb16316	MPO_abnormal_neocortex_morphology	0.01	0.03	550	1161.27	693	0	125	6.99	-6.99	-1	13.97
Disease	289	gsdb7933	MPO_abnormal_nervous_system_development	0	0	2775	2512.73	2506	0	277	3.74	3.74	1	13.95
Disease	1246	gsdb3484	MPO_abnormal_neural_tube_morphology/development	0.01	0.04	5170	2588	2590	0	576	2.46	-2.23	-1	4.52
Disease	1862	gsdb1657	MPO_abnormal_neuromuscular_synapse_morphology	0.01	0.04	1420	1911.64	1589	0	615	3.91	-3.91	-1	7.12
Disease	341	gsdb13083	MPO_abnormal_neuron_differentiation	0	0	2620	1958	1420	0	326	4.38	-5.37	-1	15.32
Disease	746	gsdb13614	MPO_abnormal_neuron_morphology	0	0.02	190	1400.82	1057	0	50	2.56	2.24	1	5.7
Disease	212	gsdb10500	MPO_abnormal_neuron_physiology	0	0	1555	1247.55	1156	0	204	3.63	3.63	1	16.62
Disease	298	gsdb7368	MPO_abnormal_neuronal_migration	0	0	1510	1340.18	827	0	54	6.99	-6.99	-1	25.57
Disease	477	gsdb11352	MPO_abnormal_neuronal_precursor_proliferation	0	0.01	1250	929.91	792	0	16	4.51	-4.51	-1	12.26
Disease	1425	gsdb7314	MPO_abnormal_neutrophil_physiology	0.01	0.04	2735	1714.91	1519	0	563	2.75	2.75	1	5.06
Disease	1448	gsdb7699	MPO_abnormal_nitric_oxide_homeostasis	0.01	0.04	2250	2364.18	2649	0	595	3.52	3.52	1	6.47
Disease	706	gsdb5233	MPO_abnormal_optic_nerve_morphology	0	0.02	1580	1165.18	1089	0	542	2.33	-3.87	-1	5.37
Disease	936	gsdb893	MPO_abnormal_palate_morphology	0.01	0.03	1795	1852.73	1795	0	654	3.24	3.24	1	6.51
Disease	1685	gsdb13122	MPO_abnormal_Peyer's_patch_follicle_morphology	0.01	0.04	3955	2231.36	2231	0	49	1.65	-2.09	-1	3.03
Disease	702	gsdb2230	MPO_abnormal_physiological_response_to_xenobiotic	0	0.02	4600	1850.82	839	0	12	3.16	3.16	1	7.31
Disease	1485	gsdb8667	MPO_abnormal_pituitary_diverticulum_morphology	0.01	0.04	1680	1727.09	1676	0	390	3.4	3.4	1	6.24
Disease	1913	gsdb7085	MPO_abnormal_placenta_development	0.02	0.05	3295	2124.45	2158	0	514	3.44	3.44	1	6.09
Disease	490	gsdb5665	MPO_abnormal_pons_morphology	0	0.01	1640	2010.55	1655	0	27	3.87	-3.87	-1	10.21
Disease	1826	gsdb16115	MPO_abnormal_posture	0.01	0.04	1230	2417.36	2016	0	216	2.26	-2.26	-1	4.14
Disease	1022	gsdb7442	MPO_abnormal_presphenoid_bone_morphology	0.01	0.04	5405	2108.82	959	0	82	3.56	-3.87	-1	6.81
Disease	835	gsdb6269	MPO_abnormal_primordial_germ_cell_migration	0	0.02	2450	2872.45	2987	0	369	2.09	-2.09	-1	4.42
Disease	318	gsdb10969	MPO_abnormal_regulatory_T_cell_physiology	0	0	1975	2208.55	2681	0	305	3.52	3.52	1	12.64
Disease	891	gsdb9500	MPO_abnormal_response_to_infection	0	0.03	4700	2897.45	2529	0	587	2.96	-2.39	-1	6.05
Disease	178	gsdb13981	MPO_abnormal_retinal_ganglion_cell_morphology	0	0	2840	2213.45	2139	0	173	3.18	-3.18	-1	15.85
Disease	161	gsdb6359	MPO_abnormal_sexual_interaction	0	0	1645	2434.18	2949	0	158	2.42	-2.42	-1	12.48
Disease	1404	gsdb6946	MPO_abnormal_single_cell_response	0.01	0.04	1730	1636.09	1360	0	469	3.66	-3.66	-1	6.71
Disease	169	gsdb8224	MPO_abnormal_skeleton_morphology	0	0	2370	2013.82	1601	0	165	2.9	3.38	1	14.52
Disease	453	gsdb11463	MPO_abnormal_sleep_pattern	0	0.01	1365	1600.64	1361	0	234	2.37	2.37	1	6.61
Disease	429	gsdb13343	MPO_abnormal_smooth_muscle_morphology	0	0.01	830	1555.55	829	0	19	3.24	3.24	1	9.64
Disease	635	gsdb11393	MPO_abnormal_snout_morphology	0	0.01	1145	939.55	899	0	69	3.49	3.49	1	8.63
Disease	112	gsdb14674	MPO_abnormal_spatial_learning	0	0	845	1096.45	890	0	94	2.57	2.03	1	16.94
Disease	991	gsdb14260	MPO_abnormal_sperm_physiology	0.01	0.03	4135	3308.09	4133	0	446	2.9	-2.9	-1	5.64
Disease	260	gsdb8428	MPO_abnormal_spinal_cord_interneuron_morphology	0	0	3100	1367.55	435	0	5	6.99	-6.99	-1	28.69
Disease	1759	gsdb14805	MPO_abnormal_spinal_cord_morphology	0.01	0.04	715	2232.18	1703	0	398	3.4	3.4	1	6.24
Disease	836	gsdb4936	MPO_abnormal_spleen_marginal_zone_morphology	0	0.02	3355	1582.45	1121	0	92	2.13	-3.04	-1	4.5
Disease	1434	gsdb7438	MPO_abnormal_splenic_cell_ratio	0.01	0.04	4030	1901.73	1559	0	260	3.63	3.63	1	6.67
Disease	1326	gsdb5331	MPO_abnormal_sternum_morphology	0.01	0.04	4315	3675.36	3923	0	800	3.24	3.24	1	5.95
Disease	841	gsdb8687	MPO_abnormal_stomach_glandular_epithelium_morphology	0	0.02	5395	2231.73	1235	0	101	2.79	-2.79	-1	5.89
Disease	1614	gsdb11587	MPO_abnormal_superior_cervical_ganglion_morphology	0.01	0.04	555	1124.55	609	0	73	3.74	3.74	1	6.87
Disease	1746	gsdb14430	MPO_abnormal_superior_colliculus_morphology	0.01	0.04	3415	2562.09	3259	0	97	3.87	-3.87	-1	7.1
Disease	405	gsdb1883	MPO_abnormal_surfactant_physiology	0	0	355	1285.27	322	0	8	4.3	4.3	1	13.35
Disease	634	gsdb1130	MPO_abnormal_systemic_arterial_blood_pressure	0	0.01	1680	2517.18	2517	0	492	3.44	3.44	1	8.5
Disease	1417	gsdb7178	MPO_abnormal_T_cell_proliferation	0.01	0.04	5235	3276.18	3365	0	217	2.78	-2.78	-1	5.1
Disease	1281	gsdb4329	MPO_abnormal_telencephalon_development	0.01	0.04	1290	958.45	771	0	195	3.87	-3.87	-1	7.1
Disease	1770	gsdb15159	MPO_abnormal_telomere_length	0.01	0.04	55	1055.27	647	0	3	2.94	-2.94	-1	5.39
Disease	1147	gsdb1354	MPO_abnormal_T-helper_1_cell_differentiation	0.01	0.04	1590	1368.36	1338	0	116	2.46	2.46	1	4.52
Disease	1629	gsdb11928	MPO_abnormal_T-helper_1_physiology	0.01	0.04	5265	2476.82	2074	0	284	2.78	-2.4	-1	5.09
Disease	717	gsdb9805	MPO_abnormal_T-helper_2_cell_differentiation	0	0.02	595	635.82	648	0	51	3.52	3.52	1	7.99
Disease	642	gsdb15622	MPO_abnormal_T-helper_2_physiology	0	0.01	1335	1374.82	1266	0	79	2.89	-2.58	-1	7.09
Disease	1208	gsdb2693	MPO_abnormal_thymus_involution	0.01	0.04	4220	3233	3930	0	98	3.52	3.52	1	6.47
Disease	270	gsdb3918	MPO_abnormal_trabecular_bone_morphology	0	0	1535	2246	1531	0	258	1.89	2.16	1	7.48
Disease	1185	gsdb2189	MPO_abnormal_trochlear_nerve_morphology	0.01	0.04	1065	1465.45	1119	0	88	3.87	-3.87	-1	7.1
Disease	1164	gsdb1840	MPO_abnormal_type_IV_hypersensitivity_reaction	0.01	0.04	4705	3110.55	3153	0	321	3.52	3.52	1	6.47
Disease	351	gsdb14678	MPO_abnormal_utricle_morphology	0	0	4310	2510.73	2671	0	116	3.63	-3.87	-1	12.54
Disease	900	gsdb6535	MPO_abnormal_ventral_spinal_root_morphology	0	0.03	1760	2049.18	2214	0	42	5.45	-5.45	-1	11.12
Disease	115	gsdb14860	MPO_abnormal_vestibular_saccule_morphology	0	0	3890	2849.82	3071	0	115	3.63	-3.87	-1	23.56
Disease	608	gsdb2310	MPO_abnormal_vestibule_morphology	0	0.01	2570	2101.73	2281	0	473	3.4	3.4	1	8.77
Disease	271	gsdb9838	MPO_abnormal_vitamin_D_level	0	0	5285	3025.55	2754	0	259	3.1	3.1	1	12.25
Disease	789	gsdb11803	MPO_absent_B_cells	0	0.02	945	1103.73	922	0	17	5.69	5.69	1	12.36
Disease	1098	gsdb122	MPO_absent_CD4-positive_T_cells	0.01	0.04	1450	1549	1543	0	136	5.69	5.69	1	10.44
Disease	1815	gsdb15967	MPO_absent_cerebellar_foliation	0.01	0.04	860	2243.82	1732	0	107	2.09	-2.09	-1	3.83
Disease	1436	gsdb7495	MPO_absent_choroid_plexus	0.01	0.04	2640	1504	1447	0	259	3.4	3.4	1	6.24
Disease	1070	gsdb6971	MPO_absent_gastric_milk_in_neonates	0.01	0.04	3865	2822.27	2518	0	706	2.54	2.54	1	4.69
Disease	235	gsdb6328	MPO_absent_lateral_semicircular_canal	0	0	3410	2722.73	3351	0	223	3.87	-3.87	-1	16.27
Disease	1119	gsdb676	MPO_absent_mature_ovarian_follicles	0.01	0.04	2480	1599.55	992	0	150	3.17	3.17	1	5.83
Disease	256	gsdb3032	MPO_absent_palatine_shelf	0	0	610	1355.36	607	0	121	3.24	3.24	1	13.4
Disease	118	gsdb1486	MPO_absent_semicircular_canals	0	0	3045	3018.91	3734	0	118	3.87	-3.87	-1	24.72
Disease	391	gsdb3381	MPO_aneuploidy	0	0	5	804.36	339	0	5	5.37	-5.37	-1	17.03
Disease	1262	gsdb3906	MPO_anophthalmia	0.01	0.04	4605	2446	2001	0	233	4.28	4.28	1	7.86
Disease	415	gsdb13759	MPO_arrest_of_spermatogenesis	0	0	3460	1636.91	1470	0	380	3.56	-3.87	-1	10.82
Disease	1713	gsdb13606	MPO_cardiomyopathy	0.01	0.04	5140	3191.55	3613	0	495	3.74	3.74	1	6.87
Disease	334	gsdb10660	MPO_cecum_inflammation	0	0	115	588.45	155	0	3	2.07	2.07	1	7.3
Disease	1637	gsdb12046	MPO_chromosomal_instability	0.01	0.04	185	1128.91	518	0	52	2.94	-2.94	-1	5.39
Disease	209	gsdb3762	MPO_circling	0	0	3015	2725.73	3032	0	201	4.06	-4.06	-1	18.72
Disease	903	gsdb9878	MPO_colitis	0	0.03	950	855.73	924	0	57	2.76	2.37	1	5.63
Disease	1267	gsdb3916	MPO_convulsive_seizures	0.01	0.04	3575	2433.18	2111	0	218	2.3	-2.3	-1	4.22
Disease	943	gsdb4619	MPO_crypts_of_Lieberkuhn_abscesses	0.01	0.03	3145	2936	3141	0	2	3.52	3.52	1	7.03
Disease	385	gsdb5394	MPO_decreased_airway_responsiveness	0	0	1600	1972.55	1599	0	364	3.52	3.52	1	11.43
Disease	1490	gsdb8751	MPO_decreased_alcohol_consumption	0.01	0.04	2045	1204	805	0	28	2.26	2.26	1	4.14
Disease	1860	gsdb9912	MPO_decreased_birth_weight	0.01	0.04	815	1997.09	1577	0	812	2.4	-2.33	-1	4.38
Disease	764	gsdb16496	MPO_decreased_bone_marrow_cell_number	0	0.02	80	1223	511	0	22	2.42	-2.01	-1	5.31
Disease	801	gsdb6384	MPO_decreased_bone_mineral_density	0	0.02	3760	2900.36	3254	0	548	2.03	-2.09	-1	4.39
Disease	1427	gsdb7336	MPO_decreased_brain_size	0.01	0.04	4620	3086.82	2980	0	859	1.94	-2.39	-1	3.55
Disease	1607	gsdb11500	MPO_decreased_brain_weight	0.01	0.04	665	1248.55	661	0	108	2.93	-2.93	-1	5.38
Disease	908	gsdb5880	MPO_decreased_cardiac_muscle_contractility	0	0.03	3080	1721.73	948	0	306	3	-2.94	-1	6.09
Disease	1498	gsdb8976	MPO_decreased_CD8-positive_T_cell_number	0.01	0.04	1790	2099.27	2162	0	95	2	-2	-1	3.67
Disease	340	gsdb3534	MPO_decreased_cell_proliferation	0	0	40	864.27	202	0	4	1.92	-2.02	-1	6.69
Disease	1561	gsdb10564	MPO_decreased_circulating_corticosterone_level	0.01	0.04	825	828.91	957	0	232	2.35	-2.35	-1	4.32
Disease	1818	gsdb15992	MPO_decreased_circulating_creatinine_level	0.01	0.04	185	1102.18	753	0	183	3.52	3.52	1	6.47
Disease	372	gsdb6052	MPO_decreased_digestive_secretion	0	0	1250	1659.64	1724	0	9	3.65	-3.65	-1	12.11
Disease	517	gsdb4035	MPO_decreased_eating_behavior	0	0.01	1515	2288.09	2161	0	444	3.24	3.24	1	8.53
Disease	829	gsdb4127	MPO_decreased_exploration_in_new_environment	0	0.02	4670	2887.55	2650	0	596	2.52	-4.26	-1	5.34
Disease	842	gsdb9128	MPO_decreased_fetal_size	0	0.02	2225	1960.09	1780	0	95	2.88	-2.09	-1	6.08
Disease	55	gsdb1870	MPO_decreased_heart_rate	0	0	1235	1579	1066	0	55	3.27	3.27	1	39.75
Disease	528	gsdb6472	MPO_decreased_inferior_colliculus_size	0	0.01	40	1386.64	1293	0	25	3.87	-3.87	-1	10.19
Disease	389	gsdb6092	MPO_decreased_inflammatory_response	0	0	4470	3212.82	3527	0	368	2.38	-3.55	-1	7.6
Disease	262	gsdb4137	MPO_decreased_interleukin-4_secretion	0	0	4915	3265.55	3404	0	251	3.94	-3.94	-1	16.06
Disease	1078	gsdb7154	MPO_decreased_mean_systemic_arterial_blood_pressure	0.01	0.04	4485	2276.27	1116	0	707	3.52	3.52	1	6.5
Disease	498	gsdb1257	MPO_decreased_neuron_apoptosis	0	0.01	4125	2504.82	2445	0	63	3.39	-3.04	-1	8.93
Disease	1333	gsdb5443	MPO_decreased_neutrophil_cell_number	0.01	0.04	2550	1870.55	2547	0	110	2.57	2.89	1	4.72
Disease	1455	gsdb7852	MPO_decreased_oligodendrocyte_number	0.01	0.04	1320	1809.91	2021	0	30	5.37	-5.37	-1	9.86
Disease	1042	gsdb13381	MPO_decreased_oxygen_consumption	0.01	0.04	4670	2670.36	1875	0	27	4.28	4.28	1	8.06
Disease	158	gsdb4406	MPO_decreased_physiological_sensitivity_to_xenobiotic	0	0	1790	1724.27	1775	0	156	3.59	-3.66	-1	19.17
Disease	1608	gsdb11508	MPO_decreased_placenta_weight	0.01	0.04	4890	2847.73	2982	0	188	4.26	-4.26	-1	7.81
Disease	303	gsdb4567	MPO_decreased_rib_number	0	0	1900	2234.18	2549	0	287	5.37	-5.37	-1	19.63
Disease	414	gsdb2347	MPO_decreased_small_intestinal_villus_size	0	0	4335	2339.73	1545	0	15	4.26	-4.26	-1	12.99
Disease	1412	gsdb7044	MPO_decreased_spleen_red_pulp_amount	0.01	0.04	5400	3004	3728	0	29	3.52	3.52	1	6.47
Disease	1804	gsdb15815	MPO_decreased_spleen_weight	0.01	0.04	1965	1560.91	1965	0	168	3.56	-3.56	-1	6.53
Disease	687	gsdb6059	MPO_decreased_susceptibility_to_experimental_autoimmune_encephalomyelitis	0	0.02	4045	2246.73	1748	0	532	2.37	2.37	1	5.53
Disease	1379	gsdb6487	MPO_decreased_susceptibility_to_induced_choroidal_neovascularization	0.01	0.04	4370	2399.18	2126	0	41	3.52	3.52	1	6.47
Disease	537	gsdb9211	MPO_decreased_susceptibility_to_viral_infection_induced_morbidity/mortality	0	0.01	4740	2481.36	2122	0	22	2.3	-2.19	-1	6.04
Disease	449	gsdb12715	MPO_decreased_tongue_size	0	0.01	415	2203.18	2457	0	412	2.09	-2.09	-1	5.93
Disease	1721	gsdb13738	MPO_decreased_trabecular_bone_thickness	0.01	0.04	1430	2142.91	1429	0	339	3.52	3.52	1	6.47
Disease	591	gsdb16369	MPO_decreased_tumor_latency	0	0.01	2390	2111.45	1778	0	81	3.04	-3.04	-1	8.01
Disease	1010	gsdb1519	MPO_decreased_vasoconstriction	0.01	0.03	5330	1975.91	950	0	93	3.21	-2.9	-1	6.2
Disease	638	gsdb13197	MPO_decreased_ventricle_muscle_contractility	0	0.01	5200	2411.09	1444	0	189	3.08	3.08	1	7.59
Disease	206	gsdb4822	MPO_dehydration	0	0	1960	1883.45	1620	0	198	3.1	-3.1	-1	14.44
Disease	682	gsdb7046	MPO_delayed_eyelid_opening	0	0.02	2030	2309.09	2360	0	527	2.54	2.54	1	5.96
Disease	462	gsdb16626	MPO_delayed_female_fertility	0	0.01	30	380	137	0	1	2.21	-2.21	-1	6.12
Disease	215	gsdb3942	MPO_delayed_kidney_development	0	0	2440	1966.45	1799	0	4	2.44	-2.44	-1	10.79
Disease	482	gsdb8488	MPO_early_cellular_replicative_senescence	0	0.01	15	744.09	70	0	11	2.67	-2.67	-1	7.16
Disease	459	gsdb2858	MPO_enhanced_paired-pulse_facilitation	0	0.01	3465	2490.18	2458	0	22	4.23	-4.23	-1	11.77
Disease	1400	gsdb6907	MPO_enhanced_wound_healing	0.01	0.04	3240	2718.73	3105	0	240	3.52	3.52	1	6.47
Disease	1255	gsdb3666	MPO_gastrointestinal_hemorrhage	0.01	0.04	1945	2478.27	1943	0	184	1.26	-2.09	-1	2.32
Disease	1902	gsdb588	MPO_head_shaking	0.02	0.04	4630	2847.91	2774	0	762	3.87	-3.87	-1	6.89
Disease	63	gsdb10035	MPO_hyperactivity	0	0	4090	3023.73	3423	0	63	2.22	-2.22	-1	23.76
Disease	311	gsdb1554	MPO_hypoactivity	0	0	5100	2738.36	3062	0	89	2.37	-2.63	-1	8.58
Disease	1795	gsdb15692	MPO_hypoglycemia	0.01	0.04	2775	2545.91	2113	0	255	2.83	3.27	1	5.19
Disease	107	gsdb602	MPO_impaired_behavioral_response_to_xenobiotic	0	0	3495	2849	3087	0	108	5.51	-5.51	-1	36.95
Disease	437	gsdb15441	MPO_impaired_fertilization	0	0.01	2910	2382.18	2560	0	400	2.17	-2.17	-1	6.33
Disease	1264	gsdb3909	MPO_impaired_limb_coordination	0.01	0.04	365	1091.91	605	0	44	2.42	-2.42	-1	4.45
Disease	1634	gsdb11972	MPO_impaired_neutrophil_chemotaxis	0.01	0.04	1220	2453.73	2489	0	281	3.16	-2.03	-1	5.81
Disease	1140	gsdb1138	MPO_impaired_olfaction	0.01	0.04	4400	2010.09	1927	0	59	5.37	-5.37	-1	9.86
Disease	283	gsdb12787	MPO_improved_glucose_tolerance	0	0	3975	2175.09	1193	0	264	2.65	-2.42	-1	10.02
Disease	532	gsdb8103	MPO_increased_activated_T_cell_number	0	0.01	5210	2971.36	3194	0	30	2.68	-2.68	-1	7.06
Disease	440	gsdb4719	MPO_increased_anxiety-related_response	0	0.01	5180	2880.64	3417	0	403	2.14	-2.61	-1	6.24
Disease	1736	gsdb14153	MPO_increased_blood_urea_nitrogen_level	0.01	0.04	230	1069.09	913	0	53	3.24	3.24	1	5.95
Disease	1210	gsdb2747	MPO_increased_brain_size	0.01	0.04	585	1228.91	946	0	10	6.99	-6.99	-1	12.83
Disease	1094	gsdb44	MPO_increased_brown_adipose_tissue_amount	0.01	0.04	1785	1656.27	1561	0	294	3.1	3.1	1	5.7
Disease	1349	gsdb5760	MPO_increased_CD8-positive_T_cell_number	0.01	0.04	3170	2092.64	1923	0	187	2.81	3.45	1	5.16
Disease	733	gsdb10372	MPO_increased_circulating_interleukin-12_level	0	0.02	1480	1616	1635	0	53	3.52	3.52	1	7.88
Disease	1510	gsdb9287	MPO_increased_circulating_interleukin-17_level	0.01	0.04	4140	2434.82	1921	0	4	3.52	3.52	1	6.47
Disease	447	gsdb1322	MPO_increased_cochlear_inner_hair_cell_number	0	0.01	3715	2258.45	2415	0	410	3.4	3.4	1	9.77
Disease	1056	gsdb14924	MPO_increased_cochlear_outer_hair_cell_number	0.01	0.04	4950	2648.82	3386	0	596	3.4	3.4	1	6.34
Disease	1367	gsdb6241	MPO_increased_eating_behavior	0.01	0.04	3575	2315.18	2496	0	487	3.24	3.24	1	5.95
Disease	602	gsdb10968	MPO_increased_eosinophil_cell_number	0	0.01	470	979.82	552	0	152	2.46	-2.46	-1	6.41
Disease	1565	gsdb10656	MPO_increased_gamma-delta_T_cell_number	0.01	0.04	3570	2251.64	2935	0	20	5.69	5.69	1	10.44
Disease	1482	gsdb8558	MPO_increased_heart_rate	0.01	0.04	2340	1495.45	1483	0	166	3.44	3.44	1	6.32
Disease	1708	gsdb13558	MPO_increased_heart_weight	0.01	0.04	4225	2222.73	1165	0	454	2.48	2.48	1	4.54
Disease	568	gsdb13463	MPO_increased_incidence_of_chemically-induced_tumors	0	0.01	1040	1212.73	1036	0	9	2.31	-2.69	-1	6.08
Disease	694	gsdb6618	MPO_increased_insulin_sensitivity	0	0.02	4810	2445.91	2386	0	161	2.87	-2.42	-1	6.69
Disease	513	gsdb3413	MPO_increased_interleukin-12b_secretion	0	0.01	80	457.45	381	0	2	1.78	2.05	1	4.69
Disease	1291	gsdb4575	MPO_increased_interleukin-13_secretion	0.01	0.04	2020	2537.73	2051	0	225	3.52	3.52	1	6.47
Disease	201	gsdb16168	MPO_increased_interleukin-4_secretion	0	0	2560	1858.27	1841	0	193	3.94	-3.94	-1	18.49
Disease	468	gsdb7975	MPO_increased_length_of_allograft_survival	0	0.01	2970	2400.91	2309	0	426	2.4	2.4	1	6.58
Disease	1359	gsdb6053	MPO_increased_marginal_zone_B_cell_number	0.01	0.04	3730	2964	3467	0	152	5	-5	-1	9.17
Disease	1279	gsdb4263	MPO_increased_neuron_number	0.01	0.04	3730	2788.64	3663	0	423	6.99	-6.99	-1	12.83
Disease	375	gsdb9931	MPO_increased_physiological_sensitivity_to_xenobiotic	0	0	2135	2484.55	2134	0	356	3.52	3.52	1	11.64
Disease	521	gsdb4647	MPO_increased_platelet_cell_number	0	0.01	25	620.27	133	0	23	2.2	-2.2	-1	5.8
Disease	1702	gsdb13459	MPO_increased_response_of_heart_to_induced_stress	0.01	0.04	985	677	645	0	189	4.28	4.28	1	7.86
Disease	193	gsdb11497	MPO_increased_sensitivity_to_induced_morbidity/mortality	0	0	2825	2469.55	2821	0	154	2.04	2.34	1	9.86
Disease	487	gsdb10270	MPO_increased_single-positive_T_cell_number	0	0.01	2800	2464.09	2750	0	25	2.23	2.23	1	5.93
Disease	106	gsdb13801	MPO_increased_susceptibility_to_bacterial_infection	0	0	5360	2319.82	629	0	13	2.74	2.61	1	18.77
Disease	603	gsdb15268	MPO_increased_susceptibility_to_bacterial_infection_induced_morbidity/mortality	0	0.01	840	523.18	468	0	74	3.15	2.75	1	8.19
Disease	1678	gsdb12871	MPO_increased_susceptibility_to_endotoxin_shock	0.01	0.04	1600	1902.18	1657	0	327	1.91	2.37	1	3.5
Disease	191	gsdb12861	MPO_increased_susceptibility_to_parasitic_infection	0	0	4715	2738.91	3169	0	184	2.37	2.37	1	11.45
Disease	578	gsdb14586	MPO_increased_thymus_weight	0	0.01	4230	2308.91	2992	0	18	3.52	3.52	1	9.28
Disease	394	gsdb9842	MPO_increased_vasoconstriction	0	0	435	2257.55	1756	0	372	3.52	3.52	1	11.14
Disease	690	gsdb14500	MPO_insulitis	0	0.02	3800	3070.09	3421	0	534	3.94	-3.94	-1	9.19
Disease	1386	gsdb6607	MPO_intestinal_inflammation	0.01	0.04	2570	1709.55	1944	0	46	2.37	2.37	1	4.35
Disease	1456	gsdb7854	MPO_lumbar_vertebral_transformation	0.01	0.04	215	1202.45	1040	0	214	2.32	-2.32	-1	4.26
Disease	727	gsdb4102	MPO_meteorism	0	0.02	240	1174.64	779	0	236	3.87	-3.87	-1	8.71
Disease	1632	gsdb11954	MPO_obese	0.01	0.04	4865	2930.55	3099	0	338	3.18	-3.18	-1	5.84
Disease	1762	gsdb14899	MPO_ovary_atrophy	0.01	0.04	2130	2192.64	2127	0	300	3.1	3.1	1	5.7
Disease	980	gsdb12323	MPO_overexpanded_pulmonary_alveoli	0.01	0.03	1115	1409.64	1232	0	618	2.54	2.54	1	4.97
Disease	994	gsdb2247	MPO_partial_embryonic_lethality_before_turning_of_embryo	0.01	0.03	1145	1754.55	1323	0	90	2.4	2.4	1	4.66
Disease	692	gsdb14228	MPO_partial_lethality_throughout_fetal_growth_and_development	0	0.02	1720	1433	1440	0	9	2.49	-2.49	-1	5.81
Disease	257	gsdb14814	MPO_partial_perinatal_lethality	0	0	1700	1101.36	605	0	248	2.11	-2.05	-1	8.68
Disease	1819	gsdb15993	MPO_pituitary_gland_hypoplasia	0.01	0.04	150	705.27	578	0	150	3.4	3.4	1	6.24
Disease	1194	gsdb2455	MPO_poor_grooming	0.01	0.04	1665	1544.09	1663	0	100	3.24	3.24	1	5.95
Disease	1960	gsdb9614	MPO_rectal_prolapse	0.02	0.05	1450	1187.36	1185	0	167	3.03	3.03	1	5.3
Disease	1345	gsdb5681	MPO_reddish_skin	0.01	0.04	1485	2324.27	2143	0	237	3.74	3.74	1	6.87
Disease	1093	gsdb22	MPO_reduced_fertility	0.01	0.04	4650	2813.09	2690	0	738	2.89	-2.89	-1	5.31
Disease	147	gsdb3995	MPO_reduced_long_term_potentiation	0	0	1990	1123.18	853	0	96	2.57	2.03	1	14.2
Disease	434	gsdb11176	MPO_reduced_male_fertility	0	0.01	2450	2178.45	2449	0	397	2.58	-2.25	-1	7.6
Disease	153	gsdb6426	MPO_renal_hypoplasia	0	0	1345	2076.55	2326	0	151	2.72	-2.72	-1	14.65
Disease	1563	gsdb10647	MPO_sepsis	0.01	0.04	4925	3177.09	3608	0	204	4.3	4.3	1	7.89
Disease	934	gsdb7498	MPO_short_maxilla	0.01	0.03	2770	2371.09	2320	0	653	3.24	3.24	1	6.52
Disease	967	gsdb13447	MPO_short_premaxilla	0.01	0.03	4320	2309.45	2198	0	86	3.24	3.24	1	6.37
Disease	1700	gsdb13427	MPO_short_snout	0.01	0.04	805	1586.09	1052	0	111	2.2	-2.2	-1	4.04
Disease	1071	gsdb34	MPO_small_hippocampus	0.01	0.04	3525	1807.18	1916	0	266	3.87	-3.87	-1	7.15
Disease	555	gsdb11549	MPO_small_olfactory_bulb	0	0.01	2395	1487	497	0	15	2.08	-2.08	-1	5.47
Disease	1435	gsdb7463	MPO_sparse_hair	0.01	0.04	3420	2749.55	2770	0	404	3.1	3.1	1	5.7
Disease	1630	gsdb11934	MPO_spleen_atrophy	0.01	0.04	310	1273.27	434	0	5	3.65	-3.65	-1	6.7
Disease	1517	gsdb9540	MPO_thoracic_vertebral_transformation	0.01	0.04	440	1342.73	1254	0	308	3.27	-3.27	-1	6
Disease	1677	gsdb12858	MPO_thymus_cortex_hypoplasia	0.01	0.04	2230	2297.18	2515	0	44	3.24	3.24	1	5.95
Disease	549	gsdb10809	MPO_thymus_hypoplasia	0	0.01	1300	997.73	949	0	17	2.93	3.42	1	7.71
Disease	105	gsdb14072	SIDER_Abdominal_pain_upper	0	0	175	1123	675	0	105	2.94	-2.57	-1	20.14
Disease	584	gsdb15256	SIDER_Abnormal_platelets	0	0.01	3355	1669.45	1551	0	51	3.5	-3.5	-1	9.2
Disease	61	gsdb9273	SIDER_Acne	0	0	2910	2541	2095	0	61	2.37	2.99	1	26.21
Disease	65	gsdb8050	SIDER_Agitation	0	0	4855	2648.09	3034	0	65	2.84	-3.09	-1	28.38
Disease	1257	gsdb3710	SIDER_Amenorrhoea	0.01	0.04	1675	1411.27	1608	0	282	2.95	-3.11	-1	5.42
Disease	2	gsdb11713	SIDER_Angina_pectoris	0	0	310	1149.82	594	0	2	3.39	2.33	1	78.98
Disease	60	gsdb3845	SIDER_Angiopathy	0	0	3415	2307.91	2430	0	60	3.39	2.33	1	38.61
Disease	1304	gsdb4897	SIDER_Application_site_dryness	0.01	0.04	4645	3160.09	3169	0	468	2.49	-2.71	-1	4.57
Disease	126	gsdb9827	SIDER_Application_site_pain	0	0	1865	1575.91	1241	0	68	3.43	-4.5	-1	21.1
Disease	49	gsdb12400	SIDER_Application_site_pruritus	0	0	1960	2344.73	1958	0	49	2.73	2.73	1	36.74
Disease	1097	gsdb91	SIDER_Arachnoiditis	0.01	0.04	3255	3247.18	3251	0	784	2.47	-2.47	-1	4.53
Disease	7	gsdb3755	SIDER_Arrhythmia	0	0	1845	1476	1237	0	7	2.69	-3.18	-1	53.09
Disease	14	gsdb10475	SIDER_Arthritis	0	0	820	1217.27	1115	0	14	3.36	-5.51	-1	55.75
Disease	54	gsdb9656	SIDER_Ascites	0	0	1625	1246.82	777	0	54	2.54	2.22	1	30.97
Disease	1707	gsdb13551	SIDER_Aspartate_aminotransferase_increased	0.01	0.04	2485	1630.82	1260	0	610	2.37	2.37	1	4.35
Disease	425	gsdb6474	SIDER_Asthma	0	0.01	1745	834.09	522	0	108	1.95	2.22	1	5.83
Disease	129	gsdb5600	SIDER_Ataxia	0	0	3945	2280.73	2467	0	90	3.12	-3.65	-1	18.91
Disease	1083	gsdb12314	SIDER_Atelectasis	0.01	0.04	2350	1298.09	1032	0	121	1.95	2.22	1	3.59
Disease	62	gsdb9216	SIDER_Bleeding_vaginal	0	0	5330	2450.36	2255	0	62	1.96	-2.17	-1	21.36
Disease	56	gsdb7106	SIDER_Blister	0	0	1980	2315.45	1978	0	56	2.73	2.73	1	32.88
Disease	1347	gsdb5736	SIDER_Blood_creatinine_increased	0.01	0.04	3515	2389.45	2148	0	210	1.74	2.22	1	3.2
Disease	550	gsdb10949	SIDER_Blood_urea_abnormal	0	0.01	3350	1672.09	1546	0	46	3.5	-3.5	-1	9.2
Disease	1413	gsdb7056	SIDER_Blood_urea_increased	0.01	0.04	1990	1338.73	859	0	177	1.95	2.22	1	3.57
Disease	225	gsdb14151	SIDER_Bradykinesia	0	0	2910	2342.45	2776	0	216	3.44	3.44	1	14.69
Disease	231	gsdb409	SIDER_Breast_disorder	0	0	4185	2626.55	2201	0	225	3.44	3.44	1	14.47
Disease	74	gsdb12258	SIDER_Bronchitis	0	0	2735	1515.09	1073	0	31	3.36	-5.51	-1	30.98
Disease	1697	gsdb13373	SIDER_Candidiasis	0.01	0.04	5240	3275.55	3403	0	554	2.19	-2.01	-1	4.02
Disease	793	gsdb15006	SIDER_Cerebration_impaired	0	0.02	140	726.64	581	0	27	3.52	3.52	1	7.63
Disease	16	gsdb4629	SIDER_Chest_discomfort	0	0	3900	2539	2453	0	16	2.49	-2.25	-1	41.01
Disease	241	gsdb13226	SIDER_Chorea	0	0	4195	2648.18	2311	0	233	3.44	3.44	1	14.47
Disease	240	gsdb9721	SIDER_Choreoathetosis	0	0	4190	2620.18	2117	0	232	3.44	3.44	1	14.47
Disease	24	gsdb4882	SIDER_Collagen_disorder	0	0	780	1210.36	882	0	28	3.36	-5.51	-1	54.71
Disease	861	gsdb13957	SIDER_Common_cold	0	0.03	940	1350.45	939	0	103	3.44	3.44	1	7.19
Disease	4	gsdb7302	SIDER_Conjunctival_haemorrhage	0	0	5385	3155.73	3507	0	4	2.73	-2.91	-1	56.98
Disease	1787	gsdb15581	SIDER_Conjunctivitis	0.01	0.04	1105	1593.45	1279	0	277	3.8	-3.8	-1	6.97
Disease	319	gsdb6179	SIDER_Connective_tissue_disorder	0	0	4350	3427.55	4350	0	307	3.44	3.44	1	12.34
Disease	1116	gsdb562	SIDER_Convulsion	0.01	0.04	4020	2691.55	2734	0	546	3.48	-3.48	-1	6.39
Disease	524	gsdb5543	SIDER_Creatinine_abnormal_NOS	0	0.01	3350	1656.45	1544	0	44	3.5	-3.5	-1	9.2
Disease	1493	gsdb8897	SIDER_Creatinine_increased	0.01	0.04	4530	2694.64	2446	0	264	1.51	2	1	2.77
Disease	20	gsdb303	SIDER_Cyanosis	0	0	775	1194.64	879	0	25	3.36	-5.51	-1	54.71
Disease	38	gsdb14837	SIDER_Depressive_type_psychosis	0	0	785	1221.55	889	0	35	3.36	-5.51	-1	54.71
Disease	889	gsdb14175	SIDER_Diabetes_mellitus	0	0.03	1465	955.91	629	0	174	1.95	2.22	1	3.98
Disease	97	gsdb35	SIDER_Diabetic_vascular_disorder	0	0	5085	2086	1354	0	97	3.36	-5.51	-1	24.65
Disease	1090	gsdb11005	SIDER_Diastolic_hypertension	0.01	0.04	290	890.27	309	0	59	3.44	3.44	1	6.33
Disease	652	gsdb16248	SIDER_Diplopia	0	0.01	4680	2403.55	1365	0	55	5.51	-5.51	-1	13.31
Disease	15	gsdb1356	SIDER_Discomfort	0	0	3530	2159.36	1852	0	15	2.56	-2.38	-1	42.51
Disease	171	gsdb14603	SIDER_Dissecting_aortic_aneurysm._thoracic	0	0	2585	2340.09	2583	0	167	3.44	3.44	1	17.23
Disease	221	gsdb4170	SIDER_Distress_gastrointestinal	0	0	1220	912.18	983	0	212	3.36	-5.51	-1	14.52
Disease	89	gsdb15987	SIDER_Drooling	0	0	4065	2594.55	2515	0	89	3.44	3.44	1	26.58
Disease	46	gsdb14226	SIDER_Drowsiness	0	0	3860	2870.09	2508	0	46	2.34	-2.35	-1	36.33
Disease	57	gsdb10573	SIDER_Dyskinesia	0	0	2195	1981.36	2121	0	57	4.47	-5.51	-1	52.94
Disease	10	gsdb5812	SIDER_Dysmenorrhoea	0	0	3630	1686.91	1533	0	10	2.33	2.33	1	39.92
Disease	1206	gsdb2633	SIDER_Dysphagia	0.01	0.04	2855	3156.82	3551	0	781	2.47	-2.47	-1	4.53
Disease	136	gsdb14064	SIDER_Dystonia	0	0	4740	2848.55	2600	0	135	3.44	3.44	1	20.17
Disease	541	gsdb9972	SIDER_Ecchymosis	0	0.01	20	1635.09	415	0	16	2.79	-2.79	-1	7.35
Disease	32	gsdb9396	SIDER_Eczema	0	0	785	1238.27	887	0	33	3.36	-5.51	-1	54.71
Disease	978	gsdb9222	SIDER_Effusion	0.01	0.03	3605	2071.55	2180	0	46	1.96	2.22	1	3.84
Disease	190	gsdb10637	SIDER_Ejaculation_failure	0	0	3405	1672.18	585	0	140	2.33	2.33	1	11.25
Disease	113	gsdb2578	SIDER_Elastosis_perforans	0	0	5275	2461.09	1318	0	113	2.33	2.33	1	15.31
Disease	502	gsdb2052	SIDER_Electrocardiogram_abnormal	0	0.01	3345	1664.36	1541	0	41	3.5	-3.5	-1	9.2
Disease	53	gsdb15852	SIDER_Enlarged_prostate	0	0	1900	2272.91	1898	0	53	2.73	2.73	1	33.84
Disease	1271	gsdb4019	SIDER_Enlargement_abdomen	0.01	0.04	1490	2511	1902	0	703	2.9	-2.9	-1	5.33
Disease	594	gsdb16548	SIDER_Epigastric_pain	0	0.01	3355	1675.27	1552	0	52	3.5	-3.5	-1	9.2
Disease	390	gsdb3178	SIDER_Epistaxis	0	0	5270	3510.09	3885	0	369	3.29	-5.37	-1	10.44
Disease	143	gsdb11264	SIDER_Erectile_dysfunction	0	0	4420	2082.27	703	0	48	1.72	2.33	1	9.6
Disease	117	gsdb9927	SIDER_Extrapyramidal_symptoms	0	0	2680	2094.73	2640	0	117	3.44	3.44	1	22.14
Disease	233	gsdb3826	SIDER_Eye_disorder	0	0	4185	2615	2090	0	227	3.44	3.44	1	14.47
Disease	1784	gsdb15534	SIDER_Febrile_neutropenia	0.01	0.04	1560	1189	1290	0	116	3.24	-3.65	-1	5.95
Disease	866	gsdb1503	SIDER_Folliculitis	0	0.03	2625	1372	683	0	86	1.95	2.22	1	4.05
Disease	510	gsdb3132	SIDER_Foot_and_mouth_disease	0	0.01	3345	1668.18	1543	0	43	3.5	-3.5	-1	9.2
Disease	1649	gsdb12307	SIDER_Fungal_infection	0.01	0.04	4680	3081.45	2826	0	329	2.35	-3.5	-1	4.32
Disease	540	gsdb9933	SIDER_Fungal_skin_infection	0	0.01	3350	1661.91	1545	0	45	3.5	-3.5	-1	9.2
Disease	1844	gsdb16485	SIDER_Gait_disturbance	0.01	0.04	4805	3657.55	4367	0	385	2.47	-2.47	-1	4.53
Disease	935	gsdb16455	SIDER_Gastric_disorder	0.01	0.03	2940	1560	1271	0	148	3.5	-3.5	-1	7.03
Disease	21	gsdb2304	SIDER_Gastritis	0	0	775	1213.91	880	0	26	3.36	-5.51	-1	54.71
Disease	17	gsdb7455	SIDER_Gastrointestinal_discomfort	0	0	3905	2551.64	2454	0	17	2.49	-2.25	-1	41.01
Disease	142	gsdb2091	SIDER_Gastrointestinal_disorder	0	0	4350	2809.55	2977	0	141	2.53	2.73	1	14.3
Disease	28	gsdb8003	SIDER_Gastrooesophageal_reflux_disease	0	0	780	1212	885	0	31	3.36	-5.51	-1	54.71
Disease	1000	gsdb11653	SIDER_Glucose_increased	0.01	0.03	4725	2315.73	1486	0	187	3.5	-3.5	-1	6.77
Disease	1081	gsdb9390	SIDER_Graft_dysfunction	0.01	0.04	2350	1307.09	1031	0	120	1.95	2.22	1	3.59
Disease	925	gsdb13213	SIDER_Haematuria	0	0.03	2750	1629.45	995	0	118	2.74	2.37	1	5.54
Disease	1801	gsdb15789	SIDER_Haemoglobin_decreased	0.01	0.04	4610	2646.27	1610	0	425	2.07	-2.07	-1	3.79
Disease	1761	gsdb14861	SIDER_Haemorrhoids	0.01	0.04	2735	3275.09	3634	0	634	2.47	-2.47	-1	4.53
Disease	73	gsdb1209	SIDER_Hallucination	0	0	545	1690.27	758	0	73	4.47	-5.51	-1	41.71
Disease	1752	gsdb14583	SIDER_Hearing_impaired	0.01	0.04	3255	3244.18	3255	0	788	2.47	-2.47	-1	4.53
Disease	259	gsdb6284	SIDER_Hepatomegaly	0	0	1110	601.18	460	0	91	2.89	-3.73	-1	11.87
Disease	1703	gsdb13507	SIDER_Herpes_simplex	0.01	0.04	2725	1798.18	2067	0	14	2.51	-2.74	-1	4.61
Disease	33	gsdb10715	SIDER_Hyperaesthesia	0	0	740	1265.36	956	0	23	3.36	-5.51	-1	54.71
Disease	1509	gsdb9281	SIDER_Hyperbilirubinaemia	0.01	0.04	2795	2183	1619	0	619	2.2	-3.18	-1	4.03
Disease	13	gsdb8182	SIDER_Hypercalcaemia	0	0	1085	1552	1085	0	13	3.36	-5.51	-1	57.19
Disease	1277	gsdb4243	SIDER_Hyperkalaemia	0.01	0.04	2685	1588	1502	0	146	1.95	2.22	1	3.57
Disease	1665	gsdb12658	SIDER_Hyperlipidaemia	0.01	0.04	1800	1196	889	0	156	1.95	2.22	1	3.57
Disease	1376	gsdb6351	SIDER_Hypersensitivity	0.01	0.04	4875	3090.09	2990	0	656	2.21	2.22	1	4.05
Disease	203	gsdb9355	SIDER_Hypersomnia	0	0	5230	2652.73	1860	0	172	3.44	3.44	1	16.13
Disease	1606	gsdb11482	SIDER_Hypertension	0.01	0.04	3195	1776.55	1804	0	61	2.12	-2.01	-1	3.9
Disease	166	gsdb7598	SIDER_Hypoaesthesia	0	0	4445	2461.55	2695	0	161	2.72	-3.09	-1	13.69
Disease	1248	gsdb3492	SIDER_Hypocalcaemia	0.01	0.04	5055	2805.45	3053	0	155	2.18	-2.51	-1	4.01
Disease	59	gsdb7217	SIDER_Hypoglycaemia	0	0	4260	2290.64	1831	0	59	2.59	-3.05	-1	29.81
Disease	915	gsdb5273	SIDER_Hypomagnesaemia	0	0.03	1395	1975.55	1808	0	134	1.94	2.22	1	3.94
Disease	1591	gsdb11210	SIDER_Hyponatraemia	0.01	0.04	4360	3585.09	4248	0	864	2.05	-2.47	-1	3.76
Disease	1054	gsdb4729	SIDER_Hypophosphataemia	0.01	0.04	4655	2181.36	2363	0	126	1.96	2.22	1	3.66
Disease	554	gsdb11324	SIDER_Hypotonia	0	0.01	985	1875.73	1130	0	459	5.51	-5.51	-1	14.49
Disease	34	gsdb11153	SIDER_Hypoxia	0	0	515	1171.09	763	0	24	3.36	-5.51	-1	54.71
Disease	1076	gsdb5463	SIDER_Incision_site_complication	0.01	0.04	2350	1302.82	1030	0	119	1.95	2.22	1	3.59
Disease	1407	gsdb6960	SIDER_Incontinence	0.01	0.04	3885	3113.27	3645	0	911	2.79	-2.47	-1	5.13
Disease	413	gsdb11716	SIDER_Induration	0	0	240	946	722	0	62	1.65	-2.09	-1	5.04
Disease	320	gsdb7518	SIDER_Infestation_NOS	0	0	4355	3433.09	4351	0	308	3.44	3.44	1	12.34
Disease	36	gsdb12270	SIDER_Injection_site_haemorrhage	0	0	785	1224.55	888	0	34	3.36	-5.51	-1	54.71
Disease	1378	gsdb6431	SIDER_Injection_site_inflammation	0.01	0.04	1130	1286	1154	0	194	3.52	3.52	1	6.47
Disease	1402	gsdb6912	SIDER_Injection_site_reaction	0.01	0.04	2270	1691.27	1785	0	221	2.93	-3.22	-1	5.38
Disease	5	gsdb7718	SIDER_Intraocular_pressure_increased	0	0	5385	3144.55	3508	0	5	2.73	-2.91	-1	56.98
Disease	704	gsdb16331	SIDER_Irritability	0	0.02	250	1637.73	815	0	20	3.52	3.52	1	8.15
Disease	1286	gsdb4486	SIDER_Keratitis	0.01	0.04	740	1351.55	861	0	253	3.8	-3.8	-1	6.97
Disease	867	gsdb9631	SIDER_Lack_of_drug_effect	0	0.03	2625	1369	684	0	87	1.95	2.22	1	4.05
Disease	244	gsdb14100	SIDER_Laryngospasm	0	0	4195	2643.18	2219	0	236	3.44	3.44	1	14.47
Disease	798	gsdb7271	SIDER_Lassitude	0	0.02	1045	1435.91	1221	0	290	3.44	3.44	1	7.44
Disease	1323	gsdb5261	SIDER_Lethargy	0.01	0.04	2220	1793.91	1839	0	169	2.75	-2.75	-1	5.04
Disease	1431	gsdb7381	SIDER_Leukocytosis	0.01	0.04	2685	1598.36	1496	0	147	1.95	2.22	1	3.57
Disease	157	gsdb16346	SIDER_Lymphadenopathy	0	0	4035	2228.09	1189	0	34	3.05	-3.73	-1	16.29
Disease	552	gsdb11110	SIDER_Lymphocyte_abnormal	0	0.01	3350	1673.82	1547	0	47	3.5	-3.5	-1	9.2
Disease	1850	gsdb16544	SIDER_Lymphoma	0.01	0.04	3260	3236.91	3256	0	789	2.47	-2.47	-1	4.53
Disease	1834	gsdb16328	SIDER_Malaise	0.01	0.04	770	739.73	780	0	200	2.86	-2.98	-1	5.25
Disease	94	gsdb14269	SIDER_Mania	0	0	3175	2513.09	3004	0	94	3.44	3.44	1	25.53
Disease	170	gsdb14372	SIDER_Mediastinal_disorder	0	0	2585	2337.55	2582	0	166	3.44	3.44	1	17.23
Disease	1775	gsdb15443	SIDER_Memory_impairment	0.01	0.04	4200	3296.09	4180	0	531	2.47	-2.47	-1	4.53
Disease	766	gsdb5035	SIDER_Menstrual_disorder	0	0.02	3055	1852.55	1657	0	35	3.5	-3.5	-1	7.67
Disease	43	gsdb7430	SIDER_Metrorrhagia	0	0	3515	3141	3515	0	43	2.56	-2.83	-1	41.68
Disease	310	gsdb854	SIDER_Micturition_disorder	0	0	2380	1436.27	400	0	38	2.33	2.33	1	8.41
Disease	35	gsdb11727	SIDER_Mood_swings	0	0	980	2008	1412	0	22	2.38	2.99	1	38.78
Disease	1296	gsdb4686	SIDER_Mucous_membrane_disorder	0.01	0.04	545	1246.91	550	0	279	3.8	-3.8	-1	6.97
Disease	186	gsdb8036	SIDER_Muscle_contractions_involuntary	0	0	3530	2097.64	1077	0	180	1.79	2.27	1	8.82
Disease	236	gsdb7009	SIDER_Muscle_contracture	0	0	4190	2627.55	2163	0	229	3.44	3.44	1	14.47
Disease	238	gsdb8638	SIDER_Muscle_tightness	0	0	4190	2629.82	2109	0	231	3.44	3.44	1	14.47
Disease	116	gsdb9348	SIDER_Muscle_twitching	0	0	2680	2101.09	2639	0	116	3.44	3.44	1	22.14
Disease	1102	gsdb170	SIDER_Muscular_weakness	0.01	0.04	3255	3230.82	3252	0	785	2.47	-2.47	-1	4.53
Disease	230	gsdb149	SIDER_Musculoskeletal_stiffness	0	0	4185	2618.18	2142	0	224	3.44	3.44	1	14.47
Disease	313	gsdb9858	SIDER_Myoclonus	0	0	2380	1441	402	0	39	2.33	2.33	1	8.41
Disease	224	gsdb6043	SIDER_Nasal_congestion	0	0	2295	2486.18	2293	0	215	3.44	3.44	1	14.8
Disease	400	gsdb3221	SIDER_Nasal_discharge	0	0	1350	795.45	693	0	67	2.89	-3.73	-1	9.07
Disease	1627	gsdb11875	SIDER_Neck_stiffness	0.01	0.04	3255	3232.18	3254	0	787	2.47	-2.47	-1	4.53
Disease	1315	gsdb5171	SIDER_Neuropathy	0.01	0.04	375	1754.09	705	0	268	2.23	-2.34	-1	4.09
Disease	237	gsdb7151	SIDER_Nuchal_rigidity	0	0	4190	2637.18	2235	0	230	3.44	3.44	1	14.47
Disease	155	gsdb10143	SIDER_Oculogyration	0	0	3590	2215.27	1979	0	152	3.44	3.44	1	18.43
Disease	242	gsdb13642	SIDER_Oculogyric_crisis	0	0	4195	2634.27	2230	0	234	3.44	3.44	1	14.47
Disease	22	gsdb2834	SIDER_Oedema_genital	0	0	780	1219.09	881	0	27	3.36	-5.51	-1	54.71
Disease	25	gsdb5007	SIDER_Oesophageal_disorder	0	0	780	1205.55	883	0	29	3.36	-5.51	-1	54.71
Disease	1084	gsdb14764	SIDER_Oliguria	0.01	0.04	2355	1302.64	1033	0	122	1.95	2.22	1	3.59
Disease	1923	gsdb13727	SIDER_Oral_candidiasis	0.02	0.05	1395	1884.36	1650	0	38	2.27	2.37	1	4.02
Disease	75	gsdb13554	SIDER_Orthostatic_hypotension	0	0	385	1189.18	510	0	75	4.47	-5.51	-1	40.23
Disease	358	gsdb12357	SIDER_Otitis	0	0	3010	1566.55	1514	0	54	2.21	2.22	1	7.5
Disease	357	gsdb1467	SIDER_Otitis_media	0	0	3010	1552.27	1408	0	53	2.21	2.22	1	7.5
Disease	45	gsdb3423	SIDER_Pain_in_jaw	0	0	850	1329.73	983	0	45	3.36	-5.51	-1	52.27
Disease	18	gsdb11930	SIDER_Pallor	0	0	810	1400.36	1052	0	18	3.36	-5.51	-1	55.03
Disease	1	gsdb10149	SIDER_Palpitations	0	0	2035	1842.18	2034	0	1	3.41	2.37	1	100
Disease	213	gsdb9384	SIDER_Paralysis	0	0	3695	3114.27	3692	0	205	3.44	3.44	1	15.7
Disease	234	gsdb5920	SIDER_Parkinsonian_rest_tremor	0	0	4190	2620.91	2192	0	228	3.44	3.44	1	14.47
Disease	1190	gsdb2318	SIDER_Peripheral_sensory_neuropathy	0.01	0.04	3615	3382.73	3612	0	840	2.71	-2.71	-1	4.97
Disease	26	gsdb6159	SIDER_Peripheral_vascular_disorder	0	0	780	1221.45	884	0	30	3.36	-5.51	-1	54.71
Disease	360	gsdb4960	SIDER_Petechiae	0	0	3365	2656.18	2957	0	344	4.43	-4.43	-1	15.07
Disease	398	gsdb7101	SIDER_Pharyngolaryngeal_pain	0	0	4820	3222.45	3057	0	375	3.44	3.44	1	10.83
Disease	504	gsdb2173	SIDER_Platelet_count_abnormal	0	0.01	3345	1669.55	1542	0	42	3.5	-3.5	-1	9.2
Disease	1121	gsdb730	SIDER_Platelet_count_decreased	0.01	0.04	2465	2343.27	2464	0	689	2.27	-2.27	-1	4.16
Disease	975	gsdb841	SIDER_Pleural_disorder	0.01	0.03	3600	2073	2125	0	44	1.96	2.22	1	3.84
Disease	976	gsdb4832	SIDER_Pleural_effusion	0.01	0.03	3605	2073.18	2134	0	45	1.96	2.22	1	3.84
Disease	1840	gsdb16438	SIDER_Pneumocystis_carinii_pneumonia	0.01	0.04	1590	1309.27	1385	0	50	2.82	-3.22	-1	5.17
Disease	1644	gsdb12222	SIDER_Pneumonia	0.01	0.04	1585	2483.82	1809	0	690	1.93	-2.05	-1	3.54
Disease	1075	gsdb3964	SIDER_Post_procedural_pain	0.01	0.04	2350	1300.91	1029	0	118	1.95	2.22	1	3.59
Disease	1168	gsdb1931	SIDER_Potassium_low	0.01	0.04	3585	2101.36	1957	0	349	3.5	-3.5	-1	6.42
Disease	1085	gsdb15886	SIDER_Procedural_pain	0.01	0.04	2355	1305.91	1034	0	123	1.95	2.22	1	3.59
Disease	51	gsdb7641	SIDER_Prostatic_disorder	0	0	1900	2270.09	1896	0	51	2.73	2.73	1	33.84
Disease	52	gsdb9647	SIDER_Prostatic_specific_antigen_increased	0	0	1900	2261.18	1897	0	52	2.73	2.73	1	33.84
Disease	1821	gsdb16009	SIDER_Protein_urine_absent	0.01	0.04	770	692.09	766	0	232	3.52	3.52	1	6.47
Disease	853	gsdb9354	SIDER_Proteinuria	0	0.03	925	1294.18	1135	0	163	2.81	-2.09	-1	5.89
Disease	91	gsdb10085	SIDER_Purpura	0	0	225	1752.36	643	0	24	3.86	3.86	1	29.03
Disease	669	gsdb6229	SIDER_Rash_maculo-papular	0	0.02	655	1084.36	882	0	283	2.37	2.37	1	5.66
Disease	48	gsdb2603	SIDER_Reaction_gastrointestinal	0	0	5310	2548	3428	0	48	2.98	-3.6	-1	41.82
Disease	40	gsdb5144	SIDER_Rectal_haemorrhage	0	0	785	1326.36	994	0	40	3.36	-5.51	-1	54.65
Disease	1344	gsdb5675	SIDER_Reflexes_abnormal	0.01	0.04	3255	3250.64	3253	0	786	2.47	-2.47	-1	4.53
Disease	683	gsdb15485	SIDER_Respiratory_depression	0	0.02	530	1854.36	565	0	202	3.55	-3.66	-1	8.31
Disease	1089	gsdb9873	SIDER_Respiratory_failure	0.01	0.04	285	873.64	308	0	11	3.44	3.44	1	6.33
Disease	69	gsdb765	SIDER_Rhinorrhoea	0	0	1590	1332.73	820	0	69	4.47	-5.51	-1	42.9
Disease	93	gsdb995	SIDER_Schizophrenia	0	0	3175	2514.27	3003	0	93	3.44	3.44	1	25.53
Disease	1013	gsdb11195	SIDER_Seasonal_allergy	0.01	0.03	3535	1911	921	0	110	3.44	3.44	1	6.62
Disease	50	gsdb15828	SIDER_Sedation	0	0	5405	2792.82	3296	0	50	2.39	-2.14	-1	30.83
Disease	287	gsdb2671	SIDER_Sepsis	0	0	3790	2280.45	2159	0	275	3.4	-4.5	-1	12.8
Disease	6	gsdb4429	SIDER_Shock	0	0	890	1647	1274	0	6	2.42	-3.02	-1	47.91
Disease	11	gsdb744	SIDER_Sinus_congestion	0	0	3310	2949.91	3310	0	11	2.69	-2.83	-1	45.83
Disease	42	gsdb13628	SIDER_Sinus_headache	0	0	3330	3109.82	3327	0	42	2.56	-2.83	-1	41.68
Disease	463	gsdb2781	SIDER_Skin_infection	0	0.01	1670	1052.55	682	0	30	1.81	2	1	4.99
Disease	30	gsdb8502	SIDER_Skin_ulcer	0	0	785	1253.64	886	0	32	3.36	-5.51	-1	54.71
Disease	9	gsdb3113	SIDER_Sleep_disorder	0	0	2110	2292.73	2109	0	9	2.75	-2.76	-1	49.31
Disease	1572	gsdb10785	SIDER_Stiffness	0.01	0.04	2945	2741.09	2941	0	906	2.79	-2.47	-1	5.13
Disease	162	gsdb15084	SIDER_Stinging	0	0	4020	3043.18	3639	0	159	3.44	3.44	1	17.71
Disease	557	gsdb12002	SIDER_Stomach_ache	0	0.01	3350	1672.64	1548	0	48	3.5	-3.5	-1	9.2
Disease	131	gsdb8425	SIDER_Stomatitis	0	0	2255	2095.27	2251	0	130	2.5	-2.83	-1	14.98
Disease	1648	gsdb12300	SIDER_Sweating_increased	0.01	0.04	5160	3251.91	4180	0	604	2.45	-2.25	-1	4.5
Disease	64	gsdb10330	SIDER_Swelling	0	0	810	1674.27	810	0	64	4.47	-5.51	-1	46.36
Disease	47	gsdb190	SIDER_Syncope	0	0	2360	2137.73	2288	0	47	3.02	-3.48	-1	45.44
Disease	1091	gsdb12340	SIDER_Systolic_hypertension	0.01	0.04	290	885.73	310	0	58	3.44	3.44	1	6.33
Disease	204	gsdb11202	SIDER_Tardive_dyskinesia	0	0	5235	2648.82	1861	0	166	3.44	3.44	1	16.13
Disease	243	gsdb13827	SIDER_Tetany	0	0	4195	2642.09	2258	0	235	3.44	3.44	1	14.47
Disease	569	gsdb13661	SIDER_Throat_infection	0	0.01	3355	1685.82	1550	0	50	3.5	-3.5	-1	9.2
Disease	245	gsdb14923	SIDER_Tongue_paralysis	0	0	4195	2625.82	2084	0	237	3.44	3.44	1	14.47
Disease	232	gsdb3100	SIDER_Torticollis	0	0	4185	2620.82	2115	0	226	3.44	3.44	1	14.47
Disease	86	gsdb14221	SIDER_Ulcer	0	0	1970	1762.45	1967	0	86	3.36	-5.51	-1	26.35
Disease	1103	gsdb198	SIDER_Urinary_incontinence	0.01	0.04	2635	2523.55	2631	0	905	2.79	-2.47	-1	5.13
Disease	1715	gsdb13641	SIDER_Urinary_retention	0.01	0.04	4350	3626.27	4095	0	650	2.47	-2.47	-1	4.53
Disease	1328	gsdb5362	SIDER_Urinary_tract_disorder	0.01	0.04	4485	3266.45	2796	0	843	1.79	2.27	1	3.29
Disease	846	gsdb9129	SIDER_Urinary_tract_infection	0	0.03	4355	1951.73	1099	0	76	2.43	-2.79	-1	5.11
Disease	565	gsdb12776	SIDER_Urine_abnormality	0	0.01	3355	1667.45	1549	0	49	3.5	-3.5	-1	9.2
Disease	19	gsdb6184	SIDER_Urticaria	0	0	1360	1985.36	1779	0	19	3.36	-5.51	-1	54.81
Disease	1265	gsdb3913	SIDER_Vasodilation	0.01	0.04	1920	2395	2449	0	866	2.9	-2.9	-1	5.33
Disease	1779	gsdb15473	SIDER_Vision_blurred	0.01	0.04	4840	3255.09	3611	0	438	1.95	-2.07	-1	3.58
Disease	382	gsdb14684	SIDER_Visual_impairment	0	0	3260	1769.09	503	0	64	2.33	2.33	1	7.57
Disease	1388	gsdb6628	SIDER_Weakness	0.01	0.04	4820	3349.73	4295	0	398	2.45	-2.51	-1	4.5
Disease	777	gsdb13090	SIDER_Weight_abnormal	0	0.02	1405	757	806	0	41	2.31	2.31	1	5.04
Disease	44	gsdb10186	SIDER_Weight_decreased	0	0	3540	1635.45	1196	0	44	2.15	-2.14	-1	34.58
Disease	790	gsdb14571	SIDER_White_blood_cell_count_decreased	0	0.02	3230	1930.55	2119	0	47	2.07	-2.07	-1	4.49
Disease	284	gsdb410	SIDER_Withdrawal_syndrome	0	0	2055	2629.91	2053	0	272	3.52	3.52	1	13.31
Disease	71	gsdb5185	SIDER_Yawning	0	0	815	1602.45	1054	0	71	2.58	-2.29	-1	24.11
